# Supplementary material for: Campylobacter jejuni genotypes are associated with post-infection irritable bowel syndrome in humans
Source: Commun Biol. 2021 Aug 30;4:1015. doi: 10.1038/s42003-021-02554-8 (PMC8405632; doi:10.1038/s42003-021-02554-8)
Supplement: Supplementary file 4 — Supplementary Data 1 [file 42003_2021_2554_MOESM4_ESM.xlsx]

## Sheet: SD1
Supp Data 1: Isolate details and patient acute disease symptoms
	SPUID Identifier	Isolate ID	epidemiology	Species	antibiotic treatment	nausea	vomiting	diarrhea	stools	bloody in stool	abdominal cramps	fever	fever temperature (°F)	chills	headache	backache	muscle ache	fatigue	joint pain	other symptom	diarrhoea duration (days)	international travel	travel country
	1	E2011035218	PI-IBS	Campylobacter jejuni	Yes
	2	E2011037028	PI-IBS	Campylobacter jejuni		Yes	No	Yes	15	Yes	Yes	Yes	101	Yes	Yes	Yes	Yes	Yes	Yes	No	7	No
	3	E2011037205	PI-IBS	Campylobacter jejuni	Yes	No	Yes	Yes	10	No	Yes	No		Yes	Yes	No	No	Yes	No	No	15	No
	4	E2011038871	PI-IBS	Campylobacter jejuni	Yes	Yes	Yes	Yes	10	Yes	Yes	Yes	105	Yes	Yes	Yes	Yes	Yes	No	No		Yes	Japan
	5	E2012000317	PI-IBS	Campylobacter jejuni	Yes	No	No	Yes	7	Yes	Yes	Yes		Yes	No	No	No	No	No	No		Yes	Ecuador|Peru
	6	E2012000859	PI-IBS	Campylobacter jejuni	Yes
	7	E2012002019	PI-IBS	Campylobacter jejuni	Yes	Yes	No	Yes	10	Yes	Yes	Yes	100	Yes	Yes	Yes	Yes	Yes	Yes	No	8	No
	8	E2012002946	PI-IBS	Campylobacter jejuni	Yes	Yes	No	Yes	6	No	Yes	Yes	101	Yes	Yes	Yes	Yes	Yes	No	No	4	Yes	India
	9	E2012004327	PI-IBS	Campylobacter jejuni	Yes	Yes	No	Yes	6	Yes	Yes	Yes	101	Yes	Yes	Yes	No	Yes	No	No		No
	10	E2012005089	PI-IBS	Campylobacter jejuni	Yes																	Yes	Ethiopia
	11	E2012006046	PI-IBS	Campylobacter jejuni	No	Yes	No	Yes	30	No	Yes	Yes		Yes	Yes	No	No	Yes	No	No		No
	12	E2012008617	PI-IBS	Campylobacter jejuni	Yes	Yes	Yes	Yes	4	No	Yes	Yes	102	Yes	Yes	Yes	Yes	Yes	Yes	No	7	Yes	Jamaica
	13	E2012010134	PI-IBS	Campylobacter jejuni	No	Yes	No	Yes	12	No	No	Yes		Yes	No			Yes			4	No
	14	E2012012194	PI-IBS	Campylobacter jejuni	Yes	No	No	Yes	20	Yes	Yes	Yes		Yes	Yes	No	Yes	Yes	Yes	No	10	No
	15	E2012012749	PI-IBS	Campylobacter jejuni	Yes	Yes	No	Yes	10	Yes	Yes	No		Yes	No	No	No	No	Yes	No	18	Yes	India
	16	E2012013053	PI-IBS	Campylobacter jejuni	No	No	No	Yes	4	No	Yes	No		No	Yes	No	No	Yes	No	No	3	Yes	Mexico
	17	E2012014781	PI-IBS	Campylobacter jejuni	Yes			Yes	5	No		No									21	Yes	India
	18	E2012014819	PI-IBS	Campylobacter jejuni	Yes			Yes	10	Yes		No									8	No
	19	E2012015506	PI-IBS	Campylobacter jejuni	Yes	Yes	No	Yes	50	No	Yes	Yes	102	Yes	Yes	Yes	Yes	Yes	Yes	No	1	No
	20	E2012016142	PI-IBS	Campylobacter jejuni	Yes	Yes	Yes	Yes	10	Yes	Yes	Yes	104	Yes	No	No	No	Yes	No	Yes		No
	21	E2012016178	PI-IBS	Campylobacter jejuni	No	No	No	Yes	15	Yes	Yes	No		No	No	No	No	Yes	No	No	9	No
	22	E2012017545	PI-IBS	Campylobacter jejuni	No	Yes	Yes	Yes	6	No	Yes	No		No	No	No	No	Yes	No	No	8	No
	23	E2012018088	PI-IBS	Campylobacter jejuni	Yes	Yes	Yes	Yes	30	No	Yes	No		No	Yes	Yes	Yes	Yes	Yes	No	6	No
	24	E2012018854	PI-IBS	Campylobacter jejuni	No	Yes	No	Yes	60	No	Yes	Yes	99	Yes	No	No	No	Yes	No	Yes	15	No
	25	E2012019832	NA	Campylobacter coli	No			Yes	8	No		Yes									7	No
	26	E2012021056	PI-IBS	Campylobacter jejuni	Yes	Yes	Yes	Yes	60	Yes	Yes	No		Yes	Yes	Yes	No	Yes	No	Yes	18	No
	27	E2012021210	NA	Campylobacter coli	Yes	Yes	Yes	Yes	10	No	No	No		Yes	No	No	Yes	Yes		Yes		Yes	India
	28	E2012022553	PI-IBS	Campylobacter jejuni	Yes			Yes	50	Yes	Yes	Yes	103								7	No
	29	E2012021661	PI-IBS	Campylobacter jejuni	Yes	Yes	No	No		Yes	Yes	Yes	100	No	Yes	No	No	Yes	No	Yes		No
	30	I2012016200	PI-IBS	Campylobacter jejuni	Yes	Yes	Yes	Yes	10	Yes	Yes	Yes	104	Yes	Yes	No	No	Yes	No	No	6	No
	31	E2012015127	Control	Campylobacter jejuni	Yes	Yes	No	Yes	20	Yes	Yes	Yes	102	Yes	Yes	Yes	Yes	Yes	No	Yes		Yes	Zambia
	32	E2012005393	NA	Campylobacter coli	Yes	Yes	No	Yes	7	No	Yes	Yes		Yes	No	Yes	Yes	Yes	No	No	14	Yes	Mexico
	33	E2012015849	Control	Campylobacter jejuni	No	Yes	No	Yes	8	No	No	Yes	103	Yes	Yes	Yes	Yes	Yes	Yes	Yes	5	No
	34	E2012018472	Control	Campylobacter jejuni	No	No	Yes	Yes	50	No	Yes	Yes	102	Yes	Yes	No	Yes	Yes	No	No	14	No
	35	E2012005671	Control	Campylobacter jejuni	Yes	Yes	No	Yes	8	No	No	Yes		Yes	Yes	No	No	Yes	No	No	6	No
	36	E2012010419	Control	Campylobacter jejuni	Yes	No	No	Yes	3	No	Yes	No		No	No	No	No	No	No	No	3	No
	37	E2012006320	Control	Campylobacter jejuni	Yes	No	Yes	Yes	5	No	Yes	Yes		Yes	No	No	No	Yes	No	Yes	3	Yes	Mexico
	38	E2012018101	Control	Campylobacter jejuni	Yes	Yes	No	Yes	20	Yes	Yes	Yes	102	No	No	No	Yes	Yes	Yes	No	4	No
	39	E2012003626	Control	Campylobacter jejuni	Yes	Yes	Yes	Yes	24	No	Yes	Yes	104	Yes	Yes	No	Yes	Yes	No	No	5	Yes	Uganda
	40	E2012015505	Control	Campylobacter jejuni	Yes	Yes	No	Yes	12	Yes	Yes	No		No	Yes	Yes	Yes	No	No	No		No
	42	I2012011474	Control	Campylobacter jejuni	Yes	Yes	No	Yes	20	No	Yes	Yes	101	Yes	No	Yes	Yes	Yes	No	No	9	No
	43	E2012016153	Control	Campylobacter jejuni	No	Yes	Yes	Yes	18	No	Yes	Yes	103	Yes	Yes	No	Yes	Yes	Yes	No		No
	44	E2012003302	Control	Campylobacter jejuni	Yes			Yes	5	No		Yes									8	Yes	Mexico
	45	E2012002502	Control	Campylobacter jejuni	Yes			Yes	30	Yes		Yes	102								7	No
	46	E2012006072	Control	Campylobacter jejuni	No	Yes	No	Yes	10	No	Yes	Yes		Yes	Yes	Yes	Yes	Yes	Yes	No	5	No
	47	I2012007641	Control	Campylobacter jejuni	Yes	Yes	No	Yes	11	No	Yes	Yes		Yes	No	No	Yes	Yes	Yes	No	10	Yes	Costa Rica
	48	E2012013094	Control	Campylobacter jejuni	Yes	Yes	Yes	Yes	20	No	Yes	Yes	100	Yes	Yes	Yes	Yes	Yes	Yes	Yes	7	No
	49	E2012007681	Control	Campylobacter jejuni	No			Yes	7	Yes		Yes									8	Yes	New Zealand
	50	E2012012030	Control	Campylobacter jejuni	Yes	No	No	Yes	10	Yes	Yes	Yes	103		No	No	Yes	Yes	No	No	4	No
	51	I2012009768	Control	Campylobacter jejuni	Yes	Yes	No	Yes	7	No	Yes	Yes	101	Yes	Yes	No	Yes	Yes	No	No	4	Yes	Mexico
	52	E2012007647	Control	Campylobacter jejuni	No	Yes	Yes	Yes	24	Yes	Yes	Yes	103	Yes	Yes	No	No	Yes	No	No		No
	53	E2012016561	Control	Campylobacter jejuni	Yes	No	No	Yes	7	No	No	Yes	103	Yes	No	No	No	Yes	No	Yes	8	No
	54	E2012007753	Control	Campylobacter jejuni	Yes			Yes	40	No		Yes	99									No
	55	E2012017598	Control	Campylobacter jejuni	Yes	Yes	No	Yes	30	No	Yes	Yes		Yes	Yes	Yes	No	Yes	No	No	6	No
	56	E2012016577	Control	Campylobacter jejuni	Yes	Yes	No	Yes	27	No	Yes	Yes	103	Yes	Yes	No	Yes	Yes	Yes	No	6	No
	57	E2012007679	Control	Campylobacter jejuni	Yes	Yes	No	Yes	10	Yes	Yes	No		Yes	No	No	No	Yes	No	Yes		Yes	Mexico
	58	E2012012345	Control	Campylobacter jejuni	No			Yes	3	No		No									12	Yes	Viet Nam|Thailand|India
	59	E2012017715	Control	Campylobacter jejuni	No	Yes	No	Yes	12	No	No	No		Yes	No	No	No	Yes	No	No	14	No
	60	E2012011757	Control	Campylobacter jejuni	Yes	Yes	No	Yes	1	No	Yes	No		Yes	No	No	No	Yes	No	No	1	Yes	Nicaragua
	63	E2012005153	Control	Campylobacter jejuni	Yes	No	No	Yes	11	Yes	Yes	Yes	102	Yes	Yes	No	No	Yes	No	No	5	No
	69	E2012015896	Control	Campylobacter jejuni	Yes	Yes	Yes	Yes	50	No	Yes	Yes	102	Yes	Yes	No	Yes	Yes	No	No		No
	70	E2014012956	PI-IBS	Campylobacter jejuni	No			Yes	50	No		Yes	103								5	No
	71	E2014012997	NA	Campylobacter jejuni	No	No	No	Yes	18	Yes	Yes	Yes	102	Yes	Yes	No	No	Yes		No	4	No
	72	E2014015455	NA	Campylobacter jejuni	Yes	Yes	No	Yes	20	No	Yes	Yes	101.9	Yes	Yes	No	Yes	Yes	Yes		4	No
	73	E2014015456	PI-IBS	Campylobacter jejuni	No			Yes	20	No		Yes	104								4	No
	74	E2014015609	PI-IBS	Campylobacter jejuni	Yes	No	No	Yes	7	No	Yes	Yes	101	Yes	Yes	Yes	Yes	No	Yes	No	10	No
	75	E2014016480	PI-IBS	Campylobacter jejuni	Yes	No	No	Yes	10	No	Yes	No		Yes	Yes	No	Yes	Yes	Yes	No	7	No
	76	E2014016912	PI-IBS	Campylobacter jejuni	Yes	Yes	Yes	Yes	13	Yes	Yes	Yes	103	Yes	No	No	Yes	Yes	Yes	No	9	No
	78	E2014018235	PI-IBS	Campylobacter jejuni	Yes	Yes	Yes	Yes	12	No	Yes	Yes	101	Yes	No	Yes	Yes	No	Yes	No	4	No
	79	E2014018586	NA	Campylobacter coli	Yes	Yes	No	Yes	8	Yes	Yes	Yes	101	Yes	Yes	Yes	Yes	Yes	No	Yes	10	Yes	Peru
	80	E2014020891	PI-IBS	Campylobacter jejuni	Yes
	81	E2014021783	NA	Campylobacter coli	Yes	Yes	Yes	Yes	10	No	Yes	Yes	102	Yes	Yes	Yes	Yes	Yes	Yes	No
	82	E2015000962	PI-IBS	Campylobacter jejuni	Yes	Yes	Yes	Yes	3	No	Yes	Yes	100.1	Yes	Yes	Yes	Yes	Yes	Yes	Yes	6	No
	83	E2015001491	NA	Campylobacter jejuni	Yes	Yes	No	Yes	12	Yes	Yes	Yes		Yes	Yes	No	Yes	Yes	Yes	No	6	No
	84	E2015002247	PI-IBS	Campylobacter jejuni	Yes	Yes	Yes	Yes	25	Yes	Yes	Yes	102.8	Yes	Yes	Yes	Yes	No	No	Yes		No
	85	E2015004422	PI-IBS	Campylobacter jejuni	No	Yes	Yes	Yes	3	No	No	Yes	101	Yes	Yes	No	Yes	Yes	No	No	8	Yes	Haiti
	86	E2015004456	NA	Campylobacter jejuni	No	No	No	Yes	20	No	Yes	No		Yes	Yes	No	No	Yes	No	No	8	No
	87	E2015005812	PI-IBS	Campylobacter jejuni	Yes	No	No	Yes	5	No	Yes	Yes	100.9	Yes	Yes	Yes	Yes	Yes	No	No	3	Yes	Morocco|Spain
	88	E2015007018	PI-IBS	Campylobacter jejuni	Yes	Yes	No	Yes	12	Yes	Yes	Yes		Yes	No	No	No	Yes	No	No	6	Yes	Netherlands
	89	E2015007344	PI-IBS	Campylobacter jejuni	Yes	No	No	Yes	30	Yes	Yes	No		No	Yes	No	No	Yes	No	No	7	No
	91	E2015009253	PI-IBS	Campylobacter jejuni	Yes	Yes	Yes	Yes	15	No	Yes	Yes	103	Yes	Yes	No	Yes	Yes	Yes	Yes		No
	92	E2015009855	NA	Campylobacter jejuni	Yes	No	No	Yes	5	No	Yes	No		No	No	No	No	No	No	No	15	Yes	Mexico
	93	E2015009866	PI-IBS	Campylobacter jejuni	Yes	No	No	Yes	9	No	Yes	Yes	103	Yes	Yes	Yes	No	Yes	No	Yes		Yes	Dominican Republic
	94	E2015010261	PI-IBS	Campylobacter jejuni	Yes	Yes	No	Yes	7	No	Yes	Yes		Yes	No	No	No	Yes	No	No	7	Yes	Peru
	95	E2015010507	NA	Campylobacter jejuni	Yes	Yes	No	Yes	10	No	Yes	Yes	102	Yes	No	Yes	Yes	Yes	No	No	5	No
	96	E2015010744	NA	Campylobacter jejuni	No
	97	E2015011323	NA	Campylobacter jejuni	Yes	No	No	Yes	48	No	No	No		No	No	No	No	Yes	No	No	18	No
	98	E2015012059	PI-IBS	Campylobacter jejuni	Yes	Yes	No	Yes	6	No	Yes	No		No	No	Yes	No	No	No	No	30	No
	99	E2015012403	PI-IBS	Campylobacter jejuni	Yes	Yes	Yes	Yes	10	No	Yes	Yes		Yes	No	No	Yes	Yes	No	No	7	No
	100	I2014011204	NA	Campylobacter jejuni	Yes	Yes	Yes	Yes	8	No	Yes	Yes	103	Yes	Yes	Yes	Yes	Yes	Yes		14	No
	104	I2014016971	PI-IBS	Campylobacter jejuni	Yes	No	No	Yes	7	No	No	No		Yes	No	No	No	Yes	No		8	No
	105	I2015006299	PI-IBS	Campylobacter jejuni	Yes	Yes	Yes	Yes	7	No	Yes	Yes	100.1	No	Yes	Yes	Yes	Yes	No	No	7	No
	106	I2015010177	PI-IBS	Campylobacter jejuni	Yes	No	Yes	Yes	12	No	Yes	Yes		Yes	Yes	Yes	No	Yes	No	No	10	No
	107	I2015010234	NA	Campylobacter coli	Yes	Yes	No	Yes	4	No	Yes	No		Yes	Yes	No	Yes	Yes	No	No	17	No
		Total=94
			NA=15 (6 C.jejuni; 9 PI-IBS/control status not available)
	PI-IBS=49; Control=30
