# Supplementary material for: Campylobacter jejuni genotypes are associated with post-infection irritable bowel syndrome in humans
Source: Commun Biol. 2021 Aug 30;4:1015. doi: 10.1038/s42003-021-02554-8 (PMC8405632; doi:10.1038/s42003-021-02554-8)
Supplement: Supplementary file 6 — Supplementary Data 3 [file 42003_2021_2554_MOESM6_ESM.xlsx]

## Sheet: SD3
Supplementary Data 3: Assembled genome metrics
	Identifier	Isolate ID	assembly	database id	epidemiology	species	Genome size (bp)	contigs	N50 contig length (L50)	Mean %GC	BioProject	BioSample	SRA expt	Reads
	1	E2011035218	1_S3_L003_contigs	6821	PI-IBS	Campylobacter jejuni	1693182	33	151385	30.4	PRJNA675124	SAMN16689644	SRX9452896	SRR13001582
	2	E2011037028	2_S15_L003_contigs	6822	PI-IBS	Campylobacter jejuni	1694274	26	179779	30.4	PRJNA675124	SAMN16689645	SRX9452897	SRR13001581
	3	E2011037205	3_S27_L003_contigs	6823	PI-IBS	Campylobacter jejuni	1810513	60	98285	30.3	PRJNA675124	SAMN16689646	SRX9452814	SRR13001664
	4	E2011038871	4_S39_L003_contigs	6824	PI-IBS	Campylobacter jejuni	1672163	28	156812	30.4	PRJNA675124	SAMN16689647	SRX9452825	SRR13001653
	5	E2012000317	5_S51_L003_contigs	6825	PI-IBS	Campylobacter jejuni	1704267	37	111923	30.2	PRJNA675124	SAMN16689648	SRX9452836	SRR13001642
	6	E2012000859	6_S63_L003_contigs	6826	PI-IBS	Campylobacter jejuni	1680891	19	188860	30.4	PRJNA675124	SAMN16689649	SRX9452847	SRR13001631
	7	E2012002019	7_S75_L003_contigs	6827	PI-IBS	Campylobacter jejuni	1728749	32	121290	30.2	PRJNA675124	SAMN16689650	SRX9452858	SRR13001620
	8	E2012002946	8_S87_L003_contigs	6828	PI-IBS	Campylobacter jejuni	1758182	49	108762	30.2	PRJNA675124	SAMN16689651	SRX9452869	SRR13001609
	9	E2012004327	9_S4_L003_contigs	6829	PI-IBS	Campylobacter jejuni	1625432	31	159687	30.4	PRJNA675124	SAMN16689652	SRX9452880	SRR13001598
	10	E2012005089	10_S16_L003_contigs	6830	PI-IBS	Campylobacter jejuni	1641161	26	133046	30.4	PRJNA675124	SAMN16689653	SRX9452891	SRR13001587
	11	E2012006046	11_S28_L003_contigs	6831	PI-IBS	Campylobacter jejuni	1669575	37	137213	30.4	PRJNA675124	SAMN16689654	SRX9452898	SRR13001580
	12	E2012008617	12_S40_L003_contigs	6832	PI-IBS	Campylobacter jejuni	1777139	47	103184	30.2	PRJNA675124	SAMN16689655	SRX9452805	SRR13001673
	13	E2012010134	13_S52_L003_contigs	6833	PI-IBS	Campylobacter jejuni	1615418	31	129335	30.5	PRJNA675124	SAMN16689656	SRX9452806	SRR13001672
	14	E2012012194	14_S64_L003_contigs	6834	PI-IBS	Campylobacter jejuni	1705746	33	104050	30.3	PRJNA675124	SAMN16689657	SRX9452807	SRR13001671
	15	E2012012749	15_S76_L003_contigs	6835	PI-IBS	Campylobacter jejuni	1805210	43	112770	30.2	PRJNA675124	SAMN16689658	SRX9452808	SRR13001670
	16	E2012013053	16_S88_L003_contigs	6836	PI-IBS	Campylobacter jejuni	1740931	29	156646	30.3	PRJNA675124	SAMN16689659	SRX9452809	SRR13001669
	17	E2012014781	17_S5_L003_contigs	6837	PI-IBS	Campylobacter jejuni	1760902	41	155557	30.1	PRJNA675124	SAMN16689660	SRX9452810	SRR13001668
	18	E2012014819	18_S17_L003_contigs	6838	PI-IBS	Campylobacter jejuni	1693854	24	189804	30.3	PRJNA675124	SAMN16689661	SRX9452811	SRR13001667
	19	E2012015506	19_S29_L003_contigs	6839	PI-IBS	Campylobacter jejuni	1680819	22	197839	30.4	PRJNA675124	SAMN16689662	SRX9452812	SRR13001666
	20	E2012016142	20_S41_L003_contigs	6840	PI-IBS	Campylobacter jejuni	1676191	29	106698	30.4	PRJNA675124	SAMN16689663	SRX9452813	SRR13001665
	21	E2012016178	21_S53_L003_contigs	6841	PI-IBS	Campylobacter jejuni	1603726	19	204747	30.5	PRJNA675124	SAMN16689664	SRX9452815	SRR13001663
	22	E2012017545	22_S65_L003_contigs	6842	PI-IBS	Campylobacter jejuni	1614065	26	190561	30.4	PRJNA675124	SAMN16689665	SRX9452816	SRR13001662
	23	E2012018088	23_S77_L003_contigs	6843	PI-IBS	Campylobacter jejuni	1636031	23	111262	30.4	PRJNA675124	SAMN16689666	SRX9452817	SRR13001661
	24	E2012018854	24_S89_L003_contigs	6844	PI-IBS	Campylobacter jejuni	1729429	25	201057	30.2	PRJNA675124	SAMN16689667	SRX9452818	SRR13001660
	25	E2012019832	25_S6_L003_contigs	6845	NA	Campylobacter jejuni	1695708	25	164153	31.3	PRJNA675124	SAMN16689668	SRX9452819	SRR13001659
	26	E2012021056	26_S18_L003_contigs	6846	PI-IBS	Campylobacter jejuni	1622026	28	154484	30.5	PRJNA675124	SAMN16689669	SRX9452820	SRR13001658
	27	E2012021210	27_S30_L003_contigs	6847	NA	Campylobacter jejuni	1771808	18	222348	31.2	PRJNA675124	SAMN16689670	SRX9452821	SRR13001657
	28	E2012022553	28_S42_L003_contigs	6848	PI-IBS	Campylobacter jejuni	1695760	30	156995	30.4	PRJNA675124	SAMN16689671	SRX9452822	SRR13001656
	29	E2012021661	29_S54_L003_contigs	6849	PI-IBS	Campylobacter jejuni	1706005	29	138921	30.4	PRJNA675124	SAMN16689672	SRX9452823	SRR13001655
	30	I2012016200	30_S66_L003_contigs	6850	PI-IBS	Campylobacter jejuni	1641119	17	197801	30.4	PRJNA675124	SAMN16689673	SRX9452824	SRR13001654
	31	E2012015127	31_S78_L003_contigs	6851	Control	Campylobacter jejuni	1700052	34	129786	30.2	PRJNA675124	SAMN16689674	SRX9452826	SRR13001652
	32	E2012005393	32_S90_L003_contigs	6852	NA	Campylobacter jejuni	1797850	68	112902	31	PRJNA675124	SAMN16689675	SRX9452827	SRR13001651
	33	E2012015849	33_S7_L003_contigs	6853	Control	Campylobacter jejuni	1649882	29	129399	30.5	PRJNA675124	SAMN16689676	SRX9452828	SRR13001650
	34	E2012018472	34_S19_L003_contigs	6854	Control	Campylobacter jejuni	1746934	22	180914	30.3	PRJNA675124	SAMN16689677	SRX9452829	SRR13001649
	35	E2012005671	35_S31_L003_contigs	6855	Control	Campylobacter jejuni	1652191	21	178234	30.4	PRJNA675124	SAMN16689678	SRX9452830	SRR13001648
	36	E2012010419	36_S43_L003_contigs	6856	Control	Campylobacter jejuni	1840584	34	218208	30.1	PRJNA675124	SAMN16689679	SRX9452831	SRR13001647
	37	E2012006320	37_S55_L003_contigs	6857	Control	Campylobacter jejuni	1767345	26	219278	30.2	PRJNA675124	SAMN16689680	SRX9452832	SRR13001646
	38	E2012018101	38_S67_L003_contigs	6858	Control	Campylobacter jejuni	1766633	32	158138	30.3	PRJNA675124	SAMN16689681	SRX9452833	SRR13001645
	39	E2012003626	39_S79_L003_contigs	6859	Control	Campylobacter jejuni	1743405	38	111200	30.2	PRJNA675124	SAMN16689682	SRX9452834	SRR13001644
	40	E2012015505	40_S91_L003_contigs	6860	Control	Campylobacter jejuni	1669699	30	145870	30.4	PRJNA675124	SAMN16689683	SRX9452835	SRR13001643
	42	I2012011474	42_S20_L003_contigs	6862	Control	Campylobacter jejuni	1665400	21	184722	30.4	PRJNA675124	SAMN16689684	SRX9452837	SRR13001641
	43	E2012016153	43_S32_L003_contigs	6863	Control	Campylobacter jejuni	1742809	44	108621	30.2	PRJNA675124	SAMN16689685	SRX9452838	SRR13001640
	44	E2012003302	44_S44_L003_contigs	6864	Control	Campylobacter jejuni	1740241	33	181225	30.2	PRJNA675124	SAMN16689686	SRX9452839	SRR13001639
	45	E2012002502	45_S56_L003_contigs	6865	Control	Campylobacter jejuni	1848155	47	181455	30.1	PRJNA675124	SAMN16689687	SRX9452840	SRR13001638
	46	E2012006072	46_S68_L003_contigs	6866	Control	Campylobacter jejuni	1833430	72	157538	30.2	PRJNA675124	SAMN16689688	SRX9452841	SRR13001637
	47	I2012007641	47_S80_L003_contigs	6867	Control	Campylobacter jejuni	1704713	33	106403	30.2	PRJNA675124	SAMN16689689	SRX9452842	SRR13001636
	48	E2012013094	48_S92_L003_contigs	6868	Control	Campylobacter jejuni	1671830	22	184688	30.4	PRJNA675124	SAMN16689690	SRX9452843	SRR13001635
	49	E2012007681	49_S9_L003_contigs	6869	Control	Campylobacter jejuni	1663939	29	158962	30.4	PRJNA675124	SAMN16689691	SRX9452844	SRR13001634
	50	E2012012030	50_S21_L003_contigs	6870	Control	Campylobacter jejuni	1648432	34	80897	30.5	PRJNA675124	SAMN16689692	SRX9452845	SRR13001633
	51	I2012009768	51_S33_L003_contigs	6871	Control	Campylobacter jejuni	1668529	27	158464	30.5	PRJNA675124	SAMN16689693	SRX9452846	SRR13001632
	52	E2012007647	52_S45_L003_contigs	6872	Control	Campylobacter jejuni	1686572	21	197824	30.5	PRJNA675124	SAMN16689694	SRX9452848	SRR13001630
	53	E2012016561	53_S57_L003_contigs	6873	Control	Campylobacter jejuni	1615771	23	191695	30.5	PRJNA675124	SAMN16689695	SRX9452849	SRR13001629
	54	E2012007753	54_S69_L003_contigs	6874	Control	Campylobacter jejuni	1695872	32	189886	30.3	PRJNA675124	SAMN16689696	SRX9452850	SRR13001628
	55	E2012017598	55_S81_L003_contigs	6875	Control	Campylobacter jejuni	1667805	25	154735	30.4	PRJNA675124	SAMN16689697	SRX9452851	SRR13001627
	56	E2012016577	56_S93_L003_contigs	6876	Control	Campylobacter jejuni	1731803	32	147419	30.3	PRJNA675124	SAMN16689698	SRX9452852	SRR13001626
	57	E2012007679	57_S10_L003_contigs	6877	Control	Campylobacter jejuni	1710531	53	93325	30.3	PRJNA675124	SAMN16689699	SRX9452853	SRR13001625
	58	E2012012345	58_S22_L003_contigs	6878	Control	Campylobacter jejuni	1806002	49	111062	30.1	PRJNA675124	SAMN16689700	SRX9452854	SRR13001624
	59	E2012017715	59_S34_L003_contigs	6879	Control	Campylobacter jejuni	1669389	20	205531	30.4	PRJNA675124	SAMN16689701	SRX9452855	SRR13001623
	60	E2012011757	60_S46_L003_contigs	6880	Control	Campylobacter jejuni	1721847	31	106502	30.3	PRJNA675124	SAMN16689702	SRX9452856	SRR13001622
	63	E2012005153	61_S58_L003_contigs	7735	Control	Campylobacter jejuni	1654600	47	97777	30.3	PRJNA675124	SAMN16689703	SRX9452857	SRR13001621
	69	E2012015896	62_S70_L003_contigs	7736	Control	Campylobacter jejuni	1663333	27	153364	30.4	PRJNA675124	SAMN16689704	SRX9452859	SRR13001619
	70	E2014012956	63_S82_L003_contigs	7737	PI-IBS	Campylobacter jejuni	1669004	30	103122	30.4	PRJNA675124	SAMN16689705	SRX9452860	SRR13001618
	71	E2014012997	64_S94_L003_contigs	7738	NA	Campylobacter jejuni	1791635	47	137178	30.1	PRJNA675124	SAMN16689706	SRX9452861	SRR13001617
	72	E2014015455	65_S11_L003_contigs	7739	NA	Campylobacter jejuni	1648228	24	184939	30.4	PRJNA675124	SAMN16689707	SRX9452862	SRR13001616
	73	E2014015456	66_S23_L003_contigs	7740	PI-IBS	Campylobacter jejuni	1814161	92	179600	30.1	PRJNA675124	SAMN16689708	SRX9452863	SRR13001615
	74	E2014015609	67_S35_L003_contigs	7741	PI-IBS	Campylobacter jejuni	1739362	36	185764	30.2	PRJNA675124	SAMN16689709	SRX9452864	SRR13001614
	75	E2014016480	68_S47_L003_contigs	7742	PI-IBS	Campylobacter jejuni	1634176	26	101886	30.4	PRJNA675124	SAMN16689710	SRX9452865	SRR13001613
	76	E2014016912	69_S59_L003_contigs	7743	PI-IBS	Campylobacter jejuni	1812259	44	180283	30.1	PRJNA675124	SAMN16689711	SRX9452866	SRR13001612
	78	E2014018235	70_S71_L003_contigs	7744	PI-IBS	Campylobacter jejuni	1633350	26	205910	30.4	PRJNA675124	SAMN16689712	SRX9452867	SRR13001611
	79	E2014018586	71_S83_L003_contigs	7745	NA	Campylobacter coli	1740626	25	202123	31.3	PRJNA675124	SAMN16689713	SRX9452868	SRR13001610
	80	E2014020891	72_S95_L003_contigs	7746	PI-IBS	Campylobacter jejuni	1751449	17	394227	30.3	PRJNA675124	SAMN16689714	SRX9452870	SRR13001608
	81	E2014021783	73_S12_L003_contigs	7747	NA	Campylobacter coli	1714821	33	130603	31.3	PRJNA675124	SAMN16689715	SRX9452871	SRR13001607
	82	E2015000962	74_S24_L003_contigs	7748	PI-IBS	Campylobacter jejuni	1639014	40	90517	30.5	PRJNA675124	SAMN16689716	SRX9452872	SRR13001606
	83	E2015001491	75_S36_L003_contigs	7749	NA	Campylobacter jejuni	1627284	24	154292	30.5	PRJNA675124	SAMN16689717	SRX9452873	SRR13001605
	84	E2015002247	76_S48_L003_contigs	7750	PI-IBS	Campylobacter jejuni	1744890	35	161672	30.3	PRJNA675124	SAMN16689718	SRX9452874	SRR13001604
	85	E2015004422	77_S60_L003_contigs	7751	PI-IBS	Campylobacter jejuni	1693359	22	274723	30.3	PRJNA675124	SAMN16689719	SRX9452875	SRR13001603
	86	E2015004456	78_S72_L003_contigs	7752	NA	Campylobacter jejuni	1709026	30	178342	30.2	PRJNA675124	SAMN16689720	SRX9452876	SRR13001602
	87	E2015005812	79_S84_L003_contigs	7753	PI-IBS	Campylobacter jejuni	1627564	21	219974	30.3	PRJNA675124	SAMN16689721	SRX9452877	SRR13001601
	88	E2015007018	80_S96_L003_contigs	7754	PI-IBS	Campylobacter jejuni	1742802	17	163687	30.2	PRJNA675124	SAMN16689722	SRX9452878	SRR13001600
	89	E2015007344	81_S13_L003_contigs	7755	PI-IBS	Campylobacter jejuni	1602226	19	212449	30.5	PRJNA675124	SAMN16689723	SRX9452879	SRR13001599
	91	E2015009253	83_S37_L003_contigs	7756	PI-IBS	Campylobacter jejuni	1654072	18	251740	30.3	PRJNA675124	SAMN16689724	SRX9452881	SRR13001597
	92	E2015009855	84_S49_L003_contigs	7757	NA	Campylobacter jejuni	1644086	34	165732	30.4	PRJNA675124	SAMN16689725	SRX9452882	SRR13001596
	93	E2015009866	85_S61_L003_contigs	7758	PI-IBS	Campylobacter jejuni	1730315	27	175869	30.3	PRJNA675124	SAMN16689726	SRX9452883	SRR13001595
	94	E2015010261	86_S73_L003_contigs	7759	PI-IBS	Campylobacter jejuni	1628333	32	127753	30.5	PRJNA675124	SAMN16689727	SRX9452884	SRR13001594
	95	E2015010507	87_S85_L003_contigs	7760	NA	Campylobacter jejuni	1719313	25	185692	30.3	PRJNA675124	SAMN16689728	SRX9452885	SRR13001593
	96	E2015010744	88_S97_L003_contigs	7761	NA	Campylobacter jejuni	1659608	31	160736	30.4	PRJNA675124	SAMN16689729	SRX9452886	SRR13001592
	97	E2015011323	89_S14_L003_contigs	7762	NA	Campylobacter jejuni	1745077	37	121257	30.2	PRJNA675124	SAMN16689730	SRX9452887	SRR13001591
	98	E2015012059	90_S26_L003_contigs	7763	PI-IBS	Campylobacter jejuni	1819722	34	113145	30.3	PRJNA675124	SAMN16689731	SRX9452888	SRR13001590
	99	E2015012403	91_S38_L003_contigs	7764	PI-IBS	Campylobacter jejuni	1637554	34	111855	30.4	PRJNA675124	SAMN16689732	SRX9452889	SRR13001589
	100	I2014011204	92_S50_L003_contigs	7765	NA	Campylobacter jejuni	1611223	31	151922	30.4	PRJNA675124	SAMN16689733	SRX9452890	SRR13001588
	104	I2014016971	93_S62_L003_contigs	7766	PI-IBS	Campylobacter jejuni	1796040	34	132555	30.3	PRJNA675124	SAMN16689734	SRX9452892	SRR13001586
	105	I2015006299	94_S74_L003_contigs	7767	PI-IBS	Campylobacter jejuni	1756234	21	191262	30.3	PRJNA675124	SAMN16689735	SRX9452893	SRR13001585
	106	I2015010177	95_S86_L003_contigs	7768	PI-IBS	Campylobacter jejuni	1807044	72	79028	30.1	PRJNA675124	SAMN16689736	SRX9452894	SRR13001584
	107	I2015010234	96_S98_L003_contigs	7769	NA	Campylobacter coli	1937184	67	170026	31.1	PRJNA675124	SAMN16689737	SRX9452895	SRR13001583
						Ave	1.7072e+06	32.7447	158310	30.3798
						Min	1602226	17	79028	30.1
						Max	1937184	92	394227	31.3
