# Supplementary material for: Campylobacter jejuni genotypes are associated with post-infection irritable bowel syndrome in humans
Source: Commun Biol. 2021 Aug 30;4:1015. doi: 10.1038/s42003-021-02554-8 (PMC8405632; doi:10.1038/s42003-021-02554-8)
Supplement: Supplementary file 7 — Supplementary Data 4 [file 42003_2021_2554_MOESM7_ESM.xlsx]

## Sheet: SD4
Supp Data 4: Isolate typing and presence of accessory genome virulence, and antimicrobial resistance genes, Clonal complex, LOS class type and CPS/Penner type
	Identifier	Database ID	Isolate ID	epidemiology	Sequence type (ST-)	Clonal complex	Ecology group	LOS Class	Penner type (HS)	Predicted sialylation	poppunk_Cluster	pTET (NC008790)	(Tet)tetO	(Bla)blaOXA-61	(AGly)aph(3'')-III	(AGly)aph7	(AGly)sat4A	(AGly)aadE-Cc	GyrA(C257T)	23SrRNA(A20751G)	cadF	pebA	porA	pseA	pseD/maf2	pseE/maf5	pseH	ciaB	ciaC	cdtA	cdtB	cdtC	acfB	tcpI	tlpA	tlpB	tlpC	pVir (NC008770)	Cjp54	virB10	virB11	virB4	virB8	virB9	virD4
	1	6821	E2011035218	PI-IBS	22	ST-22CC	Generalist	A1	19	1	1	1	1	1	1	0	0	0	0	0	1	1	1	1	0	0	1	1	1	1	1	1	0	0	0	0	0	0	0	0	0	0	0	0	0
	2	6822	E2011037028	PI-IBS	354	ST-354CC	Poultry specialist	F	53	0	1	0	0	0	0	0	0	0	0	0	1	1	0	1	0	1	1	1	1	1	1	1	0	0	0	0	0	0	0	0	0	0	0	0	0
	3	6823	E2011037205	PI-IBS	806	ST-21CC	Generalist	B2	4-complex	1	1	1	1	1	1	1	0	0	0	0	1	1	1	1	0	1	1	1	1	1	1	1	0	0	0	0	0	1	1	1	1	1	1	1	1
	4	6824	E2011038871	PI-IBS	4253	ST-21CC	Generalist	B2	2	1	1	0	0	1	0	0	0	0	1	0	1	1	1	1	1	1	1	1	1	1	1	1	0	0	0	0	0	0	0	0	0	0	0	0	0
	5	6825	E2012000317	PI-IBS	3919	ST-460CC	Poultry specialist	B1	4-complex	1	1	0	1	0	0	0	0	0	1	0	1	1	1	1	0	1	1	1	1	1	1	1	0	0	0	0	0	0	0	0	0	0	0	0	0
	6	6826	E2012000859	PI-IBS	48	ST-48CC	Generalist	B2	4-complex	1	1	0	0	1	0	0	0	0	0	0	1	1	1	1	0	1	1	1	1	1	1	1	0	0	0	0	0	0	0	0	0	0	0	0	0
	7	6827	E2012002019	PI-IBS	5	ST-353CC	Poultry specialist	EHOP	3,17	0	1	1	1	0	0	0	0	0	0	0	1	1	0	1	0	1	1	1	1	1	1	1	0	0	0	0	0	0	0	0	0	0	0	0	0
	8	6828	E2012002946	PI-IBS	824	ST-257CC	Poultry specialist	B2	2	1	1	0	1	0	0	0	0	0	1	1	1	1	1	1	0	1	1	1	1	1	1	1	0	0	0	0	0	0	0	0	0	0	0	0	0
	9	6829	E2012004327	PI-IBS	45	ST-45CC	Generalist	EHOP	55	0	1	0	1	0	0	0	0	0	0	0	1	1	1	1	0	1	1	1	1	1	1	1	0	0	0	0	0	0	0	0	0	0	0	0	0
	10	6830	E2012005089	PI-IBS	572	ST-206CC	Generalist	B2	4-complex	1	1	0	0	1	0	0	0	0	1	0	1	1	1	1	1	1	1	1	1	1	1	1	0	0	0	0	0	0	0	0	0	0	0	0	0
	11	6831	E2012006046	PI-IBS	22	ST-22CC	Generalist	A1	19	1	1	0	0	1	0	0	0	0	0	0	1	1	1	1	0	0	1	1	1	1	1	1	0	0	0	0	0	0	0	0	0	0	0	0	0
	12	6832	E2012008617	PI-IBS	UT	ST-21CC	Generalist	B2	4-complex	1	1	0	1	1	0	0	0	0	1	0	1	1	0	1	0	1	1	1	1	1	1	1	0	0	0	0	0	0	0	0	0	0	0	0	0
	13	6833	E2012010134	PI-IBS	22	ST-22CC	Generalist	A1	19	1	1	0	0	1	0	0	0	0	0	0	1	1	1	1	0	0	1	1	1	1	1	1	0	0	0	0	0	0	0	0	0	0	0	0	0
	14	6834	E2012012194	PI-IBS	222	ST-206CC	Generalist	EHOP	UT	0	1	0	0	1	0	0	0	0	0	0	1	1	1	1	1	1	1	1	1	1	1	1	0	0	0	0	0	0	0	0	0	0	0	0	0
	15	6835	E2012012749	PI-IBS	2076	ST-354CC	Poultry specialist	B2	23,36	1	1	1	1	0	0	0	0	0	1	0	1	1	1	1	0	1	1	1	1	1	1	1	0	0	0	0	0	0	0	0	0	0	0	0	0
	16	6836	E2012013053	PI-IBS	2862	ST-21CC	Generalist	C	2	1	1	1	1	1	0	0	0	0	1	0	1	1	1	1	0	1	1	1	1	1	1	1	0	0	0	0	0	0	0	0	0	0	0	0	0
	17	6837	E2012014781	PI-IBS	2118	ST-607CC	Poultry specialist	EHOP	23,36	0	1	1	1	0	0	0	0	0	1	1	1	1	0	1	1	1	1	1	1	1	1	1	0	0	0	0	0	0	0	0	0	0	0	0	0
	18	6838	E2012014819	PI-IBS	353	ST-353CC	Poultry specialist	C	3,17	1	1	0	0	0	0	0	0	0	0	0	1	1	1	1	1	1	1	1	1	1	1	1	0	0	0	0	0	0	0	0	0	0	0	0	0
	19	6839	E2012015506	PI-IBS	48	ST-48CC	Generalist	B2	4-complex	1	1	0	0	1	0	0	0	0	0	0	1	1	1	1	0	1	1	1	1	1	1	1	0	0	0	0	0	0	0	0	0	0	0	0	0
	20	6840	E2012016142	PI-IBS	50	ST-21CC	Generalist	C	UT	1	1	1	1	1	1	0	0	0	0	0	1	1	0	1	0	1	1	1	1	1	1	1	0	0	0	0	0	0	0	0	0	0	0	0	0
	21	6841	E2012016178	PI-IBS	45	ST-45CC	Generalist	EHOP	53	0	1	0	1	1	0	0	0	0	0	0	1	1	1	1	0	1	1	1	1	1	1	1	0	0	0	0	0	0	0	0	0	0	0	0	0
	22	6842	E2012017545	PI-IBS	45	ST-45CC	Generalist	EHOP	6	0	1	0	1	1	0	0	0	0	0	0	1	1	1	1	0	1	1	1	1	1	1	1	0	0	0	0	0	0	0	0	0	0	0	0	0
	23	6843	E2012018088	PI-IBS	918	ST-48CC	Generalist	B2	4-complex	1	1	0	0	1	0	0	0	0	0	0	1	1	1	1	0	1	1	1	1	1	1	1	0	0	0	0	0	0	0	0	0	0	0	0	0
	24	6844	E2012018854	PI-IBS	353	ST-353CC	Poultry specialist	C	23,36	1	1	0	1	0	0	0	0	0	0	0	1	1	0	1	0	1	1	1	1	1	1	1	0	0	0	0	0	0	0	0	0	0	0	0	0
	25	6845	E2012019832	NA	1068	ST-828CC	Ccoli	Ccoli	Ccoli	0	2	1	1	1	0	0	0	0	1	0	1	1	0	1	0	1	1	1	1	0	0	0	0	0	0	0	0	0	0	0	0	0	0	0	0
	26	6846	E2012021056	PI-IBS	8	ST-21CC	Generalist	C	1	1	1	0	1	1	0	0	0	0	0	0	1	1	1	1	1	1	1	1	1	1	1	1	0	0	0	0	0	0	0	0	0	0	0	0	0
	27	6847	E2012021210	NA	1767	ST-828CC	Ccoli	Ccoli	Ccoli	0	2	1	1	0	0	0	0	0	1	0	1	1	0	1	0	1	1	1	1	0	0	0	0	0	0	0	0	0	0	0	0	0	0	0	0
	28	6848	E2012022553	PI-IBS	653	ST-354CC	Poultry specialist	K	15	0	1	1	1	0	1	1	1	0	0	0	1	1	1	1	0	1	1	1	1	1	1	1	0	0	0	0	0	0	0	0	0	0	0	0	0
	29	6849	E2012021661	PI-IBS	982	ST-21CC	Generalist	C	2	1	1	0	1	1	0	0	0	0	1	0	1	1	1	1	1	1	1	1	1	1	1	1	0	0	0	0	0	0	0	0	0	0	0	0	0
	30	6850	I2012016200	PI-IBS	48	ST-48CC	Generalist	B2	4-complex	1	1	0	0	1	0	0	0	0	0	0	1	1	1	1	0	1	1	1	1	1	1	1	0	0	0	0	0	0	0	0	0	0	0	0	0
	31	6851	E2012015127	carrier	1036	ST-353CC	Poultry specialist	B2	1	1	1	0	0	0	0	0	0	0	1	0	1	1	1	1	1	1	1	1	1	1	1	1	0	0	0	0	0	0	0	0	0	0	0	0	0
	32	6852	E2012005393	NA	830	ST-828CC	Ccoli	Ccoli	Ccoli	0	2	1	1	1	0	0	0	0	1	0	1	1	0	1	0	1	1	1	1	0	0	0	0	0	0	0	0	0	0	0	0	0	0	0	0
	33	6853	E2012015849	carrier	459	ST-42CC	Ruminant specialist	B1	23,36	1	1	1	1	0	0	0	0	0	0	0	1	1	1	1	0	0	1	1	1	1	1	1	0	0	0	0	0	0	0	0	0	0	0	0	0
	34	6854	E2012018472	carrier	21	ST-21CC	Generalist	C	2	1	1	1	1	1	1	0	0	0	0	0	1	1	1	1	1	1	1	1	1	1	1	1	0	0	0	0	0	1	1	1	1	1	1	1	1
	35	6855	E2012005671	carrier	929	ST-257CC	Poultry specialist	F	11	0	1	0	1	1	0	0	0	0	0	0	1	1	1	0	0	0	0	1	1	1	1	1	0	0	0	0	0	0	0	0	0	0	0	0	0
	36	6856	E2012010419	carrier	607	ST-607CC	Poultry specialist	B1	4-complex	1	1	1	0	0	0	0	0	0	0	0	1	1	1	1	1	1	1	1	1	1	1	1	0	0	0	0	0	0	0	0	0	0	0	0	0
	37	6857	E2012006320	carrier	607	ST-607CC	Poultry specialist	B2	10	1	1	0	1	0	0	0	0	0	1	0	1	1	1	1	1	1	1	1	1	1	1	1	0	0	0	0	0	0	0	0	0	0	0	0	0
	38	6858	E2012018101	carrier	459	ST-42CC	Ruminant specialist	B1	23,36	1	1	1	1	0	0	0	0	0	0	0	1	1	1	1	0	0	1	1	1	1	1	1	0	0	0	0	0	0	0	0	0	0	0	0	0
	39	6859	E2012003626	carrier	4684	ST-4684CC	Clinical only	B1	4-complex	1	1	1	1	0	0	0	0	0	1	0	1	1	1	1	0	1	1	1	1	1	1	1	0	0	0	0	0	0	0	0	0	0	0	0	0
	40	6860	E2012015505	carrier	441	ST-441CC	Wild birds	EHOP	3,17	0	1	0	0	1	0	0	0	0	0	0	1	1	1	1	1	1	1	1	1	1	1	1	0	0	0	0	0	0	0	0	0	0	0	0	0
	42	6862	I2012011474	carrier	222	ST-206CC	Generalist	C	UT	1	1	0	0	1	0	0	0	0	0	0	1	1	1	1	1	1	1	1	1	1	1	1	0	0	0	0	0	0	0	0	0	0	0	0	0
	43	6863	E2012016153	carrier	UT	ST-52CC	Generalist	B1	4-complex	1	1	1	1	1	0	0	0	0	0	0	1	1	1	1	1	1	1	1	1	1	1	1	0	0	0	0	0	0	0	0	0	0	0	0	0
	44	6864	E2012003302	carrier	353	ST-353CC	Poultry specialist	EHOP	15	0	1	1	1	0	0	0	0	0	1	0	1	1	0	1	1	1	1	1	1	1	1	1	0	0	0	0	0	0	0	0	0	0	0	0	0
	45	6865	E2012002502	carrier	460	ST-460CC	Poultry specialist	B1	4-complex	1	1	1	1	0	0	0	0	0	0	0	1	1	1	1	0	1	1	1	1	1	1	1	0	0	0	0	0	0	0	0	0	0	0	0	0
	46	6866	E2012006072	carrier	354	ST-354CC	Poultry specialist	J	53	0	1	1	1	1	1	1	1	0	0	0	1	1	0	1	1	1	1	1	1	1	1	1	0	0	0	0	0	0	0	0	0	0	0	0	0
	47	6867	I2012007641	carrier	460	ST-460CC	Poultry specialist	B2	4-complex	1	1	0	0	0	0	0	0	0	1	0	1	1	1	1	0	1	1	1	1	1	1	1	0	0	0	0	0	0	0	0	0	0	0	0	0
	48	6868	E2012013094	carrier	982	ST-21CC	Generalist	C	2	1	1	1	1	1	1	1	0	0	0	0	1	1	1	1	1	1	1	1	1	1	1	1	0	0	0	0	0	0	0	0	0	0	0	0	0
	49	6869	E2012007681	carrier	42	ST-42CC	Ruminant specialist	B1	23,36	1	1	0	0	1	0	0	0	0	0	0	1	1	1	1	0	0	1	1	1	1	1	1	0	0	0	0	0	1	1	1	1	1	1	1	1
	50	6870	E2012012030	carrier	459	ST-42CC	Ruminant specialist	B1	23,36	1	1	1	1	0	0	0	0	0	0	0	1	1	1	1	0	0	1	1	1	1	1	1	0	0	0	0	0	0	0	0	0	0	0	0	0
	51	6871	I2012009768	carrier	982	ST-21CC	Generalist	C	2	1	1	0	1	1	0	0	0	0	1	0	1	1	1	1	1	1	1	1	1	1	1	1	0	0	0	0	0	0	0	0	0	0	0	0	0
	52	6872	E2012007647	carrier	48	ST-48CC	Generalist	B2	4-complex	1	1	0	0	1	0	0	0	0	0	0	1	1	1	1	0	1	1	1	1	1	1	1	0	0	0	0	0	0	0	0	0	0	0	0	0
	53	6873	E2012016561	carrier	8	ST-21CC	Generalist	C	1	1	1	0	1	1	0	0	0	0	0	0	1	1	1	1	1	1	1	1	1	1	1	1	0	0	0	0	0	0	0	0	0	0	0	0	0
	54	6874	E2012007753	carrier	353	ST-353CC	Poultry specialist	C	23,36	1	1	0	1	0	0	0	0	0	0	0	1	1	0	1	0	1	1	1	1	1	1	1	0	0	0	0	0	0	0	0	0	0	0	0	0
	55	6875	E2012017598	carrier	50	ST-21CC	Generalist	C	UT	1	1	0	0	1	0	0	0	0	0	0	1	1	0	1	1	1	1	1	1	1	1	1	0	0	0	0	0	0	0	0	0	0	0	0	0
	56	6876	E2012016577	carrier	21	ST-21CC	Generalist	C	2	1	1	0	0	1	0	0	0	0	0	0	1	1	1	1	0	1	1	1	1	1	1	1	0	0	0	0	0	0	0	0	0	0	0	0	0
	57	6877	E2012007679	carrier	353	ST-353CC	Poultry specialist	B2	1	1	1	0	0	0	0	0	0	0	1	0	1	1	1	1	0	1	1	1	1	1	1	1	0	0	0	0	0	0	0	0	0	0	0	0	0
	58	6878	E2012012345	carrier	1232	ST-353CC	Poultry specialist	B2	1	1	1	1	1	1	0	0	0	0	1	0	1	1	1	1	0	1	1	1	1	1	1	1	0	0	0	0	0	1	1	1	1	1	1	1	1
	59	6879	E2012017715	carrier	137	ST-45CC	Generalist	EHOP	UT	0	1	0	0	1	0	0	0	0	0	0	1	1	1	1	0	0	1	1	1	1	1	1	0	0	0	0	0	0	0	0	0	0	0	0	0
	60	6880	E2012011757	carrier	3644	ST-3644	Poultry specialist	K	15	0	1	1	1	1	0	0	0	0	1	0	1	1	0	1	1	1	1	1	1	1	1	1	0	0	0	0	0	0	0	0	0	0	0	0	0
	63	7735	E2012005153	carrier	4252	ST-692CC	Wild birds	UT	9	0	1	0	1	0	0	0	0	0			1	1	1	1	0	1	1	1	1	0	1	1	0	0	0	0	0	0	1	1	1	1	0	1	1
	69	7736	E2012015896	carrier	21	ST-21CC	Generalist	C	2	1	1	0	0	1	0	0	0	0			1	1	1	1	0	1	1	1	1	1	1	1	0	0	0	0	0	0	0	0	0	0	0	0	0
	70	7737	E2014012956	PI-IBS	597	ST-21CC	Generalist	A1	2	1	1	0	0	1	0	0	0	0	0	0	1	1	1	1	0	1	1	1	1	1	1	1	0	0	0	0	0	0	0	0	0	0	0	0	0
	71	7738	E2014012997	NA	1233	ST-353CC	Poultry specialist	EHOP	UT	0	1	1	1	0	0	0	0	0			1	1	1	1	0	1	1	1	1	1	1	1	0	0	0	0	0	0	0	0	0	0	0	0	0
	72	7739	E2014015455	NA	22	ST-22CC	Generalist	A1	19	1	1	0	0	1	0	0	0	0			1	1	1	1	0	0	1	1	1	1	1	1	0	0	0	0	0	0	0	0	0	0	0	0	0
	73	7740	E2014015456	PI-IBS	2083	ST-2083CC	Poultry specialist	UT	9	0	1	0	1	1	0	0	0	0			1	1	0	1	1	1	1	1	1	1	1	1	0	0	0	0	0	0	0	0	0	0	0	0	0
	74	7741	E2014015609	PI-IBS	161	ST-52CC	Generalist	F	5	0	1	1	1	1	0	0	0	0			1	1	1	1	0	1	1	1	1	1	1	1	0	0	0	0	0	0	0	0	0	0	0	0	0
	75	7742	E2014016480	PI-IBS	922	ST-922CC	Ruminant specialist	EHOP	3,17	0	1	0	0	1	0	0	0	0			1	1	1	1	1	1	1	1	1	1	1	1	0	0	0	0	0	0	0	0	0	0	0	0	0
	76	7743	E2014016912	PI-IBS	5458	ST-179CC	Wild birds	A2	4-complex	1	1	0	0	1	0	0	0	0	0	0	1	1	1	1	1	1	1	1	1	1	1	1	0	0	0	0	0	0	0	0	0	0	0	0	0
	78	7744	E2014018235	PI-IBS	922	ST-922CC	Ruminant specialist	EHOP	3,17	0	1	0	0	1	0	0	0	0	0	0	1	1	1	1	0	1	1	1	1	1	1	1	0	0	0	0	0	0	0	0	0	0	0	0	0
	79	7745	E2014018586	NA	1587	ST-828CC	Ccoli	Ccoli	Ccoli	0	2	1	1	0	0	0	0	0	1	0	1	1	0	1	0	1	1	1	1	0	0	0	0	0	0	0	0	0	0	0	0	0	0	0	0
	80	7746	E2014020891	PI-IBS	4766	ST-206CC	Generalist	A1	4-complex	1	1	0	1	1	0	0	0	0	1	0	1	1	1	1	1	1	1	1	1	1	1	1	0	0	0	0	0	0	0	0	0	0	0	0	0
	81	7747	E2014021783	NA	902	ST-828CC	Ccoli	Ccoli	Ccoli	0	2	1	1	1	1	0	0	1	1	0	1	1	0	1	1	1	1	1	1	0	0	0	0	0	0	0	0	0	0	0	0	0	0	0	0
	82	7748	E2015000962	PI-IBS	538	ST-45CC	Generalist	EHOP	UT	0	1	0	1	1	0	0	0	0	0	0	1	1	1	0	0	0	0	1	1	1	1	1	0	0	0	0	0	0	0	0	0	0	0	0	0
	83	7749	E2015001491	NA	982	ST-21CC	Generalist	C	2	1	1	0	1	1	0	0	0	0	1	0	1	1	1	1	0	1	1	1	1	1	1	1	0	0	0	0	0	0	0	0	0	0	0	0	0
	84	7750	E2015002247	PI-IBS	353	ST-353CC	Poultry specialist	EHOP	3,17	0	1	0	1	0	0	0	0	0	0	0	1	1	0	1	0	1	1	1	1	1	1	1	0	0	0	0	0	0	0	0	0	0	0	0	0
	85	7751	E2015004422	PI-IBS	5	ST-353CC	Poultry specialist	EHOP	3,17	0	1	0	1	0	0	0	0	0			1	1	0	1	1	1	1	1	1	1	1	1	0	0	0	0	0	0	0	0	0	0	0	0	0
	86	7752	E2015004456	NA	1233	ST-353CC	Poultry specialist	EHOP	3,17	0	1	0	1	0	0	0	0	0	1	0	1	1	1	1	0	1	1	1	1	1	1	1	0	0	0	0	0	0	0	0	0	0	0	0	0
	87	7753	E2015005812	PI-IBS	UT	ST-443CC	Poultry specialist	EHOP	37	0	1	0	0	0	0	0	0	0	1	0	1	1	0	1	0	1	1	1	1	1	1	1	0	0	0	0	0	0	0	0	0	0	0	0	0
	88	7754	E2015007018	PI-IBS	61	ST-61CC	Ruminant specialist	A2	4-complex	1	1	1	1	1	0	0	0	0	1	0	1	1	1	1	0	0	1	1	1	1	1	1	0	0	0	0	0	0	0	0	0	0	0	0	0
	89	7755	E2015007344	PI-IBS	52	ST-52CC	Generalist	F	5	0	1	0	0	1	0	0	0	0	1	0	1	1	1	1	2	1	1	1	1	1	1	1	0	0	0	0	0	0	0	0	0	0	0	0	0
	91	7756	E2015009253	PI-IBS	929	ST-257CC	Poultry specialist	F	11	0	1	0	1	1	0	0	0	0	1	0	1	1	1	0	0	0	0	1	1	1	1	1	0	0	0	0	0	0	0	0	0	0	0	0	0
	92	7757	E2015009855	NA	45	ST-45CC	Generalist	EHOP	53	0	1	0	1	1	0	0	0	0	1	0	1	1	1	1	1	1	1	1	1	1	1	1	0	0	0	0	0	0	0	0	0	0	0	0	0
	93	7758	E2015009866	PI-IBS	1838	ST-353CC	Poultry specialist	B2	5	1	1	1	1	0	1	0	0	0	1	0	1	1	0	1	0	1	1	1	1	1	1	1	0	0	0	0	0	0	0	0	0	0	0	0	0
	94	7759	E2015010261	PI-IBS	982	ST-21CC	Generalist	C	2	1	1	0	1	1	0	0	0	0	1	0	1	1	1	1	0	1	1	1	1	1	1	1	0	0	0	0	0	0	0	0	0	0	0	0	0
	95	7760	E2015010507	NA	354	ST-354CC	Poultry specialist	F	53	0	1	1	1	1	0	0	0	0	0	0	1	1	0	1	0	1	1	1	1	1	1	1	0	0	0	0	0	0	0	0	0	0	0	0	0
	96	7761	E2015010744	NA	508	ST-508CC	Generalist	A1	2	1	1	0	0	0	0	0	0	0	0	0	1	1	1	1	0	1	1	1	1	1	1	1	0	0	0	0	0	0	0	0	0	0	0	0	0
	97	7762	E2015011323	NA	2201	ST-574CC	Poultry specialist	B2	3,17	1	1	0	0	0	0	0	0	0	0	0	1	1	0	1	0	1	1	1	1	1	1	1	0	0	0	0	0	0	0	0	0	0	0	0	0
	98	7763	E2015012059	PI-IBS	6642	ST-206CC	Generalist	C	UT	1	1	1	1	1	1	1	0	0			1	1	1	1	0	1	1	1	1	1	1	1	0	0	0	0	0	0	0	0	0	0	0	0	0
	99	7764	E2015012403	PI-IBS	922	ST-922CC	Ruminant specialist	EHOP	3,17	0	1	0	0	1	0	0	0	0	0	0	1	1	1	1	1	1	1	1	1	1	1	1	0	0	0	0	0	0	0	0	0	0	0	0	0
	100	7765	I2014011204	NA	45	ST-45CC	Generalist	EHOP	37	0	1	0	1	0	0	0	0	0	0	0	1	1	1	1	0	1	1	1	1	1	1	1	0	0	0	0	0	0	0	0	0	0	0	0	0
	104	7766	I2014016971	PI-IBS	982	ST-21CC	Generalist	C	2	1	1	1	1	1	1	0	0	0	0	0	1	1	1	1	1	1	1	1	1	1	1	1	0	0	0	0	0	0	0	0	0	0	0	0	0
	105	7767	I2015006299	PI-IBS	5453	ST-179CC	Wild birds	A2	1	1	1	0	0	0	0	0	0	0	0	0	1	1	1	1	1	1	1	1	1	1	1	1	0	0	0	0	0	0	0	0	0	0	0	0	0
	106	7768	I2015010177	PI-IBS	607	ST-607CC	Poultry specialist	B1	4-complex	1	1	0	1	1	0	0	0	0	0	0	1	1	1	1	1	1	1	1	1	1	1	1	0	0	0	0	0	0	0	0	0	0	0	0	0
	107	7769	I2015010234	NA	825	ST-828CC	Ccoli	Ccoli	Ccoli	0	2	1	1	0	1	0	1	0	0	0	1	1	0	1	0	1	1	1	1	0	0	0	0	0	0	0	0	0	0	0	0	0	0	0	0
								Total	94	0.606383		0.361702	0.638298	0.617021	0.12766	0.0531915	0.0319149	0.0106383	0.351064	0.0212766	1	1	0.744681	0.968085	0.361702	0.861702	0.968085	1	1	0.925532	0.93617	0.93617	0	0	0	0	0	0.0425532	0.0531915	0.0531915	0.0531915	0.0531915	0.0425532	0.0531915	0.0531915
								PI-IBS	49	0.604212		0.313504	0.64568	0.584021	0.104646	0.00108554	0.0210595	0.0206253	0.476552	0.0412505	0.979592	0.979592	0.647851	0.958532	0.333912	0.874729	0.958532	0.979592	0.979592	0.855623	0.85584	0.85584	0	0	0	0	0	0.000868432	0.00108554	0.00108554	0.00108554	0.00108554	0.000868432	0.00108554	0.00108554
								carrier	30	0.766667		0.433333	0.566667	0.6	0.1	0.0666667	0.0333333	0	0.266667	0	1	1	0.833333	1	0.433333	0.833333	1	1	1	0.966667	1	1	0	0	0	0	0	0.1	0.133333	0.133333	0.133333	0.133333	0.1	0.133333	0.133333
								NA	15	0.240281		0.287567	0.709712	0.705601	0.14031	0.133406	0.0680706	0.00137502	0.165103	0.00275004	0.998639	0.998639	0.84319	0.863902	0.355594	0.858315	0.863902	0.998639	0.998639	0.990375	0.990389	0.990389	0	0	0	0	0	5.78955e-05	7.23694e-05	7.23694e-05	7.23694e-05	7.23694e-05	5.78955e-05	7.23694e-05	7.23694e-05
