# Supplementary material for: Campylobacter jejuni genotypes are associated with post-infection irritable bowel syndrome in humans
Source: Commun Biol. 2021 Aug 30;4:1015. doi: 10.1038/s42003-021-02554-8 (PMC8405632; doi:10.1038/s42003-021-02554-8)
Supplement: Supplementary file 8 — Supplementary Data 5 [file 42003_2021_2554_MOESM8_ESM.xlsx]

## Sheet: SD5
allele_name	gene_family	NCTC11168_ID	consensus_gene_name	consensus_product	threshold	alleles_at_maximum_threshold	number_genomes	average_dose	min_dose	max_dose	genomes_containing_fissions	genomes_containing_duplications	number_fission_loci	number_duplicated_loci	no_loci	products	gene_names	min_length(bp)	max_length(bp)	average_length(bp)	cluster	cluster_order	1	10	104	105	106	11	12	13	14	15	16	17	18	19	2	20	21	22	23	24	26	28	29	3	30	31	33
g00974_00012	g00974	Cj0005c	yedY	hypothetical protein	98	1	388	1	1	1	3	0	3	0	388	hypothetical protein(389):Sulfoxide reductase catalytic subunit YedY(1):molydopterin containing oxidoreductase(1)	NA(390):yedY(1)	369	1239	1225.62	1	1	1_00556	10_00094	104_00739	105_00790	106_01091	11_00743	12_00239	13_01296	14_00861	15_00661	16_01256	17_01390	18_00308	19_01121	2_01665	20_00947	21_00550	22_01042	23_00854	24_01800	26_00973	28_00655	29_00326	3_01426	30_01149	31_00558	33_01349
g01328_00008	g01328	Cj0004c	NA	hypothetical protein	94	3	388	1	1	1	0	0	0	0	388	hypothetical protein(387):monoheme cytochrome C(1)	NA(388)	234	342	341.68	1	2	1_00557	10_00093	104_00740	105_00789	106_01090	11_00742	12_00240	13_01297	14_00860	15_00660	16_01255	17_01391	18_00307	19_01122	2_01666	20_00946	21_00551	22_01041	23_00853	24_01799	26_00972	28_00654	29_00327	3_01427	30_01148	31_00559	33_01350
g00053_00012	g00053	Cj0003	gyrB	DNA gyrase subunit B	98	1	388	1	1	1	0	0	0	0	388	DNA gyrase subunit B(211):Type 2 topoisomerase subunit B(177)	gyrB(388)	183	2310	2301.36	1	3	1_00558	10_00092	104_00741	105_00788	106_01089	11_00741	12_00241	13_01298	14_00859	15_00659	16_01254	17_01392	18_00306	19_01123	2_01667	20_00945	21_00552	22_01040	23_00852	24_01798	26_00971	28_00653	29_00328	3_01428	30_01147	31_00560	33_01351
g00153_00012	g00153	Cj0002	dnaN	Beta sliding clamp	98	1	388	1	1	1	0	0	0	0	388	Beta sliding clamp(387):DNA polymerase III subunit beta(1)	dnaN(388)	255	1068	1055.48	1	4	1_00559	10_00091	104_00742	105_00787	106_01088	11_00740	12_00242	13_01299	14_00858	15_00658	16_01253	17_01393	18_00305	19_01124	2_01668	20_00944	21_00553	22_01039	23_00851	24_01797	26_00970	28_00652	29_00329	3_01429	30_01146	31_00561	33_01352
g01629_00011	g01629	Cj0001	dnaA	Chromosomal replication initiator protein DnaA	97	3	388	1	1	1	0	0	0	0	388	Chromosomal replication initiator protein DnaA(387):chromosomal replication initiation protein(1)	dnaA(388)	153	1323	1313.34	1	5	1_00560	10_00090	104_00743	105_00786	106_01087	11_00739	12_00243	13_01300	14_00857	15_00657	16_01252	17_01394	18_00304	19_01125	2_01669	20_00943	21_00554	22_01038	23_00850	24_01796	26_00969	28_00651	29_00330	3_01430	30_01145	31_00562	33_01353
g00127_00012	g00127	Cj1731c	ruvC	Crossover junction endodeoxyribonuclease RuvC	98	1	388	1	1	1	0	0	0	0	388	Crossover junction endodeoxyribonuclease RuvC(387):Holliday junction resolvase(1)	ruvC(388)	162	555	551.62	1	6	1_00561	10_00089	104_00744	105_00785	106_01086	11_00738	12_00244	13_01301	14_00856	15_00656	16_01251	17_01395	18_00303	19_01126	2_01670	20_00942	21_00555	22_01037	23_00849	24_01795	26_00968	28_00650	29_00331	3_01431	30_01144	31_00563	33_01354
g00212_00003	g00212	Cj1729c	flgE	Flagellar hook protein FlgE	80	36	388	1	1	1	0	0	0	0	388	Flagellar hook protein FlgE(387):flagellar hook protein FlgE(1)	flgE(388)	150	2619	2540.95	1	7	1_00562	10_00088	104_00745	105_00784	106_01085	11_00737	12_00245	13_01302	14_00855	15_00655	16_01250	17_01396	18_00302	19_01127	2_01671	20_00941	21_00556	22_01036	23_00848	24_01794	26_00967	28_00649	29_00332	3_01432	30_01143	31_00564	33_01355
g02087_00011	g02087	Cj1724c	queF	NADPH-dependent 7-cyano-7-deazaguanine reductase	97	2	388	1	1	1	0	0	0	0	388	NADPH-dependent 7-cyano-7-deazaguanine reductase(387):7-cyano-7-deazaguanine reductase(1)	queF(387):NA(1)	384	384	384	1	8	1_00563	10_00084	104_00749	105_00783	106_00119	11_00736	12_00249	13_01303	14_00851	15_00651	16_01246	17_01400	18_00298	19_01131	2_01675	20_00937	21_00557	22_01035	23_00844	24_01790	26_00966	28_00645	29_00336	3_01436	30_01139	31_00570	33_01359
g01861_00008	g01861	Cj1462	flgI	Flagellar P-ring protein	94	2	388	1	1	1	0	0	0	0	388	Flagellar P-ring protein(387):flagellar basal body P-ring protein(1)	flgI(388)	183	1047	1037.09	2	1	1_00120	10_01322	104_01417	105_00474	106_01661	11_00792	12_01412	13_00427	14_01659	15_00579	16_00904	17_00198	18_01175	19_01658	2_00674	20_00879	21_00834	22_00565	23_00769	24_00706	26_00756	28_00774	29_01006	3_00422	30_01437	31_00037	33_00427
g00901_00004	g00901	Cj1463	flgJ	hypothetical protein	90	5	388	1	1	1	0	0	0	0	388	hypothetical protein(387):flagellar biosynthesis protein FlgJ(1)	NA(387):flgJ(1)	333	342	341.95	2	2	1_00121	10_01321	104_01418	105_00473	106_01660	11_00793	12_01413	13_00426	14_01660	15_00578	16_00905	17_00199	18_01176	19_01659	2_00675	20_00878	21_00833	22_00564	23_00768	24_00705	26_00755	28_00773	29_01007	3_00421	30_01438	31_00038	33_00426
g00955_00009	g00955	Cj1464	flgM	hypothetical protein	95	5	388	1	1	1	0	0	0	0	388	hypothetical protein(387):flagellar biosynthesis protein FlgM(1)	NA(387):flgM(1)	198	198	198	2	3	1_00122	10_01320	104_01419	105_00472	106_01659	11_00794	12_01414	13_00425	14_01661	15_00577	16_00906	17_00200	18_01177	19_01660	2_00676	20_00877	21_00832	22_00563	23_00767	24_00704	26_00754	28_00772	29_01008	3_00420	30_01439	31_00039	33_00425
g00087_00012	g00087	Cj1465	NA	hypothetical protein	98	1	388	1	1	1	0	0	0	0	388	hypothetical protein(388)	NA(388)	435	435	435	2	4	1_00123	10_01319	104_01420	105_00471	106_01658	11_00795	12_01415	13_00424	14_01662	15_00576	16_00907	17_00201	18_01178	19_01661	2_00677	20_00876	21_00831	22_00562	23_00766	24_00703	26_00753	28_00771	29_01009	3_00419	30_01440	31_00040	33_00424
g01653_00010	g01653	Cj1466	flgK	Flagellar hook-associated protein 1	96	3	388	1	1	1	0	0	0	0	388	Flagellar hook-associated protein 1(383):hypothetical protein(4):flagellar hook-associated protein FlgK(1)	flgK(384):NA(4)	402	1827	1816.92	2	5	1_00124	10_01318	104_01421	105_00470	106_01657	11_00796	12_01416	13_00423	14_01663	15_00575	16_00908	17_00202	18_01179	19_01662	2_00678	20_00875	21_00830	22_00561	23_00765	24_00702	26_00752	28_00770	29_01010	3_00418	30_01441	31_00041	33_00423
g00606_00011	g00606	Cj1467	NA	hypothetical protein	97	2	388	1	1	1	7	0	7	0	388	hypothetical protein(395)	NA(395)	234	765	747.49	2	6	1_00125	10_01317	104_01422	105_00469	106_01656	11_00797	12_01417	13_00422	14_01664	15_00574	16_00909	17_00203	18_01180	19_01663	(2_00679:2_00680)	20_00874	21_00829	22_00560	23_00764	24_00701	26_00751	28_00769	29_01011	3_00417	30_01442	31_00042	(33_00421:33_00422)
g01936_00010	g01936	Cj1468	yfcA	putative membrane transporter protein YfcA	96	2	388	1	1	1	0	0	0	0	388	putative membrane transporter protein YfcA(387):integral membrane protein(1)	yfcA(387):NA(1)	246	771	757.52	2	7	1_00126	10_01316	104_01423	105_00468	106_01655	11_00798	12_01418	13_00421	14_01665	15_00573	16_00910	17_00204	18_01181	19_01664	2_00681	20_00873	21_00828	22_00559	23_00763	24_00700	26_00750	28_00768	29_01012	3_00416	30_01443	31_00043	33_00420
g01938_00009	g01938	Cj1709c	rluB	Ribosomal large subunit pseudouridine synthase B	95	2	388	1	1	1	0	0	0	0	388	Ribosomal large subunit pseudouridine synthase B(386):putative RNA pseudouridine synthase(1):pseudouridine synthase(1)	rluB(386):NA(2)	264	762	760.25	3	1	1_00586	10_00058	104_00767	105_00765	106_00101	11_00712	12_00266	13_01327	14_00834	15_00634	16_01228	17_01417	18_00281	19_01157	2_01693	20_00919	21_00576	22_01015	23_00818	24_01773	26_00949	28_00627	29_00354	3_00755	30_01113	31_00588	33_01377
g00001_00012	g00001	Cj1708c	rpsJ	30S ribosomal protein S10	98	1	388	1	1	1	0	0	0	0	388	30S ribosomal protein S10(388)	rpsJ(388)	195	312	311.7	3	2	1_00587	10_00057	104_00768	105_00764	106_00100	11_00711	12_00267	13_01328	14_00833	15_00633	16_01227	17_01418	18_00280	19_01158	2_01694	20_00918	21_00577	22_01014	23_00817	24_01772	26_00948	28_00626	29_00355	3_00754	30_01112	31_00589	33_01378
g00154_00012	g00154	Cj1707c	rplC	50S ribosomal protein L3	98	1	388	1	1	1	0	0	0	0	388	50S ribosomal protein L3(388)	rplC(388)	255	576	575.17	3	3	1_00588	10_00056	104_00769	105_00763	106_00099	11_00710	12_00268	13_01329	14_00832	15_00632	16_01226	17_01419	18_00279	19_01159	2_01695	20_00917	21_00578	22_01013	23_00816	24_01771	26_00947	28_00625	29_00356	3_00753	30_01111	31_00590	33_01379
g01563_00011	g01563	Cj1706c	rplD	50S ribosomal protein L4	97	3	388	1	1	1	0	0	0	0	388	50S ribosomal protein L4(387):hypothetical protein(1)	rplD(387):NA(1)	297	615	613.11	3	4	1_00589	10_00055	104_00770	105_00762	106_00098	11_00709	12_00269	13_01330	14_00831	15_00631	16_01225	17_01420	18_00278	19_01160	2_01696	20_00916	21_00579	22_01012	23_00815	24_01770	26_00946	28_00624	29_00357	3_00752	30_01110	31_00591	33_01380
g01726_00011	g01726	Cj1705c	rplW	50S ribosomal protein L23	97	2	388	1	1	1	0	0	0	0	388	50S ribosomal protein L23(388)	rplW(388)	282	282	282	3	5	1_00590	10_00054	104_00771	105_00761	106_00097	11_00708	12_00270	13_01331	14_00830	15_00630	16_01224	17_01421	18_00277	19_01161	2_01697	20_00915	21_00580	22_01011	23_00814	24_01769	26_00945	28_00623	29_00358	3_00751	30_01109	31_00592	33_01381
g01916_00006	g01916	Cj1704c	rplB	50S ribosomal protein L2	92	2	388	1	1	1	0	0	0	0	388	50S ribosomal protein L2(388)	rplB(388)	765	831	830.83	3	6	1_00591	10_00053	104_00772	105_00760	106_00096	11_00707	12_00271	13_01332	14_00829	15_00629	16_01223	17_01422	18_00276	19_01162	2_01698	20_00914	21_00581	22_01010	23_00813	24_01768	26_00944	28_00622	29_00359	3_00750	30_01108	31_00593	33_01382
g00061_00012	g00061	Cj1703c	rpsS	30S ribosomal protein S19	98	1	388	1	1	1	0	0	0	0	388	30S ribosomal protein S19(388)	rpsS(388)	282	282	282	3	7	1_00592	10_00052	104_00773	105_00759	106_00095	11_00706	12_00272	13_01333	14_00828	15_00628	16_01222	17_01423	18_00275	19_01163	2_01699	20_00913	21_00582	22_01009	23_00812	24_01767	26_00943	28_00621	29_00360	3_00749	30_01107	31_00594	33_01383
g00046_00012	g00046	Cj1697c	rplN	50S ribosomal protein L14	98	1	388	1	1	1	0	0	0	0	388	50S ribosomal protein L14(388)	rplN(388)	201	369	368.42	4	1	1_00598	10_00046	104_00779	105_00753	106_00089	11_00700	12_00278	13_01339	14_00822	15_00622	16_01216	17_01429	18_00269	19_01169	2_01705	20_00907	21_00588	22_01003	23_00806	24_01761	26_00937	28_00615	29_00366	3_00743	30_01101	31_00600	33_01389
g00009_00012	g00009	Cj1695c	rplE	50S ribosomal protein L5	98	1	388	1	1	1	0	0	0	0	388	50S ribosomal protein L5(388)	rplE(388)	501	546	542.9	4	2	1_00600	10_00044	104_00781	105_00751	106_00087	11_00698	12_00280	13_01341	14_00820	15_00620	16_01214	17_01431	18_00267	19_01171	2_01707	20_00905	21_00590	22_01001	23_00804	24_01759	26_00935	28_00613	29_00368	3_01522	30_01099	31_00602	33_01391
g00171_00012	g00171	Cj1694c	rpsZ	30S ribosomal protein S14 type Z	98	1	388	1	1	1	0	0	0	0	388	30S ribosomal protein S14 type Z(387):30S ribosomal protein S14(1)	rpsZ(387):rpsN(1)	186	186	186	4	3	1_00601	10_00043	104_00782	105_00750	106_00086	11_00697	12_00281	13_01342	14_00819	15_00619	16_01213	17_01432	18_00266	19_01172	2_01708	20_00904	21_00591	22_01000	23_00803	24_01758	26_00934	28_00612	29_00369	3_01521	30_01098	31_00603	33_01392
g00032_00012	g00032	Cj1693c	rpsH	30S ribosomal protein S8	98	1	388	1	1	1	0	0	0	0	388	30S ribosomal protein S8(388)	rpsH(388)	396	396	396	4	4	1_00602	10_00042	104_00783	105_00749	106_00085	11_00696	12_00282	13_01343	14_00818	15_00618	16_01212	17_01433	18_00265	19_01173	2_01709	20_00903	21_00592	22_00999	23_00802	24_01757	26_00933	28_00611	29_00370	3_01520	30_01097	31_00604	33_01393
g00038_00012	g00038	Cj1692c	rplF	50S ribosomal protein L6	98	1	388	1	1	1	0	0	0	0	388	50S ribosomal protein L6(388)	rplF(388)	537	537	537	4	5	1_00603	10_00041	104_00784	105_00748	106_00084	11_00695	12_00283	13_01344	14_00817	15_00617	16_01211	17_01434	18_00264	19_01174	2_01710	20_00902	21_00593	22_00998	23_00801	24_01756	26_00932	28_00610	29_00371	3_01519	30_01096	31_00605	33_01394
g00130_00012	g00130	Cj1691c	rplR	50S ribosomal protein L18	98	1	388	1	1	1	0	0	0	0	388	50S ribosomal protein L18(388)	rplR(388)	357	357	357	4	6	1_00604	10_00040	104_00785	105_00747	106_00083	11_00694	12_00284	13_01345	14_00816	15_00616	16_01210	17_01435	18_00263	19_01175	2_01711	20_00901	21_00594	22_00997	23_00800	24_01755	26_00931	28_00609	29_00372	3_01518	30_01095	31_00606	33_01395
g00028_00012	g00028	Cj1690c	rpsE	30S ribosomal protein S5	98	1	388	1	1	1	0	0	0	0	388	30S ribosomal protein S5(388)	rpsE(388)	444	444	444	4	7	1_00605	10_00039	104_00786	105_00746	106_00082	11_00693	12_00285	13_01346	14_00815	15_00615	16_01209	17_01436	18_00262	19_01176	2_01712	20_00900	21_00595	22_00996	23_00799	24_01754	26_00930	28_00608	29_00373	3_01517	30_01094	31_00607	33_01396
g00985_00010	g00985	Cj0905c	argR	Lysine/arginine racemase	96	5	388	1	1	1	0	0	0	0	388	Lysine/arginine racemase(252):Alanine racemase(127):Alanine racemase 1(8):alanine racemase(1)	argR(252):alr(128):alr1(8)	333	987	983.63	5	1	1_01674	10_00222	104_00679	105_00144	106_01756	11_01629	12_00757	13_00790	14_00226	15_01061	16_00652	17_00941	18_00904	19_00410	2_01274	20_00148	21_00191	22_00727	23_01062	24_00957	26_00554	28_01015	29_00042	3_01244	30_00346	31_00258	33_00585
g01125_00012	g01125	Cj0904c	trmL	tRNA (cytidine(34)-2'-O)-methyltransferase	98	1	388	1	1	1	1	0	1	0	388	tRNA (cytidine(34)-2'-O)-methyltransferase(389)	trmL(388):NA(1)	132	468	465.63	5	2	1_01675	10_00221	104_00678	105_00145	106_01755	11_01630	12_00758	13_00789	14_00225	15_01060	16_00651	17_00942	18_00905	19_00411	2_01275	20_00147	21_00190	22_00728	23_01061	24_00956	26_00555	28_01014	29_00041	3_01243	30_00347	31_00259	33_00586
g00091_00012	g00091	Cj0903c	alsT	Amino-acid carrier protein AlsT	98	1	388	1	1	1	0	0	0	0	388	Amino-acid carrier protein AlsT(387):amino acid transport protein(1)	alsT(387):NA(1)	249	1467	1455.28	5	3	1_01676	10_00220	104_00677	105_00146	106_01754	11_01631	12_00759	13_00788	14_00224	15_01059	16_00650	17_00943	18_00906	19_00412	2_01276	20_00146	21_00189	22_00729	23_01060	24_00955	26_00556	28_01013	29_00040	3_01242	30_00348	31_00260	33_00587
g00082_00012	g00082	Cj0902	glnQ	Glutamine transport ATP-binding protein GlnQ	98	1	388	1	1	1	0	0	0	0	388	Glutamine transport ATP-binding protein GlnQ(387):glutamine transporter ATP-binding protein(1)	glnQ(388)	276	729	727.21	5	4	1_01677	10_00219	104_00676	105_00147	106_01753	11_01632	12_00760	13_00787	14_00223	15_01058	16_00649	17_00944	18_00907	19_00413	2_01277	20_00145	21_00188	22_00730	23_01059	24_00954	26_00557	28_01012	29_00039	3_01241	30_00349	31_00261	33_00588
g00119_00012	g00119	Cj0901	artQ	Arginine transport system permease protein ArtQ	98	1	388	1	1	1	0	0	0	0	388	Arginine transport system permease protein ArtQ(387):amino acid ABC transporter permease(1)	artQ(387):NA(1)	546	744	735.84	5	5	1_01678	10_00218	104_00675	105_00148	106_01752	11_01633	12_00761	13_00786	14_00222	15_01057	16_00648	17_00945	18_00908	19_00414	2_01278	20_00144	21_00187	22_00731	23_01058	24_00953	26_00558	28_01011	29_00038	3_01240	30_00350	31_00262	33_00589
g02000_00011	g02000	Cj0899c	yajL	Protein/nucleic acid deglycase 3	97	2	388	1	1	1	0	0	0	0	388	Protein/nucleic acid deglycase 3(387):4-methyl-5(beta-hydroxyethyl)-thiazole monophosphate synthesis protein(1)	yajL(387):thiJ(1)	546	570	569.94	5	6	1_01680	10_00216	104_00673	105_00150	106_01750	11_01635	12_00763	13_00784	14_00220	15_01055	16_00646	17_00947	18_00910	19_00416	2_01280	20_00142	21_00185	22_00733	23_01056	24_00951	26_00560	28_01009	29_00036	3_01238	30_00352	31_00264	33_00591
g00945_00010	g00945	Cj0937	NA	hypothetical protein	96	4	388	1	1	1	2	0	2	0	388	hypothetical protein(389):integral membrane protein(1)	NA(390)	237	912	903.92	6	1	1_01636	10_00254	104_00711	105_00112	106_01788	11_01591	12_00725	13_00828	14_00312	15_01092	16_01580	17_00909	18_00873	19_00378	2_01242	20_00180	21_00230	22_00688	23_01094	24_00988	26_00522	28_01048	29_00122	3_01276	30_00314	31_00226	33_00546
g01679_00011	g01679	Cj0936	atpE	ATP synthase subunit c	97	2	388	1	1	1	0	0	0	0	388	ATP synthase subunit c(387):ATP synthase subunit C(1)	atpE(388)	339	339	339	6	2	1_01644	10_00252	104_00709	105_00114	106_01786	11_01599	12_00727	13_00820	14_00256	15_01090	16_00682	17_00911	18_00875	19_00380	2_01244	20_00178	21_00221	22_00697	23_01092	24_00986	26_00524	28_01046	29_00072	3_01274	30_00316	31_00228	33_00555
g00149_00012	g00149	Cj0935c	NA	hypothetical protein	98	1	388	1	1	1	0	0	0	0	388	hypothetical protein(387):sodium:amino-acid symporter family protein(1)	NA(388)	819	1335	1332.34	6	3	1_01645	10_00251	104_00708	105_00115	106_01785	11_01600	12_00728	13_00819	14_00255	15_01089	16_00681	17_00912	18_00876	19_00381	2_01245	20_00177	21_00220	22_00698	23_01091	24_00985	26_00525	28_01045	29_00071	3_01273	30_00317	31_00229	33_00556
g00867_00006	g00867	Cj0933c	cfiA	2-oxoglutarate carboxylase large subunit	92	4	388	1	1	1	0	0	0	0	388	2-oxoglutarate carboxylase large subunit(383):Methylmalonyl-CoA carboxyltransferase 1.3S subunit(3):pyruvate carboxylase B subunit(1):Glutaconyl-CoA decarboxylase subunit gamma(1)	cfiA(383):NA(3):gcdC(1):pycB(1)	129	1800	1785.13	6	4	1_01647	10_00249	104_00706	105_00117	106_01783	11_01602	12_00730	13_00817	14_00253	15_01087	16_00679	17_00914	18_00878	19_00383	2_01247	20_00175	21_00218	22_00700	23_01089	24_00983	26_00527	28_01043	29_00069	3_01271	30_00319	31_00231	33_00558
g01285_00011	g01285	Cj0932c	pckA	Phosphoenolpyruvate carboxykinase (ATP)	97	4	388	1	1	1	0	0	0	0	388	Phosphoenolpyruvate carboxykinase (ATP)(387):phosphoenolpyruvate carboxykinase(1)	pckA(388)	396	1575	1570.48	6	5	1_01648	10_00248	104_00705	105_00118	106_01782	11_01603	12_00731	13_00816	14_00252	15_01086	16_00678	17_00915	18_00879	19_00384	2_01248	20_00174	21_00217	22_00701	23_01088	24_00982	26_00528	28_01042	29_00068	3_01270	30_00320	31_00232	33_00559
g01071_00011	g01071	Cj0931c	argH	Argininosuccinate lyase	97	4	388	1	1	1	0	0	0	0	388	Argininosuccinate lyase(387):argininosuccinate lyase(1)	argH(388)	1383	1395	1383.03	6	6	1_01649	10_00247	104_00704	105_00119	106_01781	11_01604	12_00732	13_00815	14_00251	15_01085	16_00677	17_00916	18_00880	19_00385	2_01249	20_00173	21_00216	22_00702	23_01087	24_00981	26_00529	28_01041	29_00067	3_01269	30_00321	31_00233	33_00560
g00478_00003	g00478	Cj0310c	ykkC	Multidrug resistance protein YkkC	80	10	388	1	1	1	0	0	0	0	388	Multidrug resistance protein YkkC(387):efflux protein(1)	ykkC(387):NA(1)	207	366	338.77	7	1	1_01486	10_01083	104_00048	105_00828	106_01837	11_00150	12_00446	13_00520	14_00359	15_01376	16_01062	17_00859	18_01389	19_00253	2_00238	20_01547	21_01089	22_00350	23_01147	24_00498	26_01645	28_01681	29_01411	3_01644	30_01580	31_00876	33_00831
g00098_00012	g00098	Cj0311	rplY	50S ribosomal protein L25	98	1	388	1	1	1	0	0	0	0	388	50S ribosomal protein L25(387):50S ribosomal protein L25/general stress protein Ctc(1)	rplY(387):NA(1)	243	537	536.24	7	2	1_01487	10_01084	104_00049	105_00827	106_01838	11_00151	12_00447	13_00521	14_00358	15_01375	16_01063	17_00858	18_01388	19_00254	2_00237	20_01548	21_01090	22_00351	23_01148	24_00497	26_01644	28_01682	29_01410	3_01643	30_01581	31_00875	33_00830
g00158_00012	g00158	Cj0312	pth	Peptidyl-tRNA hydrolase	98	1	388	1	1	1	0	0	0	0	388	Peptidyl-tRNA hydrolase(387):peptidyl-tRNA hydrolase(1)	pth(388)	546	546	546	7	3	1_01488	10_01085	104_00050	105_00826	106_01839	11_00152	12_00448	13_00522	14_00357	15_01374	16_01064	17_00857	18_01387	19_00255	2_00236	20_01549	21_01091	22_00352	23_01149	24_00496	26_01643	28_01683	29_01409	3_01642	30_01582	31_00874	33_00829
g01857_00011	g01857	Cj0313	NA	hypothetical protein	97	2	388	1	1	1	0	0	0	0	388	hypothetical protein(387):integral membrane protein(1)	NA(388)	654	1059	1057.96	7	4	1_01489	10_01086	104_00051	105_00825	106_01840	11_00153	12_00449	13_00523	14_00356	15_01373	16_01065	17_00856	18_01386	19_00256	2_00235	20_01550	21_01092	22_00353	23_01150	24_00495	26_01642	28_01684	29_01408	3_01641	30_01583	31_00873	33_00828
g01637_00011	g01637	Cj0314	lysA	Diaminopimelate decarboxylase	97	3	388	1	1	1	0	0	0	0	388	Diaminopimelate decarboxylase(387):diaminopimelate decarboxylase(1)	lysA(388)	168	1209	1203.64	7	5	1_01490	10_01087	104_00052	105_00824	106_01841	11_00154	12_00450	13_00524	14_00355	15_01372	16_01066	17_00855	18_01385	19_00257	2_00234	20_01551	21_01093	22_00354	23_01151	24_00494	26_01641	28_01685	29_01407	3_01640	30_01584	31_00872	33_00827
g01224_00003	g01224	Cj1647	mkl	putative ribonucleotide transport ATP-binding protein mkl	80	4	388	1	1	1	0	0	0	0	388	putative ribonucleotide transport ATP-binding protein mkl(386):Energy-coupling factor transporter ATP-binding protein EcfA2(1):ABC transporter ATP-binding protein(1)	mkl(386):ecfA2(1):iamA(1)	351	723	721.44	8	1	1_00649	10_00451	104_00832	105_00682	106_00031	11_00649	12_00997	13_01390	14_01449	15_01181	16_01163	17_01496	18_00203	19_01222	2_01754	20_01004	21_00645	22_00946	23_01668	24_01696	26_00885	28_00565	29_00419	3_01471	30_01048	31_00721	33_01444
g01898_00011	g01898	Cj1648	NA	hypothetical protein	97	2	388	1	1	1	0	0	0	0	388	hypothetical protein(387):ABC transporter substrate-binding protein(1)	NA(388)	129	891	887.33	8	2	1_00648	10_00450	104_00831	105_00683	106_00032	11_00650	12_00998	13_01389	14_01450	15_01182	16_01164	17_01495	18_00204	19_01221	2_01753	20_01003	21_00644	22_00947	23_01669	24_01697	26_00886	28_00566	29_00418	3_01472	30_01049	31_00722	33_01443
g00634_00010	g00634	Cj1649	NA	hypothetical protein	96	4	388	1	1	1	0	0	0	0	388	hypothetical protein(387):lipoprotein(1)	NA(388)	279	600	597.8	8	3	1_00647	10_00449	104_00830	105_00684	106_00033	11_00651	12_00999	13_01388	14_01451	15_01183	16_01165	17_01494	18_00205	19_01220	2_01752	20_01002	21_00643	22_00948	23_01670	24_01698	26_00887	28_00567	29_00417	3_01473	30_01050	31_00723	33_01442
g01589_00011	g01589	Cj1650	NA	hypothetical protein	97	3	388	1	1	1	0	0	0	0	388	hypothetical protein(388)	NA(388)	501	501	501	8	4	1_00646	10_00448	104_00829	105_00685	106_00034	11_00652	12_01000	13_01387	14_01452	15_01184	16_01166	17_01493	18_00206	19_01219	2_01751	20_01001	21_00642	22_00949	23_01671	24_01699	26_00888	28_00568	29_00416	3_01474	30_01051	31_00724	33_01441
g01527_00008	g01527	Cj1651c	map	Methionine aminopeptidase 1	94	3	388	1	1	1	0	0	0	0	388	Methionine aminopeptidase 1(387):methionine aminopeptidase(1)	map(388)	657	759	758.47	8	5	1_00645	10_00447	104_00828	105_00686	106_00035	11_00653	12_01001	13_01386	14_01453	15_01185	16_01167	17_01492	18_00207	19_01218	2_01750	20_01000	21_00641	22_00950	23_01672	24_01700	26_00889	28_00569	29_00415	3_01475	30_01052	31_00725	33_01440
g01762_00012	g01762	Cj1154c	NA	hypothetical protein	98	1	388	1	1	1	0	0	0	0	388	hypothetical protein(387):cbb3-type cytochrome oxidase maturation protein(1)	NA(388)	207	225	207.05	9	1	1_01034	10_00747	104_00214	105_01643	106_00744	11_01062	12_00525	13_01657	14_00021	15_00861	16_01788	17_01604	18_00348	19_00942	2_01027	20_00304	21_01505	22_01254	23_00538	24_00206	26_01210	28_00010	29_01277	3_00774	30_00632	31_01417	33_00023
g00039_00012	g00039	Cj1153	cyf	Cytochrome c-553	98	1	388	1	1	1	0	0	0	0	388	Cytochrome c-553(387):cytochrome C(1)	cyf(387):NA(1)	303	303	303	9	2	1_01033	10_00746	104_00215	105_01642	106_00745	11_01061	12_00524	13_01656	14_00020	15_00862	16_01789	17_01603	18_00347	19_00941	2_01028	20_00303	21_01504	22_01253	23_00537	24_00205	26_01209	28_00009	29_01278	3_00773	30_00633	31_01418	33_00024
g00513_00008	g00513	Cj1152c	gmhB	D-glycero-alpha-D-manno-heptose-1%2C7-bisphosphate 7-phosphatase	94	4	388	1	1	1	0	0	0	0	388	D-glycero-alpha-D-manno-heptose-1%2C7-bisphosphate 7-phosphatase(383):D-glycero-beta-D-manno-heptose-1%2C7-bisphosphate 7-phosphatase(5)	gmhB(388)	384	564	542.74	9	3	1_01032	10_00745	104_00216	105_01641	106_00746	11_01060	12_00523	13_01655	14_00019	15_00863	16_01790	17_01602	18_00346	19_00940	2_01029	20_00302	21_01503	22_01252	23_00536	24_00204	26_01208	28_00008	29_01279	3_00772	30_00634	31_01419	33_00025
g00825_00008	g00825	Cj1151c	hldD	ADP-L-glycero-D-manno-heptose-6-epimerase	94	6	388	1	1	1	0	0	0	0	388	ADP-L-glycero-D-manno-heptose-6-epimerase(387):ADP-glyceromanno-heptose 6-epimerase(1)	hldD(388)	954	954	954	9	4	1_01031	10_00744	104_00217	105_01640	106_00747	11_01059	12_00522	13_01654	14_00018	15_00864	16_01791	17_01601	18_00345	19_00939	2_01030	20_00301	21_01502	22_01251	23_00535	24_00203	26_01207	28_00007	29_01280	3_00771	30_00635	31_01420	33_00026
g00319_00008	g00319	Cj1150c	hldE	Bifunctional protein HldE	94	16	388	1	1	1	0	0	0	0	388	Bifunctional protein HldE(387):bifunctional D-beta-D-heptose 7-phosphate kinase/D-beta-D-heptose 1-phosphate adenylyltransferase(1)	hldE(388)	321	1386	1373.61	9	5	1_01030	10_00743	104_00218	105_01639	106_00748	11_01058	12_00521	13_01653	14_00017	15_00865	16_01792	17_01600	18_00344	19_00938	2_01031	20_00300	21_01501	22_01250	23_00534	24_00202	26_01206	28_00006	29_01281	3_00770	30_00636	31_01421	33_00027
g02164_00011	g02164	Cj0338c	polA	DNA polymerase I	97	2	388	1	1	1	0	0	0	0	388	DNA polymerase I(385):DNA polymerase I%2C thermostable(3)	polA(388)	837	2640	2624.03	10	1	1_01514	10_01111	104_00313	105_01315	106_01436	11_00178	12_00311	13_00548	14_01230	15_00469	16_00035	17_00831	18_01361	19_00281	2_00210	20_01575	21_01117	22_00378	23_01175	24_00470	26_01617	28_01709	29_01383	3_01616	30_01608	31_00848	33_00803
g01932_00011	g01932	Cj0337c	pomA	Chemotaxis protein PomA	97	2	388	1	1	1	2	0	2	0	388	Chemotaxis protein PomA(386):hypothetical protein(3):flagellar motor protein MotA(1)	pomA(386):NA(3):motA(1)	144	777	771.59	10	2	1_01513	10_01110	104_00314	105_01316	106_01437	11_00177	(12_00309:12_00310)	13_00547	14_01229	15_00470	16_00034	17_00832	18_01362	19_00280	2_00211	20_01574	21_01116	22_00377	23_01174	24_00471	26_01618	28_01708	29_01384	3_01617	30_01607	31_00849	33_00804
g01218_00011	g01218	Cj0336c	motB	Motility protein B	97	3	388	1	1	1	0	0	0	0	388	Motility protein B(387):flagellar motor protein MotB(1)	motB(388)	321	744	741.45	10	3	1_01512	10_01109	104_00315	105_01317	106_01438	11_00176	12_00308	13_00546	14_01228	15_00471	16_00033	17_00833	18_01363	19_00279	2_00212	20_01573	21_01115	22_00376	23_01173	24_00472	26_01619	28_01707	29_01385	3_01618	30_01606	31_00850	33_00805
g01775_00012	g01775	Cj0335	flhB	Flagellar biosynthetic protein FlhB	98	1	388	1	1	1	0	0	0	0	388	Flagellar biosynthetic protein FlhB(387):flagellar biosynthesis protein FlhB(1)	flhB(388)	216	1107	1085.87	10	4	1_01511	10_01108	104_00316	105_01318	106_01439	11_00175	12_00307	13_00545	14_01227	15_00472	16_00032	17_00834	18_01364	19_00278	2_00213	20_01572	21_01114	22_00375	23_01172	24_00473	26_01620	28_01706	29_01386	3_01619	30_01605	31_00851	33_00806
g00014_00012	g00014	Cj0334	ahpC	Alkyl hydroperoxide reductase C	98	1	388	1	1	1	0	0	0	0	388	Alkyl hydroperoxide reductase C(387):alkyl hydroperoxide reductase(1)	ahpC(388)	216	597	596.02	10	5	1_01510	10_01107	104_00317	105_01319	106_01440	11_00174	12_00306	13_00544	14_01226	15_00473	16_00031	17_00835	18_01365	19_00277	2_00214	20_01571	21_01113	22_00374	23_01171	24_00474	26_01621	28_01705	29_01387	3_01620	30_01604	31_00852	33_00807
g00148_00012	g00148	Cj1085c	mfd	Transcription-repair-coupling factor	98	1	388	1	1	1	0	0	0	0	388	Transcription-repair-coupling factor(387):transcription-repair coupling factor(1)	mfd(388)	411	2937	2876.79	11	1	1_00966	10_00680	104_01029	105_01520	106_01538	11_00995	12_01787	13_01590	14_01163	15_00412	16_01666	17_00522	18_00812	19_00874	2_01087	20_01128	21_01431	22_01180	23_00470	24_00138	26_01141	28_01217	29_01553	3_01050	30_00700	31_01484	33_00092
g01526_00010	g01526	Cj1084c	NA	hypothetical protein	96	3	388	1	1	1	0	0	0	0	388	hypothetical protein(387):ATP/GTP-binding protein(1)	NA(388)	474	762	760.58	11	2	1_00965	10_00679	104_01030	105_01519	106_01537	11_00994	12_01788	13_01589	14_01162	15_00411	16_01667	17_00521	18_00811	19_00873	2_01088	20_01129	21_01430	22_01179	23_00469	24_00137	26_01140	28_01216	29_01554	3_01051	30_00701	31_01485	33_00093
g00564_00010	g00564	Cj1083c	nth	Endonuclease III	96	9	388	1	1	1	0	0	0	0	388	Endonuclease III(385):hypothetical protein(2):endonuclease III(1)	nth(385):NA(3)	153	687	684.68	11	3	1_00964	10_00678	104_01031	105_01518	106_01536	11_00993	12_01789	13_01588	14_01161	15_00410	16_01668	17_00520	18_00810	19_00872	2_01089	20_01130	21_01429	22_01178	23_00468	24_00136	26_01139	28_01215	29_01555	3_01052	30_00702	31_01486	33_00094
g00679_00005	g00679	Cj1082c	thiD	Hydroxymethylpyrimidine/phosphomethylpyrimidine kinase	91	5	388	1	1	1	1	0	1	0	388	Hydroxymethylpyrimidine/phosphomethylpyrimidine kinase(387):hypothetical protein(1):phosphomethylpyrimidine kinase(1)	thiD(388):NA(1)	153	840	832.4	11	4	1_00963	10_00677	104_01032	105_01517	106_01535	11_00992	12_01790	13_01587	14_01160	15_00409	16_01669	17_00519	18_00809	19_00871	2_01090	20_01131	21_01428	22_01177	23_00467	24_00135	26_01138	28_01214	29_01556	3_01053	30_00703	31_01487	33_00095
g01027_00010	g01027	Cj1081c	thiE	Thiamine-phosphate synthase	96	5	388	1	1	1	0	0	0	0	388	Thiamine-phosphate synthase(387):thiamin-phosphate pyrophosphorylase(1)	thiE(388)	633	633	633	11	5	1_00962	10_00676	104_01033	105_01516	106_01534	11_00991	12_01791	13_01586	14_01159	15_00408	16_01670	17_00518	18_00808	19_00870	2_01091	20_01132	21_01427	22_01176	23_00466	24_00134	26_01137	28_01213	29_01557	3_01054	30_00704	31_01488	33_00096
g01450_00011	g01450	Cj0615	pstA	Phosphate transport system permease protein PstA	97	3	388	1	1	1	0	0	0	0	388	Phosphate transport system permease protein PstA(387):phosphate ABC transporter permease(1)	pstA(388)	483	1089	1086.8	12	1	1_01326	10_01697	104_01843	105_01105	106_00909	11_01396	12_01380	13_00127	14_00594	15_00889	16_00490	17_01227	18_01630	19_01495	2_01402	20_01435	21_00396	22_01549	23_01565	24_01222	26_00195	28_00238	29_00782	3_01219	30_00122	31_01567	33_01091
g00144_00012	g00144	Cj0614	pstC1	Phosphate transport system permease protein PstC 1	98	1	388	1	1	1	0	0	0	0	388	Phosphate transport system permease protein PstC 1(387):phosphate ABC transporter permease(1)	pstC1(387):pstC(1)	432	915	912.35	12	2	1_01327	10_01696	104_01842	105_01106	106_00908	11_01397	12_01379	13_00128	14_00593	15_00890	16_00489	17_01226	18_01629	19_01494	2_01403	20_01434	21_00397	22_01550	23_01564	24_01221	26_00194	28_00239	29_00783	3_01218	30_00123	31_01568	33_01090
g00622_00009	g00622	Cj0613	sphX	Protein SphX	95	8	388	1	1	1	0	0	0	0	388	Protein SphX(387):phosphate ABC transporter substrate-binding protein(1)	sphX(387):pstS(1)	996	996	996	12	3	1_01328	10_01695	104_01841	105_01107	106_00907	11_01398	12_01378	13_00129	14_00592	15_00891	16_00488	17_01225	18_01628	19_01493	2_01404	20_01433	21_00398	22_01551	23_01563	24_01220	26_00193	28_00240	29_00784	3_01217	30_00124	31_01569	33_01089
g00065_00012	g00065	Cj0612c	ftn	Bacterial non-heme ferritin	98	1	388	1	1	1	0	0	0	0	388	Bacterial non-heme ferritin(387):ferritin(1)	ftn(387):cft(1)	453	504	503.87	12	4	1_01329	10_01694	104_01840	105_01108	106_00906	11_01399	12_01377	13_00130	14_00591	15_00892	16_00487	17_01224	18_01627	19_01492	2_01405	20_01432	21_00399	22_01552	23_01562	24_01219	26_00192	28_00241	29_00785	3_01216	30_00125	31_01570	33_01088
g00150_00012	g00150	Cj0611c	patA	Peptidoglycan O-acetyltransferase	98	1	388	1	1	1	0	0	0	0	388	Peptidoglycan O-acetyltransferase(385):hypothetical protein(2):acyltransferase family protein(1)	patA(385):NA(3)	186	1377	1366.68	12	5	1_01330	10_01693	104_01839	105_01109	106_00905	11_01400	12_01376	13_00131	14_00590	15_00893	16_00486	17_01223	18_01626	19_01491	2_01406	20_01431	21_00400	22_01553	23_01561	24_01218	26_00191	28_00242	29_00786	3_01215	30_00126	31_01571	33_01087
g00151_00012	g00151	Cj1594	rpsD	30S ribosomal protein S4	98	1	388	1	1	1	0	0	0	0	388	30S ribosomal protein S4(388)	rpsD(388)	234	627	623.66	13	1	1_00706	10_00508	104_00889	105_00622	106_01055	11_00592	12_00939	13_01447	14_01392	15_01124	16_01106	17_01557	18_00144	19_01279	2_01812	20_00745	21_00702	22_00887	23_01610	24_01638	26_00827	28_00509	29_00476	3_00608	30_00991	31_00664	33_01502
g01868_00008	g01868	Cj1595	rpoA	DNA-directed RNA polymerase subunit alpha	94	2	388	1	1	1	1	0	1	0	388	DNA-directed RNA polymerase subunit alpha(389)	rpoA(389)	168	1014	1007.41	13	2	1_00705	10_00507	104_00888	105_00623	106_01054	11_00593	12_00940	13_01446	14_01393	15_01125	16_01107	17_01556	18_00145	19_01278	2_01811	20_00746	21_00701	22_00888	23_01611	24_01639	26_00828	28_00510	29_00475	3_00607	30_00992	31_00665	33_01501
g00031_00012	g00031	Cj1596	rplQ	50S ribosomal protein L17	98	1	388	1	1	1	0	0	0	0	388	50S ribosomal protein L17(388)	rplQ(388)	354	354	354	13	3	1_00704	10_00506	104_00887	105_00624	106_01053	11_00594	12_00941	13_01445	14_01394	15_01126	16_01108	17_01555	18_00146	19_01277	2_01810	20_00747	21_00700	22_00889	23_01612	24_01640	26_00829	28_00511	29_00474	3_00606	30_00993	31_00666	33_01500
g00102_00012	g00102	Cj1597	hisG	ATP phosphoribosyltransferase	98	1	388	1	1	1	0	0	0	0	388	ATP phosphoribosyltransferase(388)	hisG(388)	900	900	900	13	4	1_00703	10_00505	104_00886	105_00625	106_01052	11_00595	12_00942	13_01444	14_01395	15_01127	16_01109	17_01554	18_00147	19_01276	2_01809	20_00748	21_00699	22_00890	23_01613	24_01641	26_00830	28_00512	29_00473	3_00605	30_00994	31_00667	33_01499
g01294_00006	g01294	Cj1598	hisD	Histidinol dehydrogenase	92	4	388	1	1	1	0	0	0	0	388	Histidinol dehydrogenase(387):histidinol dehydrogenase(1)	hisD(388)	348	1287	1278.89	13	5	1_00702	10_00504	104_00885	105_00626	106_01051	11_00596	12_00943	13_01443	14_01396	15_01128	16_01110	17_01553	18_00148	19_01275	2_01808	20_00749	21_00698	22_00891	23_01614	24_01642	26_00831	28_00513	29_00472	3_00604	30_00995	31_00668	33_01498
g00051_00012	g00051	Cj0478	rpoBC	Bifunctional DNA-directed RNA polymerase subunit beta-beta'	98	1	388	1	1	1	0	0	0	0	388	Bifunctional DNA-directed RNA polymerase subunit beta-beta'(387):DNA-directed RNA polymerase subunit beta(1)	rpoBC(387):rpoB(1)	351	4137	4075.08	14	1	1_00405	10_01560	104_01705	105_00023	106_00829	11_01675	12_01242	13_01185	14_00455	15_01694	16_00352	17_01090	18_01502	19_01357	2_01538	20_01299	21_01258	22_00084	23_01426	24_01095	26_00055	28_00373	29_00920	3_01080	30_00259	31_01702	33_00499
g00042_00012	g00042	Cj0479	rpoBC	Bifunctional DNA-directed RNA polymerase subunit beta-beta'	98	1	388	1	1	1	0	0	0	0	388	Bifunctional DNA-directed RNA polymerase subunit beta-beta'(387):DNA-directed RNA polymerase subunit beta'(1)	rpoBC(387):rpoC(1)	471	4554	4521.93	14	2	1_00406	10_01561	104_01706	105_00022	106_00828	11_01674	12_01243	13_01186	14_00456	15_01693	16_00353	17_01091	18_01503	19_01358	2_01537	20_01300	21_01259	22_00083	23_01427	24_01096	26_00056	28_00372	29_00919	3_01081	30_00258	31_01701	33_00500
g00011_00012	g00011	Cj0491	rpsL	30S ribosomal protein S12	98	1	388	1	1	1	0	0	0	0	388	30S ribosomal protein S12(388)	rpsL(388)	387	387	387	14	3	1_00407	10_01572	104_01717	105_00011	106_00817	11_01673	12_01256	13_01187	14_00467	15_01692	16_00364	17_01102	18_01504	19_01369	2_01526	20_01312	21_01260	22_00082	23_01438	24_01097	26_00069	28_00361	29_00908	3_01092	30_00247	31_01690	33_00501
g00021_00012	g00021	Cj0492	rpsG	30S ribosomal protein S7	98	1	388	1	1	1	0	0	0	0	388	30S ribosomal protein S7(388)	rpsG(388)	126	471	470.11	14	4	1_00408	10_01573	104_01718	105_00010	106_00816	11_01672	12_01257	13_01188	14_00468	15_01691	16_00365	17_01103	18_01505	19_01370	2_01525	20_01313	21_01261	22_00081	23_01439	24_01098	26_00070	28_00360	29_00907	3_01093	30_00246	31_01689	33_00502
g02176_00007	g02176	Cj0493	fusA	Elongation factor G	93	2	388	1	1	1	0	0	0	0	388	Elongation factor G(387):elongation factor G(1)	fusA(388)	267	2076	2055.32	14	5	1_00409	10_01574	104_01719	105_00009	106_00815	11_01671	12_01258	13_01189	14_00469	15_01690	16_00366	17_01104	18_01506	19_01371	2_01524	20_01314	21_01262	22_00080	23_01440	24_01099	26_00071	28_00359	29_00906	3_01094	30_00245	31_01688	33_00503
g02030_00006	g02030	Cj1186c	petA	Ubiquinol-cytochrome c reductase iron-sulfur subunit	92	2	388	1	1	1	0	0	0	0	388	Ubiquinol-cytochrome c reductase iron-sulfur subunit(387):ubiquinol-cytochrome C reductase iron-sulfur subunit(1)	petA(388)	504	504	504	15	1	1_01064	10_00777	104_01516	105_01675	106_00713	11_01092	12_00554	13_00840	14_00051	15_00831	16_01373	17_01634	18_00379	19_00972	2_00996	20_00335	21_01535	22_01284	23_00567	24_00236	26_01240	28_00041	29_01802	3_00804	30_00602	31_01386	33_01316
g02140_00010	g02140	Cj1185c	petB	Cytochrome b	96	2	388	1	1	1	0	0	0	0	388	Cytochrome b(387):ubiquinol-cytochrome C reductase cytochrome B subunit(1)	petB(388)	543	1251	1247.07	15	2	1_01063	10_00776	104_01515	105_01674	106_00714	11_01091	12_00553	13_00839	14_00050	15_00832	16_01372	17_01633	18_00378	19_00971	2_00997	20_00334	21_01534	22_01283	23_00566	24_00235	26_01239	28_00040	29_01803	3_00803	30_00603	31_01387	33_01317
g01845_00003	g01845	Cj1184c	psbV	Cytochrome c-550	80	2	388	1	1	1	0	0	0	0	388	Cytochrome c-550(332):hypothetical protein(55):ubiquinol-cytochrome C reductase cytochrome C subunit(1)	psbV(332):NA(55):petC(1)	339	1125	1117.41	15	3	1_01062	10_00775	104_01514	105_01673	106_00715	11_01090	12_00552	13_00838	14_00049	15_00833	16_01371	17_01632	18_00377	19_00970	2_00998	20_00333	21_01533	22_01282	23_00565	24_00234	26_01238	28_00039	29_01804	3_00802	30_00604	31_01388	33_01318
g00969_00006	g00969	Cj1183c	cfa	Cyclopropane-fatty-acyl-phospholipid synthase	92	4	388	1	1	1	7	0	7	0	388	Cyclopropane-fatty-acyl-phospholipid synthase(386):Tuberculostearic acid methyltransferase UfaA1(6):Cyclopropane mycolic acid synthase 2(2):cyclopropane-fatty-acyl-phospholipid synthase(1)	cfa(387):ufaA1(6):cmaA2(2)	222	1164	1138.59	15	4	1_01061	10_00774	104_01513	105_01672	106_00716	11_01089	12_00551	13_00837	14_00048	15_00834	16_01370	17_01631	18_00376	19_00969	2_00999	20_00332	21_01532	22_01281	23_00564	24_00233	26_01237	28_00038	29_01805	3_00801	30_00605	31_01389	33_01319
g01378_00011	g01378	Cj1182c	rpsB	30S ribosomal protein S2	97	2	388	1	1	1	0	0	0	0	388	30S ribosomal protein S2(388)	rpsB(388)	216	792	789.1	15	5	1_01060	10_00773	104_01512	105_01671	106_00717	11_01088	12_00550	13_00836	14_00047	15_00835	16_01369	17_01630	18_00375	19_00968	2_01000	20_00331	21_01531	22_01280	23_00563	24_00232	26_01236	28_00037	29_01806	3_00800	30_00606	31_01390	33_01320
g02094_00011	g02094	Cj1099	pepF1	Oligoendopeptidase F%2C plasmid	97	2	388	1	1	1	0	0	0	0	388	Oligoendopeptidase F%2C plasmid(387):peptidase(1)	pepF1(387):NA(1)	522	1722	1714.5	16	1	1_00980	10_00694	104_01015	105_01534	106_01552	11_01009	12_01773	13_01604	14_01177	15_00426	16_01652	17_00536	18_00826	19_00888	2_01073	20_01114	21_01445	22_01194	23_00484	24_00152	26_01155	28_01231	29_01539	3_01036	30_00686	31_01470	33_00078
g01900_00011	g01900	Cj1098	pyrB	Aspartate carbamoyltransferase	97	2	388	1	1	1	0	0	0	0	388	Aspartate carbamoyltransferase(387):aspartate carbamoyltransferase(1)	pyrB(388)	333	888	885.87	16	2	1_00979	10_00693	104_01016	105_01533	106_01551	11_01008	12_01774	13_01603	14_01176	15_00425	16_01653	17_00535	18_00825	19_00887	2_01074	20_01115	21_01444	22_01193	23_00483	24_00151	26_01154	28_01230	29_01540	3_01037	30_00687	31_01471	33_00079
g02143_00009	g02143	Cj1097	sstT	Serine/threonine transporter SstT	95	2	388	1	1	1	0	0	0	0	388	Serine/threonine transporter SstT(387):serine/threonine transporter SstT(1)	sstT(387):NA(1)	333	1242	1221.8	16	3	1_00978	10_00692	104_01017	105_01532	106_01550	11_01007	12_01775	13_01602	14_01175	15_00424	16_01654	17_00534	18_00824	19_00886	2_01075	20_01116	21_01443	22_01192	23_00482	24_00150	26_01153	28_01229	29_01541	3_01038	30_00688	31_01472	33_00080
g00029_00012	g00029	Cj1096c	metK	S-adenosylmethionine synthase	98	1	388	1	1	1	0	0	0	0	388	S-adenosylmethionine synthase(387):S-adenosylmethionine synthetase(1)	metK(388)	588	1197	1195.43	16	4	1_00977	10_00691	104_01018	105_01531	106_01549	11_01006	12_01776	13_01601	14_01174	15_00423	16_01655	17_00533	18_00823	19_00885	2_01076	20_01117	21_01442	22_01191	23_00481	24_00149	26_01152	28_01228	29_01542	3_01039	30_00689	31_01473	33_00081
g01896_00011	g01896	Cj1017c	livH	High-affinity branched-chain amino acid transport system permease protein LivH	97	2	388	1	1	1	0	0	0	0	388	High-affinity branched-chain amino acid transport system permease protein LivH(387):branched-chain amino acid ABC transporter permease(1)	livH(388)	897	897	897	17	1	1_00900	10_00612	104_01098	105_01450	106_01466	11_00928	12_01855	13_01523	14_01047	15_01751	16_01736	17_00453	18_00746	19_00806	2_01153	20_01196	21_01360	22_01107	23_00401	24_00071	26_01071	28_01150	29_01622	3_00708	30_00768	31_01552	33_00162
g01859_00007	g01859	Cj1016c	livH	High-affinity branched-chain amino acid transport system permease protein LivH	93	2	388	1	1	1	0	0	0	0	388	High-affinity branched-chain amino acid transport system permease protein LivH(387):branched-chain amino acid ABC transporter permease(1)	livH(387):livM(1)	690	1053	1051.31	17	2	1_00899	10_00611	104_01099	105_01449	106_01465	11_00927	12_01856	13_01522	14_01046	15_01750	16_01737	17_00452	18_00745	19_00805	2_01154	20_01197	21_01359	22_01106	23_00400	24_00070	26_01070	28_01149	29_01623	3_00707	30_00769	31_01553	33_00163
g00089_00012	g00089	Cj1015c	lptB	Lipopolysaccharide export system ATP-binding protein LptB	98	1	388	1	1	1	0	0	0	0	388	Lipopolysaccharide export system ATP-binding protein LptB(386):ABC transporter ATP-binding protein(1):Methionine import ATP-binding protein MetN 2(1)	lptB(386):livG(1):metN2(1)	498	771	770.3	17	3	1_00898	10_00610	104_01100	105_01448	106_01464	11_00926	12_01857	13_01521	14_01045	15_01749	16_01738	17_00451	18_00744	19_00804	2_01155	20_01198	21_01358	22_01105	23_00399	24_00069	26_01069	28_01148	29_01624	3_00706	30_00770	31_01554	33_00164
g01371_00011	g01371	Cj1014c	livF	High-affinity branched-chain amino acid transport ATP-binding protein LivF	97	3	388	1	1	1	0	0	0	0	388	High-affinity branched-chain amino acid transport ATP-binding protein LivF(387):ABC transporter ATP-binding protein(1)	livF(388)	258	696	693.12	17	4	1_00897	10_00609	104_01101	105_01447	106_01463	11_00925	12_01858	13_01520	14_01044	15_01748	16_01739	17_00450	18_00743	19_00803	2_01156	20_01199	21_01357	22_01104	23_00398	24_00068	26_01068	28_01147	29_01625	3_00705	30_00771	31_01555	33_00165
g01093_00012	g01093	Cj0088	dcuA	Anaerobic C4-dicarboxylate transporter DcuA	98	1	388	1	1	1	2	0	2	0	388	Anaerobic C4-dicarboxylate transporter DcuA(389):anaerobic C4-dicarboxylate transporter(1)	dcuA(390)	330	1341	1324.84	18	1	1_00773	10_00981	104_00464	105_00320	106_00228	11_00400	12_01565	13_00274	14_00660	15_01857	16_00190	17_00367	18_00547	19_00071	2_00056	20_00661	21_00060	22_00056	23_00266	24_01480	26_00434	28_01596	29_00247	3_01736	30_01353	31_01003	33_00917
g01289_00011	g01289	Cj0089	NA	hypothetical protein	97	4	388	1	1	1	0	0	0	0	388	hypothetical protein(387):lipoprotein(1)	NA(388)	333	1362	1351.14	18	2	1_00772	10_00982	104_00465	105_00319	106_00227	11_00399	12_01566	13_00273	14_00661	15_01858	16_00191	17_00366	18_00548	19_00070	2_00055	20_00662	21_00059	22_00055	23_00267	24_01479	26_00435	28_01595	29_00248	3_01737	30_01352	31_01004	33_00916
g00477_00010	g00477	Cj0090	NA	hypothetical protein	96	3	388	1	1	1	0	0	0	0	388	hypothetical protein(387):lipoprotein(1)	NA(388)	342	396	370.74	18	3	1_00771	10_00983	104_00466	105_00318	106_00226	11_00398	12_01567	13_00272	14_00662	15_01859	16_00192	17_00365	18_00549	19_00069	2_00054	20_00663	21_00058	22_00054	23_00268	24_01478	26_00436	28_01594	29_00249	3_01738	30_01351	31_01005	33_00915
g00103_00012	g00103	Cj0091	NA	hypothetical protein	98	1	388	1	1	1	0	0	0	0	388	hypothetical protein(387):lipoprotein(1)	NA(388)	582	624	623.89	18	4	1_00770	10_00984	104_00467	105_00317	106_00225	11_00397	12_01568	13_00271	14_00663	15_01860	16_00193	17_00364	18_00550	19_00068	2_00053	20_00664	21_00057	22_00053	23_00269	24_01477	26_00437	28_01593	29_00250	3_01739	30_01350	31_01006	33_00914
g00152_00012	g00152	Cj1403c	gapA	Glyceraldehyde-3-phosphate dehydrogenase 1	98	1	388	1	1	1	0	0	0	0	388	Glyceraldehyde-3-phosphate dehydrogenase 1(385):Glyceraldehyde-3-phosphate dehydrogenase 2(2):glyceraldehyde 3-phosphate dehydrogenase(1)	gapA(386):gapB(1):gap2(1)	186	999	995.23	19	1	1_00267	10_00353	104_01363	105_00516	106_00388	11_00479	12_00034	13_00998	14_01595	15_01524	16_00106	17_00146	18_01120	19_00189	2_00630	20_01694	21_00879	22_00615	23_00949	24_00744	26_00341	28_01508	29_01222	3_00295	30_00898	31_00147	33_01575
g00104_00012	g00104	Cj1402c	pgk	Phosphoglycerate kinase	98	1	388	1	1	1	0	0	0	0	388	Phosphoglycerate kinase(387):phosphoglycerate kinase(1)	pgk(388)	420	1203	1197.36	19	2	1_00268	10_00354	104_01362	105_00517	106_00389	11_00480	12_00035	13_00999	14_01594	15_01525	16_00105	17_00145	18_01119	19_00188	2_00629	20_01695	21_00880	22_00616	23_00948	24_00745	26_00342	28_01507	29_01221	3_00294	30_00899	31_00148	33_01574
g00468_00003	g00468	Cj1401c	tpiA	Triosephosphate isomerase	80	11	388	1	1	1	0	0	0	0	388	Triosephosphate isomerase(387):triosephosphate isomerase(1)	tpiA(388)	165	672	669.07	19	3	1_00269	10_00355	104_01361	105_00518	106_00390	11_00481	12_00036	13_01000	14_01593	15_01526	16_00104	17_00144	18_01118	19_00187	2_00628	20_01696	21_00881	22_00617	23_00947	24_00746	26_00343	28_01506	29_01220	3_00293	30_00900	31_00149	33_01573
g01508_00005	g01508	Cj1400c	fabI	Enoyl-[acyl-carrier-protein] reductase [NADH] FabI	91	3	388	1	1	1	0	0	0	0	388	Enoyl-[acyl-carrier-protein] reductase [NADH] FabI(387):enoyl-ACP reductase(1)	fabI(388)	483	828	823.51	19	4	1_00270	10_00356	104_01360	105_00519	106_00391	11_00482	12_00037	13_01001	14_01592	15_01527	16_00103	17_00143	18_01117	19_00186	2_00627	20_01697	21_00882	22_00618	23_00946	24_00747	26_00344	28_01505	29_01219	3_00292	30_00901	31_00150	33_01572
g00075_00012	g00075	Cj1358c	nrfH	Cytochrome c-type protein NrfH	98	1	388	1	1	1	0	0	0	0	388	Cytochrome c-type protein NrfH(387):cytochrome c nitrite reductase small subunit(1)	nrfH(388)	276	516	491.51	20	1	1_00309	10_00397	104_01262	105_00559	106_00434	11_00521	12_00079	13_01040	14_01550	15_01569	16_00060	17_00101	18_01073	19_00145	2_00570	20_01739	21_00919	22_00655	23_00903	24_00791	26_00387	28_01463	29_01121	3_00254	30_00942	31_00195	33_00533
g00078_00012	g00078	Cj1359	ppk	Polyphosphate kinase	98	1	388	1	1	1	0	0	0	0	388	Polyphosphate kinase(387):polyphosphate kinase(1)	ppk(388)	597	2085	2076.93	20	2	1_00308	10_00396	104_01263	105_00558	106_00433	11_00520	12_00078	13_01039	14_01551	15_01568	16_00061	17_00102	18_01074	19_00146	2_00571	20_01738	21_00918	22_00654	23_00904	24_00790	26_00386	28_01464	29_01122	3_00255	30_00941	31_00194	33_00534
g00027_00012	g00027	Cj1361c	NA	hypothetical protein	98	1	388	1	1	1	0	0	0	0	388	hypothetical protein(388)	NA(388)	336	453	411.24	20	3	1_00306	10_00391	104_01265	105_00554	106_00427	11_00518	12_00073	13_01037	14_01556	15_01563	16_00063	17_00109	18_01079	19_00151	2_00577	20_01736	21_00915	22_00651	23_00909	24_00785	26_00384	28_01470	29_01124	3_00257	30_00936	31_00189	33_00536
g00023_00012	g00023	Cj1362	ruvB	Holliday junction ATP-dependent DNA helicase RuvB	98	1	388	1	1	1	0	0	0	0	388	Holliday junction ATP-dependent DNA helicase RuvB(387):Holliday junction DNA helicase RuvB(1)	ruvB(388)	228	1008	1003.83	20	4	1_00305	10_00390	104_01266	105_00553	106_00426	11_00517	12_00072	13_01036	14_01557	15_01562	16_00064	17_00110	18_01080	19_00152	2_00578	20_01735	21_00914	22_00650	23_00910	24_00784	26_00383	28_01471	29_01125	3_00258	30_00935	31_00188	33_00537
g00804_00004	g00804	Cj1047c	thiS	hypothetical protein	90	6	388	1	1	2	0	1	0	1	389	hypothetical protein(388):thiamine biosynthesis protein(1)	NA(388):thiS(1)	192	192	192	21	1	1_00931	10_00643	104_01068	105_01480	106_01497	11_00959	12_01824	13_01554	14_01078	15_01782	16_01706	17_00484	18_00776	19_00837	2_01123	20_01165	21_01390	22_01137	23_00432	24_00101	26_01101	28_01180	29_01592	3_00738	30_00737	31_01522	33_00130
g01005_00003	g01005	Cj1046c	moeZ	putative adenylyltransferase/sulfurtransferase MoeZ	80	5	388	1	1	1	0	0	0	0	388	putative adenylyltransferase/sulfurtransferase MoeZ(386):thiamine biosynthesis protein ThiF(1):hypothetical protein(1)	moeZ(386):moeB(1):NA(1)	297	804	801.8	21	2	1_00930	10_00642	104_01069	105_01479	106_01496	11_00958	12_01825	13_01553	14_01077	15_01781	16_01707	17_00483	18_00775	19_00836	2_01124	20_01166	21_01389	22_01136	23_00431	24_00100	26_01100	28_01179	29_01593	3_00737	30_00738	31_01523	33_00131
g00548_00003	g00548	Cj1045c	thiG	Thiazole synthase	80	9	388	1	1	1	0	0	0	0	388	Thiazole synthase(387):thiazole synthase(1)	thiG(388)	153	825	775.35	21	3	1_00929	10_00641	104_01070	105_01478	106_01495	11_00957	12_01826	13_01552	14_01076	15_01780	16_01708	17_00482	18_00774	19_00835	2_01125	20_01167	21_01388	22_01135	23_00430	24_00099	26_01099	28_01178	29_01594	3_00736	30_00739	31_01524	33_00132
g01444_00004	g01444	Cj1044c	thiH	2-iminoacetate synthase	90	3	388	1	1	1	0	0	0	0	388	2-iminoacetate synthase(387):thiamine biosynthesis protein ThiH(1)	thiH(388)	465	1146	1142.54	21	4	1_00928	10_00640	104_01071	105_01477	106_01494	11_00956	12_01827	13_01551	14_01075	15_01779	16_01709	17_00481	18_00773	19_00834	2_01126	20_01168	21_01387	22_01134	23_00429	24_00098	26_01098	28_01177	29_01595	3_00735	30_00740	31_01525	33_00133
g00612_00009	g00612	Cj1216c	NA	hypothetical protein	95	8	388	1	1	1	0	0	0	0	388	hypothetical protein(388)	NA(388)	204	204	204	22	1	1_01092	10_00805	104_01544	105_01703	106_00685	11_01121	12_00583	13_00869	14_00079	15_00803	16_01401	17_01662	18_00407	19_01000	2_00967	20_00363	21_01563	22_01313	23_00595	24_00264	26_01268	28_00069	29_01774	3_00832	30_00574	31_01358	33_01288
g00030_00012	g00030	Cj1215	mepM	Murein DD-endopeptidase MepM	98	1	388	1	1	1	0	0	0	0	388	Murein DD-endopeptidase MepM(386):hypothetical protein(1):peptidase M23 family protein(1)	mepM(386):NA(2)	222	1161	1156.88	22	2	1_01091	10_00804	104_01543	105_01702	106_00686	11_01120	12_00582	13_00868	14_00078	15_00804	16_01400	17_01661	18_00406	19_00999	2_00968	20_00362	21_01562	22_01312	23_00594	24_00263	26_01267	28_00068	29_01775	3_00831	30_00575	31_01359	33_01289
g01222_00011	g01222	Cj1214c	pgbA	Plasminogen-binding protein PgbA	97	2	388	1	1	1	0	0	0	0	388	Plasminogen-binding protein PgbA(387):exporting protein(1)	pgbA(387):NA(1)	663	729	725.45	22	3	1_01090	10_00803	104_01542	105_01701	106_00687	11_01119	12_00581	13_00867	14_00077	15_00805	16_01399	17_01660	18_00405	19_00998	2_00969	20_00361	21_01561	22_01311	23_00593	24_00262	26_01266	28_00067	29_01776	3_00830	30_00576	31_01360	33_01290
g02022_00012	g02022	Cj1213c	glcD	putative FAD-linked oxidoreductase	98	1	388	1	1	1	0	0	0	0	388	putative FAD-linked oxidoreductase(387):glycolate oxidase subunit D(1)	NA(387):glcD(1)	522	1383	1378.86	22	4	1_01089	10_00802	104_01541	105_01700	106_00688	11_01118	12_00580	13_00866	14_00076	15_00806	16_01398	17_01659	18_00404	19_00997	2_00970	20_00360	21_01560	22_01310	23_00592	24_00261	26_01265	28_00066	29_01777	3_00829	30_00577	31_01361	33_01291
g00101_00012	g00101	Cj0508	pbpF	Penicillin-binding protein 1F	98	1	388	1	1	1	0	0	0	0	388	Penicillin-binding protein 1F(384):Penicillin-binding protein 1B(1):Penicillin-binding protein 1A(1):hypothetical protein(1):penicillin-binding protein(1)	pbpF(384):pbpA(1):NA(1):mrcB(1):mrcA(1)	216	1932	1920.65	23	1	1_01433	10_01588	104_01733	105_01209	106_00480	11_01503	12_01272	13_00235	14_00483	15_01676	16_00380	17_01118	18_01520	19_01385	2_01508	20_01328	21_00501	22_01654	23_01454	24_01113	26_00085	28_00343	29_00892	3_01108	30_00231	31_01674	33_00983
g01256_00010	g01256	Cj0507	maf	Septum formation protein Maf	96	4	388	1	1	1	0	0	0	0	388	Septum formation protein Maf(387):Maf-like protein(1)	maf(388)	552	552	552	23	2	1_01434	10_01587	104_01732	105_01210	106_00481	11_01504	12_01271	13_00236	14_00482	15_01677	16_00379	17_01117	18_01519	19_01384	2_01509	20_01327	21_00502	22_01655	23_01453	24_01112	26_00084	28_00344	29_00893	3_01107	30_00232	31_01675	33_00982
g02167_00011	g02167	Cj0506	alaS	Alanine--tRNA ligase	97	2	388	1	1	1	0	0	0	0	388	Alanine--tRNA ligase(386):hypothetical protein(1):alanine--tRNA ligase(1)	alaS(387):NA(1)	159	2529	2503.13	23	3	1_01435	10_01586	104_01731	105_01211	106_00482	11_01505	12_01270	13_00237	14_00481	15_01678	16_00378	17_01116	18_01518	19_01383	2_01510	20_01326	21_00503	22_01656	23_01452	24_01111	26_00083	28_00345	29_00894	3_01106	30_00233	31_01676	33_00981
g00980_00008	g00980	Cj0505c	wbpE	UDP-2-acetamido-2-deoxy-3-oxo-D-glucuronate aminotransferase	94	5	388	1	1	1	0	0	0	0	388	UDP-2-acetamido-2-deoxy-3-oxo-D-glucuronate aminotransferase(387):DegT family aminotransferase(1)	wbpE(387):NA(1)	201	1074	1071.63	23	4	1_01436	10_01585	104_01730	105_01212	106_00483	11_01506	12_01269	13_00238	14_00480	15_01679	16_00377	17_01115	18_01517	19_01382	2_01511	20_01325	21_00504	22_01657	23_01451	24_01110	26_00082	28_00346	29_00895	3_01105	30_00234	31_01677	33_00980
g01164_00011	g01164	Cj1658	efeU	Ferrous iron permease EfeU	97	4	388	1	1	1	1	0	1	0	388	Ferrous iron permease EfeU(386):hypothetical protein(2):iron permease(1)	efeU(386):NA(3)	213	2103	2069.73	24	1	1_00639	10_00440	104_00822	105_00693	106_00041	11_00659	12_01008	13_01380	14_01460	15_01192	16_01173	17_01485	18_00214	19_01211	2_01744	20_00994	21_00634	22_00957	23_01679	24_01706	26_00895	28_00575	29_00409	3_01481	30_01059	31_00731	33_01433
g00141_00012	g00141	Cj1659	tpd	34 kDa membrane antigen	98	1	388	1	1	1	0	0	0	0	388	34 kDa membrane antigen(387):hypothetical protein(1)	tpd(387):p19(1)	402	540	539.64	24	2	1_00638	10_00439	104_00821	105_00694	106_00042	11_00660	12_01009	13_01379	14_01461	15_01193	16_01174	17_01484	18_00215	19_01210	2_01743	20_00993	21_00633	22_00958	23_01680	24_01707	26_00896	28_00576	29_00408	3_01482	30_01060	31_00732	33_01432
g01288_00011	g01288	Cj1660	NA	hypothetical protein	97	4	388	1	1	1	0	0	0	0	388	hypothetical protein(387):integral membrane protein(1)	NA(388)	396	1404	1391.2	24	3	1_00637	10_00438	104_00820	105_00695	106_00043	11_00661	12_01010	13_01378	14_01462	15_01194	16_01175	17_01483	18_00216	19_01209	2_01742	20_00992	21_00632	22_00959	23_01681	24_01708	26_00897	28_00577	29_00407	3_01483	30_01061	31_00733	33_01431
g00972_00003	g00972	Cj1661	macB	Macrolide export ATP-binding/permease protein MacB	80	2	388	1	1	1	0	0	0	0	388	Macrolide export ATP-binding/permease protein MacB(380):hypothetical protein(7):ABC transporter permease(1)	macB(380):NA(8)	543	1293	1284.6	24	4	1_00636	10_00437	104_00819	105_00696	106_00044	11_00662	12_01011	13_01377	14_01463	15_01195	16_01176	17_01482	18_00217	19_01208	2_01741	20_00991	21_00631	22_00960	23_01682	24_01709	26_00898	28_00578	29_00406	3_01484	30_01062	31_00734	33_01430
g02122_00011	g02122	Cj0193c	tig	Trigger factor	97	2	388	1	1	1	0	0	0	0	388	Trigger factor(387):trigger factor(1)	tig(388)	372	1374	1327.55	25	1	1_00489	10_00264	104_01194	105_00930	106_01283	11_00046	12_01672	13_00692	14_00922	15_01306	16_00773	17_00690	18_00049	19_00610	2_00351	20_00556	21_01003	22_00247	23_01317	24_00049	26_01455	28_01329	29_00513	3_00518	30_01247	31_01155	33_00287
g01996_00011	g01996	Cj0194	folE	GTP cyclohydrolase 1	97	2	388	1	1	1	0	0	0	0	388	GTP cyclohydrolase 1(387):GTP cyclohydrolase I(1)	folE(388)	387	573	572.04	25	2	1_00488	10_00263	104_01193	105_00929	106_01282	11_00047	12_01673	13_00691	14_00923	15_01305	16_00774	17_00689	18_00050	19_00611	2_00350	20_00555	21_01002	22_00248	23_01318	24_00050	26_01456	28_01330	29_00512	3_00519	30_01246	31_01156	33_00286
g00036_00012	g00036	Cj0195	fliI	Flagellum-specific ATP synthase	98	1	388	1	1	1	0	0	0	0	388	Flagellum-specific ATP synthase(387):flagellum-specific ATP synthase(1)	fliI(388)	1020	1386	1384.17	25	3	1_00487	10_00262	104_01192	105_00928	106_01281	11_00048	12_01674	13_00690	14_00924	15_01304	16_00775	17_00688	18_00051	19_00612	2_00349	20_00554	21_01001	22_00249	23_01319	24_00051	26_01457	28_01331	29_00511	3_00520	30_01245	31_01157	33_00285
g01624_00005	g01624	Cj0196c	purF	Amidophosphoribosyltransferase	91	3	388	1	1	1	0	0	0	0	388	Amidophosphoribosyltransferase(387):amidophosphoribosyltransferase(1)	purF(388)	288	1455	1332.09	25	4	1_00486	10_00261	104_01191	105_00927	106_01280	11_00049	12_01675	13_00689	14_00925	15_01303	16_00776	17_00687	18_00052	19_00613	2_00348	20_00553	21_01000	22_00250	23_01320	24_00052	26_01458	28_01332	29_00510	3_00521	30_01244	31_01158	33_00284
g00703_00003	g00703	Cj1346c	dxr	1-deoxy-D-xylulose 5-phosphate reductoisomerase	80	7	388	1	1	1	1	0	1	0	388	1-deoxy-D-xylulose 5-phosphate reductoisomerase(389)	dxr(389)	348	1077	1064.15	26	1	1_00324	10_00410	104_01249	105_00574	106_00447	11_00536	12_00092	13_01055	14_01537	15_01582	16_00047	17_00088	18_01060	19_00132	2_00557	20_01752	21_00934	22_00670	23_00890	24_00804	26_00400	28_01450	29_01108	3_00241	30_00955	31_00208	(33_00517:33_00518)
g01006_00006	g01006	Cj1345c	NA	hypothetical protein	92	4	388	1	1	1	1	0	1	0	388	hypothetical protein(388):periplasmic protein(1)	NA(389)	276	1395	1380.95	26	2	1_00325	10_00411	104_01248	105_00575	106_00448	11_00537	12_00093	13_01056	14_01536	15_01583	16_00046	17_00087	18_01059	19_00131	2_00556	20_01753	21_00935	22_00671	23_00889	24_00805	26_00401	28_01449	29_01107	3_00240	30_00956	31_00209	33_00516
g00429_00003	g00429	Cj1344c	tsaD	tRNA N6-adenosine threonylcarbamoyltransferase	80	12	388	1	1	1	0	0	0	0	388	tRNA N6-adenosine threonylcarbamoyltransferase(388)	tsaD(387):NA(1)	189	1008	1002.73	26	3	1_00326	10_00412	104_01247	105_00576	106_00449	11_00538	12_00094	13_01057	14_01535	15_01584	16_00045	17_00086	18_01058	19_00130	2_00555	20_01754	21_00936	22_00672	23_00888	24_00806	26_00402	28_01448	29_01106	3_00239	30_00957	31_00210	33_00515
g00299_00003	g00299	Cj1343c	xcpT	Type II secretion system protein G	80	12	388	1	1	1	11	0	11	0	388	Type II secretion system protein G(385):hypothetical protein(13):periplasmic protein(1)	xcpT(344):pulG(36):NA(14):epsG(5)	186	1101	518.48	26	4	1_00327	10_00413	104_01246	105_00577	106_00450	11_00539	(12_00095:12_00096)	13_01058	14_01534	15_01585	16_00044	17_00085	18_01057	19_00129	2_00554	20_01755	21_00937	22_00673	23_00887	24_00807	26_00403	28_01447	29_01105	3_00238	30_00958	31_00211	33_00514
g00114_00012	g00114	Cj0370	rpsU	30S ribosomal protein S21	98	1	388	1	1	1	0	0	0	0	388	30S ribosomal protein S21(388)	rpsU(388)	198	213	198.19	27	1	1_01544	10_01143	104_00283	105_01285	106_00533	11_00208	12_00341	13_00578	14_01260	15_00224	16_01305	17_00800	18_01329	19_00312	2_00177	20_01605	21_01147	22_00408	23_01206	24_00439	26_01587	28_01743	29_01353	3_01583	30_01639	31_00815	33_00772
g00049_00012	g00049	Cj0371	NA	hypothetical protein	98	1	388	1	1	1	0	0	0	0	388	hypothetical protein(388)	NA(388)	606	606	606	27	2	1_01545	10_01144	104_00282	105_01284	106_00534	11_00209	12_00342	13_00579	14_01261	15_00223	16_01306	17_00799	18_01328	19_00313	2_00176	20_01606	21_01148	22_00409	23_01207	24_00438	26_01586	28_01744	29_01352	3_01582	30_01640	31_00814	33_00771
g01836_00008	g01836	Cj0372	ygiC	Putative acid--amine ligase YgiC	94	2	388	1	1	1	0	0	0	0	388	Putative acid--amine ligase YgiC(387):glutathionylspermidine synthase(1)	ygiC(387):NA(1)	588	1170	1164.76	27	3	1_01546	10_01145	104_00281	105_01283	106_00535	11_00210	12_00343	13_00580	14_01262	15_00222	16_01307	17_00798	18_01327	19_00314	2_00175	20_01607	21_01149	22_00410	23_01208	24_00437	26_01585	28_01745	29_01351	3_01581	30_01641	31_00813	33_00770
g01483_00011	g01483	Cj0373	hprA	Putative 2-hydroxyacid dehydrogenase	97	3	388	1	1	1	1	0	1	0	388	Putative 2-hydroxyacid dehydrogenase(387):2-hydroxyacid dehydrogenase(1):Glycerate dehydrogenase(1)	NA(388):hprA(1)	150	936	931.78	27	4	1_01547	10_01146	104_00280	105_01282	106_00536	11_00211	12_00344	13_00581	14_01263	15_00221	16_01308	17_00797	18_01326	19_00315	2_00174	20_01608	21_01150	22_00411	23_01209	24_00436	26_01584	28_01746	29_01350	3_01580	30_01642	31_00812	33_00769
g01194_00011	g01194	Cj0982c	glnH	ABC transporter glutamine-binding protein GlnH	97	4	388	1	1	1	0	0	0	0	388	ABC transporter glutamine-binding protein GlnH(387):amino acid transporter substrate-binding protein(1)	glnH(387):cjaA(1)	840	840	840	28	1	1_00865	10_00577	104_01132	105_00983	106_01124	11_01264	12_00104	13_01488	14_01489	15_01809	16_01532	17_01806	18_00650	19_00714	2_01187	20_01031	21_01326	22_01073	23_00366	24_01040	26_01037	28_01099	29_00654	3_00674	30_00803	31_01103	33_00197
g00881_00011	g00881	Cj0981c	proP	Proline/betaine transporter	97	6	388	1	1	1	0	0	0	0	388	Proline/betaine transporter(384):hypothetical protein(2):MFS transport protein(1):Inner membrane metabolite transport protein YhjE(1)	proP(384):NA(2):yhjE(1):cjaB(1)	228	1248	1240.9	28	2	1_00864	10_00576	104_01133	105_00984	106_01125	11_01263	12_00105	13_01487	14_01490	15_01810	16_01533	17_01805	18_00649	19_00713	2_01188	20_01032	21_01325	22_01072	23_00365	24_01039	26_01036	28_01098	29_00653	3_00673	30_00804	31_01102	33_00198
g00652_00011	g00652	Cj0980	pepD	Cytosol non-specific dipeptidase	97	7	388	1	1	1	0	0	0	0	388	Cytosol non-specific dipeptidase(387):peptidase(1)	pepD(387):NA(1)	387	1269	1265.28	28	3	1_00863	10_00575	104_01134	105_00985	106_01126	11_01262	12_00106	13_01486	14_01491	15_01811	16_01534	17_01804	18_00648	19_00712	2_01189	20_01033	21_01324	22_01071	23_00364	24_01038	26_01035	28_01097	29_00652	3_00672	30_00805	31_01101	33_00199
g00073_00012	g00073	Cj0127c	accD	Acetyl-coenzyme A carboxylase carboxyl transferase subunit beta	98	1	388	1	1	1	0	0	0	0	388	Acetyl-coenzyme A carboxylase carboxyl transferase subunit beta(387):acetyl-CoA carboxylase carboxyl transferase subunit beta(1)	accD(388)	744	843	842.72	29	1	1_00350	10_01020	104_00503	105_00281	106_00189	11_01251	12_01606	13_01082	14_00701	15_01896	16_00229	17_00328	18_00587	19_00030	2_00017	20_00700	21_00021	22_00017	23_00307	24_01441	26_00473	28_01556	29_00286	3_01392	30_01312	31_01043	33_01669
g01271_00012	g01271	Cj0126c	rlmH	Ribosomal RNA large subunit methyltransferase H	98	1	388	1	1	1	0	0	0	0	388	Ribosomal RNA large subunit methyltransferase H(387):hypothetical protein(1)	rlmH(387):NA(1)	270	462	449.57	29	2	1_00351	10_01019	104_00502	105_00282	106_00190	11_01252	12_01605	13_01083	14_00700	15_01895	16_00228	17_00329	18_00586	19_00031	2_00018	20_00699	21_00022	22_00018	23_00306	24_01442	26_00472	28_01557	29_00285	3_01393	30_01313	31_01042	33_01668
g00662_00011	g00662	#N/A	dksA	hypothetical protein	97	6	388	1	1	1	386	0	386	0	388	hypothetical protein(386):RNA polymerase-binding transcription factor DksA(278):General stress protein 16O(109):membrane protein(1)	NA(387):dksA(278):yocK(109)	357	1338	673.38	29	3	(1_00352:1_00353)	(10_01017:10_01018)	(104_00500:104_00501)	(105_00283:105_00284)	(106_00191:106_00192)	(11_01253:11_01254)	(12_01603:12_01604)	(13_01084:13_01085)	(14_00698:14_00699)	(15_01893:15_01894)	(16_00226:16_00227)	(17_00330:17_00331)	(18_00584:18_00585)	(19_00032:19_00033)	(2_00019:2_00020)	(20_00697:20_00698)	(21_00023:21_00024)	(22_00019:22_00020)	(23_00304:23_00305)	(24_01443:24_01444)	(26_00470:26_00471)	(28_01558:28_01559)	(29_00283:29_00284)	(3_01394:3_01395)	(30_01314:30_01315)	(31_01040:31_01041)	(33_01666:33_01667)
g00655_00009	g00655	Cj0631c	rnr	Ribonuclease R	95	8	388	1	1	1	0	0	0	0	388	Ribonuclease R(383):hypothetical protein(4):ribonuclease(1)	rnr(383):NA(5)	249	1935	1913.26	30	1	1_01312	10_01402	104_01858	105_01092	106_00925	11_01381	12_01059	13_00112	14_01809	15_00050	16_00505	17_01243	18_01646	19_01510	2_00515	20_00186	21_00383	22_01536	23_00002	24_01237	26_00210	28_00224	29_00768	3_00206	30_00108	31_00399	33_01106
g01468_00010	g01468	Cj0632	ilvC	Ketol-acid reductoisomerase (NADP(+))	96	3	388	1	1	1	0	0	0	0	388	Ketol-acid reductoisomerase (NADP(+))(387):ketol-acid reductoisomerase(1)	ilvC(388)	921	1023	1022.74	30	2	1_01311	10_01403	104_01859	105_01091	106_00926	11_01380	12_01060	13_00111	14_01808	15_00051	16_00506	17_01244	18_01647	19_01511	2_00514	20_00187	21_00382	22_01535	23_00003	24_01238	26_00211	28_00223	29_00767	3_00205	30_00107	31_00400	33_01107
g00814_00008	g00814	Cj0633	NA	putative protein	94	6	388	1	1	1	0	0	0	0	388	putative protein(387):periplasmic protein(1)	NA(388)	318	1137	1074.56	30	3	1_01310	10_01404	104_01860	105_01090	106_00927	11_01379	12_01061	13_00110	14_01807	15_00052	16_00507	17_01245	18_01648	19_01512	2_00513	20_00188	21_00381	22_01534	23_00004	24_01239	26_00212	28_00222	29_00766	3_00204	30_00106	31_00401	33_01108
g01638_00011	g01638	Cj1275c	smc	hypothetical protein	97	3	388	1	1	1	0	0	0	0	388	hypothetical protein(372):Chromosome partition protein Smc(15):peptidase M23 family protein(1)	NA(373):smc(15)	426	1194	1191.57	31	1	1_01152	10_00864	104_01604	105_01763	106_00626	11_01181	12_00643	13_00929	14_00139	15_00744	16_01461	17_01722	18_00466	19_01060	2_00907	20_00422	21_01623	22_01373	23_00654	24_00323	26_01489	28_00863	29_01714	3_00893	30_00514	31_01299	33_01227
g00045_00012	g00045	Cj1274c	pyrH	Uridylate kinase	98	1	388	1	1	1	0	0	0	0	388	Uridylate kinase(387):uridylate kinase(1)	pyrH(388)	339	720	718.45	31	2	1_01151	10_00863	104_01603	105_01762	106_00627	11_01180	12_00642	13_00928	14_00138	15_00745	16_01460	17_01721	18_00465	19_01059	2_00908	20_00421	21_01622	22_01372	23_00653	24_00322	26_01490	28_00862	29_01715	3_00892	30_00515	31_01300	33_01228
g00074_00012	g00074	Cj1273c	rpoZ	DNA-directed RNA polymerase subunit omega	98	1	388	1	1	1	0	0	0	0	388	DNA-directed RNA polymerase subunit omega(388)	rpoZ(388)	225	225	225	31	3	1_01150	10_00862	104_01602	105_01761	106_00628	11_01179	12_00641	13_00927	14_00137	15_00746	16_01459	17_01720	18_00464	19_01058	2_00909	20_00420	21_01621	22_01371	23_00652	24_00321	26_01491	28_00861	29_01716	3_00891	30_00516	31_01301	33_01229
g02091_00011	g02091	Cj0640c	aspS	Aspartate--tRNA(Asp/Asn) ligase	97	2	388	1	1	1	0	0	0	0	388	Aspartate--tRNA(Asp/Asn) ligase(387):aspartate--tRNA ligase(1)	aspS(388)	453	1752	1746.05	32	1	1_01303	10_01411	104_01867	105_01083	106_00934	11_01372	12_01068	13_00103	14_01800	15_00059	16_00514	17_01252	18_01655	19_01519	2_00506	20_00195	21_00374	22_01527	23_00011	24_01246	26_00219	28_00215	29_00759	3_00197	30_00099	31_00408	33_01115
g01569_00011	g01569	Cj0639c	adk	Adenylate kinase	97	3	388	1	1	1	0	0	0	0	388	Adenylate kinase(387):adenylate kinase(1)	adk(388)	579	579	579	32	2	1_01304	10_01410	104_01866	105_01084	106_00933	11_01373	12_01067	13_00104	14_01801	15_00058	16_00513	17_01251	18_01654	19_01518	2_00507	20_00194	21_00375	22_01528	23_00010	24_01245	26_00218	28_00216	29_00760	3_00198	30_00100	31_00407	33_01114
g02024_00011	g02024	Cj0638c	ppa	Inorganic pyrophosphatase	97	2	388	1	1	1	0	0	0	0	388	Inorganic pyrophosphatase(387):inorganic pyrophosphatase(1)	ppa(388)	339	519	518.54	32	3	1_01305	10_01409	104_01865	105_01085	106_00932	11_01374	12_01066	13_00105	14_01802	15_00057	16_00512	17_01250	18_01653	19_01517	2_00508	20_00193	21_00376	22_01529	23_00009	24_01244	26_00217	28_00217	29_00761	3_00199	30_00101	31_00406	33_01113
g00145_00012	g00145	Cj0285c	cheV	Chemotaxis protein CheV	98	1	388	1	1	1	0	0	0	0	388	Chemotaxis protein CheV(385):Gliding motility regulatory protein(2):chemotaxis protein(1)	cheV(386):frzE(2)	387	957	954.06	33	1	1_01462	10_01058	104_00023	105_00854	106_01810	11_00126	12_00422	13_00496	14_00382	15_01401	16_01037	17_00885	18_01415	19_00229	2_00782	20_01522	21_01066	22_00327	23_01119	24_00520	26_01669	28_01654	29_01436	3_01669	30_01556	31_00901	33_00860
g02101_00006	g02101	Cj0284c	cheA	Chemotaxis protein CheA	92	2	388	1	1	1	1	0	1	0	388	Chemotaxis protein CheA(385):Gliding motility regulatory protein(1):Aerobic respiration control protein ArcA(1):chemotaxis histidine kinase(1):hypothetical protein(1)	cheA(386):frzE(1):arcA(1):NA(1)	327	2310	2284.59	33	2	1_01461	10_01057	104_00022	105_00855	106_01809	11_00125	12_00421	13_00495	14_00383	15_01402	16_01036	17_00886	18_01416	19_00228	2_00781	20_01521	21_01065	22_00326	23_01118	24_00521	26_01670	28_01653	29_01437	3_01670	30_01555	31_00902	33_00861
g00013_00012	g00013	Cj0283c	cheW	Chemotaxis protein CheW	98	1	388	1	1	1	0	0	0	0	388	Chemotaxis protein CheW(387):chemotaxis protein(1)	cheW(388)	303	522	521.44	33	3	1_01460	10_01056	104_00021	105_00856	106_01808	11_00124	12_00420	13_00494	14_00384	15_01403	16_01035	17_00887	18_01417	19_00227	2_00780	20_01520	21_01064	22_00325	23_01117	24_00522	26_01671	28_01652	29_01438	3_01671	30_01554	31_00903	33_00862
g01548_00011	g01548	Cj0440c	tenA	Aminopyrimidine aminohydrolase	97	2	388	1	1	1	0	0	0	0	388	Aminopyrimidine aminohydrolase(387):transcriptional regulator(1)	tenA(387):NA(1)	528	669	664.84	34	1	1_00363	10_01518	104_01663	105_00064	106_00873	11_01717	12_01199	13_01143	14_00412	15_01736	16_00254	17_01047	18_01459	19_01315	2_01582	20_01256	21_01218	22_00124	23_01384	24_01054	26_00012	28_00417	29_00963	3_01778	30_00301	31_01745	33_00458
g00578_00003	g00578	Cj0439	sdhE	8-methylmenaquinol:fumarate reductase membrane anchor subunit	80	5	388	1	1	1	10	0	10	0	388	8-methylmenaquinol:fumarate reductase membrane anchor subunit(397):succinate dehydrogenase subunit C(1)	sdhE(397):sdhC(1)	237	858	830.72	34	2	1_00362	10_01517	104_01662	105_00065	106_00874	11_01718	12_01198	13_01142	14_00411	(15_01737:15_01738)	16_00253	17_01046	18_01458	19_01314	2_01583	20_01255	21_01217	22_00125	23_01383	24_01053	26_00011	28_00418	29_00964	3_01777	30_00302	31_01746	33_00457
g00354_00002	g00354	Cj0438	sdhB	8-methylmenaquinol:fumarate reductase iron-sulfur subunit	70	11	388	1	1	1	12	0	12	0	388	8-methylmenaquinol:fumarate reductase iron-sulfur subunit(400):succinate dehydrogenase iron-sulfur protein(1)	sdhB(401)	135	981	930.75	34	3	1_00361	10_01516	104_01661	105_00066	106_00875	11_01719	12_01197	13_01141	14_00410	15_01739	16_00252	17_01045	(18_01456:18_01457)	19_01313	2_01584	20_01254	21_01216	22_00126	23_01382	24_01052	26_00010	28_00419	29_00965	3_01776	30_00303	31_01747	33_00456
g00445_00012	g00445	Cj0020c	ccp	Cytochrome c551 peroxidase	98	1	388	1	1	1	6	0	6	0	388	Cytochrome c551 peroxidase(392):hypothetical protein(1):cytochrome C551 peroxidase(1)	ccp(392):NA(2)	138	918	889.01	35	1	1_00542	10_00109	104_00725	105_00804	106_01105	11_00758	12_00224	13_01282	14_00875	15_00675	16_01271	17_01376	18_00323	19_01106	2_01651	20_00961	21_00536	22_01056	23_00869	24_01815	26_00988	28_00669	29_00312	3_01412	30_01164	31_00543	33_01333
g00336_00004	g00336	Cj0019c	mcp4	Methyl-accepting chemotaxis protein 4	90	9	388	1	1	1	16	0	16	0	388	Methyl-accepting chemotaxis protein 4(338):Putative methyl-accepting chemotaxis protein YoaH(43):hypothetical protein(17):Methyl-accepting chemotaxis protein PctA(4):Methyl-accepting chemotaxis protein 3(1):MCP-domain signal transduction protein(1)	mcp4(338):yoaH(43):NA(18):pctA(4):mcp3(1)	264	1779	1695.95	35	2	1_00543	10_00108	104_00726	105_00803	106_01104	11_00757	12_00225	13_01283	14_00874	15_00674	(16_01269:16_01270)	17_01377	18_00322	19_01107	2_01652	20_00960	21_00537	22_01055	23_00868	24_01814	26_00987	28_00668	29_00313	3_01413	30_01163	31_00544	33_01334
g00002_00012	g00002	Cj0018c	dba	hypothetical protein	98	1	388	1	1	1	0	0	0	0	388	hypothetical protein(387):disulfide bond formation protein(1)	NA(387):dba(1)	168	168	168	35	3	1_00544	10_00107	104_00727	105_00802	106_01103	11_00756	12_00226	13_01284	14_00873	15_00673	16_01268	17_01378	18_00321	19_01108	2_01653	20_00959	21_00538	22_01054	23_00867	24_01813	26_00986	28_00667	29_00314	3_01414	30_01162	31_00545	33_01335
g01012_00004	g01012	Cj1354	fhuC	Iron(3+)-hydroxamate import ATP-binding protein FhuC	90	4	388	1	1	1	3	0	3	0	388	Iron(3+)-hydroxamate import ATP-binding protein FhuC(386):Fe(3+) dicitrate transport ATP-binding protein FecE(2):Ferric enterobactin transport ATP-binding protein FepC(2):enterochelin uptake ATP-binding protein(1)	fhuC(386):fecE(2):fepC(2):ceuD(1)	315	759	748.1	36	1	1_00316	10_00402	104_01257	105_00566	106_00439	11_00528	12_00084	13_01047	14_01545	15_01574	16_00055	17_00096	18_01068	19_00140	2_00565	20_01744	21_00926	22_00662	23_00898	24_00796	26_00392	28_01458	29_01116	3_00249	30_00947	31_00200	33_00526
g00621_00010	g00621	Cj1355	yclQ	putative ABC transporter solute-binding protein YclQ	96	5	388	1	1	1	0	0	0	0	388	putative ABC transporter solute-binding protein YclQ(387):enterochelin uptake substrate-binding protein(1)	yclQ(387):ceuE(1)	444	1020	992.88	36	2	1_00315	10_00401	104_01258	105_00565	106_00438	11_00527	12_00083	13_01046	14_01546	15_01573	16_00056	17_00097	18_01069	19_00141	2_00566	20_01743	21_00925	22_00661	23_00899	24_00795	26_00391	28_01459	29_01117	3_00250	30_00946	31_00199	33_00527
g00663_00011	g00663	Cj1356c	NA	hypothetical protein	97	7	388	1	1	1	1	0	1	0	388	hypothetical protein(388):integral membrane protein(1)	NA(389)	192	555	552.64	36	3	1_00311	10_00399	104_01260	105_00561	106_00436	11_00523	12_00081	13_01042	14_01548	15_01571	16_00058	17_00099	18_01071	19_00143	2_00568	20_01741	21_00921	22_00657	23_00901	24_00793	26_00389	28_01461	29_01119	3_00252	30_00944	31_00197	33_00531
g01908_00012	g01908	Cj1117c	prmA	Ribosomal protein L11 methyltransferase	98	1	388	1	1	1	0	0	0	0	388	Ribosomal protein L11 methyltransferase(387):50S ribosomal protein L11 methyltransferase(1)	prmA(388)	708	858	845.69	37	1	1_00998	10_00712	104_00997	105_01552	106_01570	11_01027	12_01755	13_01622	14_01195	15_00444	16_01634	17_00554	18_00844	19_00906	2_01055	20_01096	21_01463	22_01212	23_00502	24_00170	26_01174	28_01249	29_01521	3_01018	30_00668	31_01452	33_00060
g00008_00012	g00008	Cj1116c	ftsH	ATP-dependent zinc metalloprotease FtsH	98	1	388	1	1	1	0	0	0	0	388	ATP-dependent zinc metalloprotease FtsH(388)	ftsH(388)	1263	1938	1935.55	37	2	1_00997	10_00711	104_00998	105_01551	106_01569	11_01026	12_01756	13_01621	14_01194	15_00443	16_01635	17_00553	18_00843	19_00905	2_01056	20_01097	21_01462	22_01211	23_00501	24_00169	26_01173	28_01248	29_01522	3_01019	30_00669	31_01453	33_00061
g00725_00010	g00725	Cj1115c	psd	Phosphatidylserine decarboxylase proenzyme	96	7	388	1	1	1	0	0	0	0	388	Phosphatidylserine decarboxylase proenzyme(387):phosphatidylserine decarboxylase-like protein(1)	psd(387):NA(1)	618	618	618	37	3	1_00996	10_00710	104_00999	105_01550	106_01568	11_01025	12_01757	13_01620	14_01193	15_00442	16_01636	17_00552	18_00842	19_00904	2_01057	20_01098	21_01461	22_01210	23_00500	24_00168	26_01172	28_01247	29_01523	3_01020	30_00670	31_01454	33_00062
g00877_00010	g00877	Cj0558c	proA	Gamma-glutamyl phosphate reductase	96	6	388	1	1	1	0	0	0	0	388	Gamma-glutamyl phosphate reductase(387):gamma-glutamyl phosphate reductase(1)	proA(388)	384	1233	1228.53	38	1	1_01386	10_01637	104_01782	105_01162	106_01922	11_01456	12_01321	13_00188	14_00532	15_01629	16_00429	17_01167	18_01568	19_01434	2_01461	20_01376	21_00454	22_01607	23_01503	24_01161	26_00132	28_00296	29_00843	3_01157	30_00182	31_01626	33_01030
g00118_00012	g00118	Cj0559	czcO	Ferredoxin--NADP reductase	98	1	388	1	1	1	0	0	0	0	388	Ferredoxin--NADP reductase(378):putative oxidoreductase CzcO(8):pyridine nucleotide-disulfide oxidoreductase(1):hypothetical protein(1)	NA(380):czcO(8)	123	936	933.9	38	2	1_01385	10_01638	104_01783	105_01161	106_01921	11_01455	12_01322	13_00187	14_00533	15_01628	16_00430	17_01168	18_01569	19_01435	2_01460	20_01377	21_00453	22_01606	23_01504	24_01162	26_00133	28_00295	29_00842	3_01158	30_00181	31_01625	33_01031
g00349_00004	g00349	Cj0560	mepA	Multidrug export protein MepA	90	4	388	1.02	1	2	31	6	31	6	394	Multidrug export protein MepA(369):hypothetical protein(58):putative FMN/FAD exporter YeeO(2):MATE family transport protein(1)	mepA(369):NA(59):yeeO(2)	123	1440	1191.98	38	3	1_01384	10_01639	104_01784	105_01160	106_01920	11_01454	12_01323	13_00186	14_00534	15_01627	16_00431	(17_01169:17_01170)	18_01570	19_01436	(2_01458:2_01459)	20_01378	21_00452	22_01605	23_01505	24_01163	26_00134	28_00294	29_00841	(3_01159:3_01160)	30_00180	31_01624	33_01032
g00400_00007	g00400	Cj1449c	NA	hypothetical protein	93	13	388	1	1	1	0	0	0	0	388	hypothetical protein(388)	NA(388)	354	408	407.72	39	1	1_00238	10_01335	104_01404	105_00488	106_01674	11_01737	12_01399	13_01219	14_01646	15_00592	16_00891	17_00185	18_01162	19_01645	2_00662	20_01229	21_00847	22_00578	23_00782	24_00719	26_00769	28_00787	29_00993	3_00320	30_01424	31_00024	33_00440
g00697_00006	g00697	Cj1450	NA	hypothetical protein	92	7	388	1	1	1	0	0	0	0	388	hypothetical protein(387):ATP/GTP-binding protein(1)	NA(388)	141	588	563.23	39	2	1_00237	10_01334	104_01405	105_00487	106_01673	11_01736	12_01400	13_01218	14_01647	15_00591	16_00892	17_00186	18_01163	19_01646	2_00663	20_01228	21_00846	22_00577	23_00781	24_00718	26_00768	28_00786	29_00994	3_00319	30_01425	31_00025	33_00439
g00632_00009	g00632	Cj1451	dut	hypothetical protein	95	8	388	1	1	1	0	0	0	0	388	hypothetical protein(387):dUTPase(1)	NA(387):dut(1)	690	690	690	39	3	1_00236	10_01333	104_01406	105_00486	106_01672	11_01735	12_01401	13_01217	14_01648	15_00590	16_00893	17_00187	18_01164	19_01647	2_00664	20_01227	21_00845	22_00576	23_00780	24_00717	26_00767	28_00785	29_00995	3_00318	30_01426	31_00026	33_00438
g00124_00012	g00124	Cj0854c	NA	hypothetical protein	98	1	388	1	1	1	0	0	0	0	388	hypothetical protein(387):periplasmic protein(1)	NA(388)	333	348	338.06	40	1	1_01717	10_00178	104_00633	105_00187	106_01708	11_01518	12_00205	13_01125	14_00796	15_01015	16_00713	17_00986	18_00950	19_00455	2_01321	20_00102	21_00148	22_00769	23_01018	24_00911	26_00601	28_00967	29_01468	3_01919	30_00391	31_00304	33_00629
g01500_00011	g01500	Cj0855	folD	Bifunctional protein FolD protein	97	3	388	1	1	1	0	0	0	0	388	Bifunctional protein FolD protein(387):bifunctional 5%2C10-methylene-tetrahydrofolate dehydrogenase/ 5%2C10-methylene-tetrahydrofolate cyclohydrolase(1)	folD(388)	243	849	845.44	40	2	1_01716	10_00179	104_00634	105_00186	106_01709	11_01517	12_00206	13_01126	14_00797	15_01016	16_00712	17_00985	18_00949	19_00454	2_01320	20_00103	21_00149	22_00768	23_01019	24_00912	26_00600	28_00968	29_01467	3_01920	30_00390	31_00303	33_00628
g01909_00011	g01909	Cj0856	lepB	Signal peptidase I	97	2	388	1	1	1	0	0	0	0	388	Signal peptidase I(387):signal peptidase I(1)	lepB(387):lepP(1)	849	849	849	40	3	1_01715	10_00180	104_00635	105_00185	106_01710	11_01516	12_00207	13_01127	14_00798	15_01017	16_00711	17_00984	18_00948	19_00453	2_01319	20_00104	21_00150	22_00767	23_01020	24_00913	26_00599	28_00969	29_01466	3_01921	30_00389	31_00302	33_00627
g00060_00012	g00060	Cj0460	nusA	Transcription termination/antitermination protein NusA	98	1	388	1	1	1	0	0	0	0	388	Transcription termination/antitermination protein NusA(387):transcription elongation factor NusA(1)	nusA(388)	231	1089	1086.09	41	1	1_00382	10_01537	104_01683	105_00046	106_00852	11_01698	12_01219	13_01162	14_00432	15_01717	16_00329	17_01067	18_01479	19_01334	2_01561	20_01276	21_01236	22_00106	23_01403	24_01072	26_00032	28_00396	29_00943	3_01798	30_00282	31_01725	33_00476
g02154_00011	g02154	Cj0461c	NA	hypothetical protein	97	2	388	1	1	1	0	0	0	0	388	hypothetical protein(387):MFS transport protein(1)	NA(388)	210	1188	1183.24	41	2	1_00383	10_01538	104_01684	105_00045	106_00851	11_01697	12_01220	13_01163	14_00433	15_01716	16_00330	17_01068	18_01480	19_01335	2_01560	20_01277	21_01237	22_00105	23_01404	24_01073	26_00033	28_00395	29_00942	3_01799	30_00281	31_01724	33_00477
g01862_00011	g01862	Cj0462	mqnC	Cyclic dehypoxanthine futalosine synthase	97	2	388	1	1	1	0	0	0	0	388	Cyclic dehypoxanthine futalosine synthase(387):hypothetical protein(1)	mqnC(387):NA(1)	138	1047	1042.71	41	3	1_00384	10_01539	104_01685	105_00044	106_00850	11_01696	12_01221	13_01164	14_00434	15_01715	16_00331	17_01069	18_01481	19_01336	2_01559	20_01278	21_01238	22_00104	23_01405	24_01074	26_00034	28_00394	29_00941	3_01800	30_00280	31_01723	33_00478
g02165_00008	g02165	Cj0942c	secA	Protein translocase subunit SecA	94	2	388	1	1	1	3	0	3	0	388	Protein translocase subunit SecA(390):protein translocase subunit SecA(1)	secA(391)	138	2601	2548.37	42	1	1_01624	10_00537	104_01168	105_00100	106_01176	11_01579	12_00144	13_00471	14_01529	15_01849	16_01568	17_01767	18_00608	19_00674	2_01230	20_01066	21_00243	(22_00829:22_00830)	23_00327	24_01000	26_01001	28_01058	29_00618	3_00761	30_00843	31_01065	33_01691
g00915_00010	g00915	Cj0941c	lolC	Lipoprotein-releasing system transmembrane protein LolC	96	3	388	1	1	1	2	0	2	0	388	Lipoprotein-releasing system transmembrane protein LolC(381):hypothetical protein(3):ABC transporter permease YtrF(3):Lipoprotein-releasing system transmembrane protein LolE(2):permease(1)	lolC(381):NA(4):ytrF(3):lolE(2)	231	1206	1190.15	42	2	1_01625	10_00004	104_01169	105_00101	106_01175	11_01580	12_00145	13_00472	14_01530	15_01850	16_01569	17_01766	18_00607	19_00673	2_01231	20_01067	21_00242	22_00831	23_00326	24_00999	26_01000	28_01057	29_00617	3_01768	30_00844	31_01064	33_01690
g01929_00011	g01929	Cj0940c	glnM	putative glutamine ABC transporter permease protein GlnM	97	2	388	1	1	1	0	0	0	0	388	putative glutamine ABC transporter permease protein GlnM(387):glutamine transporter permease(1)	glnM(387):glnP(1)	546	786	783.08	42	3	1_01626	10_00003	104_01170	105_00102	106_01174	11_01581	12_00146	13_00473	14_01531	15_01851	16_01570	17_01765	18_00606	19_00672	2_01232	20_01068	21_00241	22_00832	23_00325	24_00998	26_00999	28_01056	29_00616	3_01769	30_00845	31_01063	33_01689
g00068_00012	g00068	Cj0922c	glnQ	Glutamine transport ATP-binding protein GlnQ	98	1	388	1	1	1	0	0	0	0	388	Glutamine transport ATP-binding protein GlnQ(387):amino acid ABC transporter ATP-binding protein(1)	glnQ(387):pebC(1)	459	729	726.88	43	1	1_01658	10_00238	104_00695	105_00128	106_01772	11_01613	12_00741	13_00806	14_00242	15_01076	16_00668	17_00925	18_00889	19_00394	2_01258	20_00164	21_00207	22_00711	23_01078	24_00972	26_00538	28_01032	29_00058	3_01260	30_00330	31_00242	33_00569
g00044_00012	g00044	Cj0921c	peb1A	Major cell-binding factor	98	1	388	1	1	1	0	0	0	0	388	Major cell-binding factor(387):bifunctional adhesin/ABC transporter aspartate/glutamate-binding protein(1)	peb1A(388)	159	780	778.4	43	2	1_01659	10_00237	104_00694	105_00129	106_01771	11_01614	12_00742	13_00805	14_00241	15_01075	16_00667	17_00926	18_00890	19_00395	2_01259	20_00163	21_00206	22_00712	23_01077	24_00971	26_00539	28_01031	29_00057	3_01259	30_00331	31_00243	33_00570
g01937_00011	g01937	Cj0920c	glnM	putative glutamine ABC transporter permease protein GlnM	97	2	388	1	1	1	0	0	0	0	388	putative glutamine ABC transporter permease protein GlnM(387):amino acid ABC transporter permease(1)	glnM(387):NA(1)	753	765	753.06	43	3	1_01660	10_00236	104_00693	105_00130	106_01770	11_01615	12_00743	13_00804	14_00240	15_01074	16_00666	17_00927	18_00891	19_00396	2_01260	20_00162	21_00205	22_00713	23_01076	24_00970	26_00540	28_01030	29_00056	3_01258	30_00332	31_00244	33_00571
g00105_00012	g00105	Cj0426	ybiT	putative ABC transporter ATP-binding protein YbiT	98	1	388	1	1	1	0	0	0	0	388	putative ABC transporter ATP-binding protein YbiT(387):ABC transporter ATP-binding protein(1)	ybiT(387):NA(1)	1554	1578	1577.94	44	1	1_01594	10_01198	104_00228	105_01232	106_00590	11_00773	12_00397	13_00628	14_01317	15_00168	16_01360	17_00745	18_01274	19_00368	2_00122	20_01660	21_01200	22_00461	23_01261	24_00381	26_01533	28_01799	29_01298	3_01528	30_01695	31_00763	33_00721
g00156_00012	g00156	Cj0427	NA	hypothetical protein	98	1	388	1	1	1	0	0	0	0	388	hypothetical protein(388)	NA(388)	333	336	333.02	44	2	1_01595	10_01199	104_00227	105_01231	106_00591	11_00772	12_00398	13_00629	14_01318	15_00167	16_01361	17_00744	18_01273	19_00369	2_00121	20_01661	21_01201	22_00462	23_01262	24_00380	26_01532	28_01800	29_01297	3_01527	30_01696	31_00764	33_00720
g00475_00011	g00475	Cj0428	NA	hypothetical protein	97	7	388	1	1	1	0	0	0	0	388	hypothetical protein(388)	NA(388)	156	549	383.51	44	3	1_01596	10_01200	104_00226	105_01230	106_00592	11_00771	12_00399	13_00630	14_01319	15_00166	16_01362	17_00743	18_01272	19_00370	2_00120	20_01662	21_01202	22_00463	23_01263	24_00379	26_01531	28_01802	29_01296	3_01526	30_01697	31_00765	33_00719
g00524_00011	g00524	Cj1669c	ligA	DNA ligase	97	2	388	1	1	1	11	0	11	0	388	DNA ligase(398):ATP-dependent DNA ligase(1)	ligA(398):NA(1)	165	852	819.04	45	1	1_00624	10_00425	104_00807	105_00723	106_00056	11_00674	12_01023	13_01365	14_01475	15_01224	16_01188	17_01453	18_00245	19_01196	2_01729	20_00979	21_00619	22_00972	23_01694	24_01737	26_00910	(28_00590:28_00591)	29_00394	3_01496	30_01074	31_00746	33_01418
g00567_00011	g00567	Cj1666c	NA	hypothetical protein	97	9	388	1	1	1	0	0	0	0	388	hypothetical protein(387):periplasmic protein(1)	NA(388)	327	438	437.53	45	2	1_00631	10_00432	104_00814	105_00701	106_00049	11_00667	12_01016	13_01372	14_01468	15_01200	16_01181	17_01477	18_00222	19_01203	2_01736	20_00986	21_00626	22_00965	23_01687	24_01714	26_00903	28_00583	29_00401	3_01489	30_01067	31_00739	33_01425
g01584_00004	g01584	Cj1665	NA	hypothetical protein	90	3	388	1	1	1	0	0	0	0	388	hypothetical protein(387):lipoprotein thiredoxin(1)	NA(388)	165	531	502.57	45	3	1_00632	10_00433	104_00815	105_00700	106_00048	11_00666	12_01015	13_01373	14_01467	15_01199	16_01180	17_01478	18_00221	19_01204	2_01737	20_00987	21_00627	22_00964	23_01686	24_01713	26_00902	28_00582	29_00402	3_01488	30_01066	31_00738	33_01426
g02021_00009	g02021	Cj0119	NA	hypothetical protein	95	2	388	1	1	1	0	0	0	0	388	hypothetical protein(387):hydrolase(1)	NA(388)	501	522	521.95	46	1	1_00742	10_01012	104_00495	105_00289	106_00197	11_00369	12_01597	13_00243	14_00692	15_01888	16_00221	17_00336	18_00579	19_00039	2_00025	20_00692	21_00029	22_00025	23_00298	24_01449	26_00465	28_01564	29_00278	3_01400	30_01321	31_01035	33_00886
g01980_00010	g01980	Cj0120	NA	hypothetical protein	96	2	388	1	1	1	0	0	0	0	388	hypothetical protein(387):recombination protein RecO(1)	NA(388)	615	615	615	46	2	1_00741	10_01013	104_00496	105_00288	106_00196	11_00368	12_01598	13_00242	14_00693	15_01889	16_00222	17_00335	18_00580	19_00038	2_00024	20_00693	21_00028	22_00024	23_00299	24_01448	26_00466	28_01563	29_00279	3_01399	30_01320	31_01036	33_00885
g01278_00010	g01278	Cj0121	ybeY	Endoribonuclease YbeY	96	2	388	1	1	1	0	0	0	0	388	Endoribonuclease YbeY(387):metalloprotease(1)	ybeY(387):NA(1)	402	411	407.7	46	3	1_00740	10_01014	104_00497	105_00287	106_00195	11_00367	12_01599	13_00241	14_00694	15_01890	16_00223	17_00334	18_00581	19_00037	2_00023	20_00694	21_00027	22_00023	23_00300	24_01447	26_00467	28_01562	29_00280	3_01398	30_01319	31_01037	33_00884
g00035_00012	g00035	Cj1636c	rnhA	Ribonuclease HI	98	1	388	1	1	1	0	0	0	0	388	Ribonuclease HI(387):ribonuclease H(1)	rnhA(388)	441	441	441	47	1	1_00660	10_00462	104_00843	105_00671	106_00020	11_00638	12_00986	13_01401	14_01438	15_01170	16_01152	17_01507	18_00192	19_01233	2_01765	20_01015	21_00656	22_00935	23_01657	24_01685	26_00874	28_00554	29_00430	3_01460	30_01037	31_00710	33_01456
g00163_00012	g00163	Cj1635c	rnc	Ribonuclease 3	98	1	388	1	1	1	0	0	0	0	388	Ribonuclease 3(387):ribonuclease III(1)	rnc(388)	675	675	675	47	2	1_00661	10_00463	104_00844	105_00670	106_00019	11_00637	12_00985	13_01402	14_01437	15_01169	16_01151	17_01508	18_00191	19_01234	2_01766	20_01016	21_00657	22_00934	23_01656	24_01684	26_00873	28_00553	29_00431	3_01459	30_01036	31_00709	33_01457
g01169_00011	g01169	Cj1634c	aroC	Chorismate synthase	97	3	388	1	1	1	0	0	0	0	388	Chorismate synthase(387):chorismate synthase(1)	aroC(388)	450	1089	1086.34	47	3	1_00662	10_00464	104_00845	105_00669	106_00018	11_00636	12_00984	13_01403	14_01436	15_01168	16_01150	17_01509	18_00190	19_01235	2_01767	20_01017	21_00658	22_00933	23_01655	24_01683	26_00872	28_00552	29_00432	3_01458	30_01035	31_00708	33_01458
g01047_00010	g01047	Cj0702	purE	N5-carboxyaminoimidazole ribonucleotide mutase	96	5	388	1	1	1	0	0	0	0	388	N5-carboxyaminoimidazole ribonucleotide mutase(387):5-(carboxyamino)imidazole ribonucleotide mutase(1)	purE(388)	495	495	495	48	1	1_01248	10_01471	104_00164	105_01028	106_01140	11_01317	12_01127	13_00048	14_00983	15_01452	16_00573	17_01312	18_01715	19_01579	2_00442	20_00255	21_00306	22_01459	23_00070	24_01308	26_00280	28_00152	29_00701	3_00139	30_00040	31_00469	33_00243
g01582_00011	g01582	Cj0703	NA	hypothetical protein	97	3	388	1	1	1	0	0	0	0	388	hypothetical protein(388)	NA(388)	534	537	536.98	48	2	1_01247	10_01472	104_00163	105_01027	106_01141	11_01316	12_01128	13_00047	14_00984	15_01453	16_00574	17_01313	18_01716	19_01580	2_00441	20_00256	21_00305	22_01458	23_00071	24_01309	26_00281	28_00151	29_00700	3_00138	30_00039	31_00470	33_00242
g00117_00012	g00117	Cj0704	glyQ	Glycine--tRNA ligase alpha subunit	98	1	388	1	1	1	0	0	0	0	388	Glycine--tRNA ligase alpha subunit(387):glycine--tRNA ligase alpha subunit(1)	glyQ(388)	291	864	861.49	48	3	1_01246	10_01473	104_00162	105_01026	106_01142	11_01315	12_01129	13_00046	14_00985	15_01454	16_00575	17_01314	18_01717	19_01581	2_00440	20_00257	21_00304	22_01457	23_00072	24_01310	26_00282	28_00150	29_00699	3_00137	30_00038	31_00471	33_00241
g01743_00010	g01743	Cj1221	groL	60 kDa chaperonin	96	2	388	1	1	1	0	0	0	0	388	60 kDa chaperonin(387):chaperone GroEL(1)	groL(387):groEL(1)	183	1638	1625.1	49	1	1_01097	10_00810	104_01549	105_01708	106_00680	11_01126	12_00588	13_00874	14_00084	15_00798	16_01406	17_01667	18_00412	19_01005	2_00962	20_00368	21_01568	22_01318	23_00600	24_00269	26_01273	28_00074	29_01769	3_00837	30_00569	31_01353	33_01283
g01738_00011	g01738	Cj1220	groS	10 kDa chaperonin	97	2	388	1	1	1	0	0	0	0	388	10 kDa chaperonin(387):co-chaperonin GroES(1)	groS(387):groES(1)	261	261	261	49	2	1_01096	10_00809	104_01548	105_01707	106_00681	11_01125	12_00587	13_00873	14_00083	15_00799	16_01405	17_01666	18_00411	19_01004	2_00963	20_00367	21_01567	22_01317	23_00599	24_00268	26_01272	28_00073	29_01770	3_00836	30_00570	31_01354	33_01284
g00519_00011	g00519	Cj1219c	NA	hypothetical protein	97	10	388	1	1	1	0	0	0	0	388	hypothetical protein(387):periplasmic protein(1)	NA(388)	528	2547	2507.12	49	3	1_01095	10_00808	104_01547	105_01706	106_00682	11_01124	12_00586	13_00872	14_00082	15_00800	16_01404	17_01665	18_00410	19_01003	2_00964	20_00366	21_01566	22_01316	23_00598	24_00267	26_01271	28_00072	29_01771	3_00835	30_00571	31_01355	33_01285
g01597_00011	g01597	Cj0361	lspA	Lipoprotein signal peptidase	97	2	388	1	1	1	0	0	0	0	388	Lipoprotein signal peptidase(387):lipoprotein signal peptidase(1)	lspA(388)	459	471	470.94	50	1	1_01535	10_01134	104_00292	105_01294	106_00524	11_00199	12_00332	13_00569	14_01251	15_00233	16_01296	17_00809	18_01338	19_00303	2_00186	20_01596	21_01138	22_00399	23_01197	24_00448	26_01596	28_01734	29_01362	3_01592	30_01630	31_00824	33_00781
g01601_00011	g01601	Cj0362	NA	hypothetical protein	97	3	388	1	1	1	0	0	0	0	388	hypothetical protein(387):integral membrane protein(1)	NA(388)	450	453	452.99	50	2	1_01536	10_01135	104_00291	105_01293	106_00525	11_00200	12_00333	13_00570	14_01252	15_00232	16_01297	17_00808	18_01337	19_00304	2_00185	20_01597	21_01139	22_00400	23_01198	24_00447	26_01595	28_01735	29_01361	3_01591	30_01631	31_00823	33_00780
g01153_00012	g01153	Cj0363c	hemN	Oxygen-independent coproporphyrinogen-III oxidase-like protein YqeR	98	1	388	1	1	1	0	0	0	0	388	Oxygen-independent coproporphyrinogen-III oxidase-like protein YqeR(385):hypothetical protein(2):coproporphyrinogen III oxidase(1)	hemN(385):NA(3)	150	1371	1341.22	50	3	1_01537	10_01136	104_00290	105_01292	106_00526	11_00201	12_00334	13_00571	14_01253	15_00231	16_01298	17_00807	18_01336	19_00305	2_00184	20_01598	21_01140	22_00401	23_01199	24_00446	26_01594	28_01736	29_01360	3_01590	30_01632	31_00822	33_00779
g00076_00012	g00076	Cj1271c	tyrS	Tyrosine--tRNA ligase	98	1	388	1	1	1	0	0	0	0	388	Tyrosine--tRNA ligase(387):tyrosine--tRNA ligase(1)	tyrS(388)	219	1206	1203.03	51	1	1_01148	10_00860	104_01600	105_01759	106_00630	11_01177	12_00639	13_00925	14_00135	15_00748	16_01457	17_01718	18_00462	19_01056	2_00911	20_00418	21_01619	22_01369	23_00650	24_00319	26_01493	28_00859	29_01718	3_00889	30_00518	31_01303	33_01231
g00077_00012	g00077	Cj1270c	NA	Nitronate monooxygenase	98	1	388	1	1	1	0	0	0	0	388	Nitronate monooxygenase(387):2-nitropropane dioxygenase(1)	NA(388)	453	1092	1086.19	51	2	1_01147	10_00859	104_01599	105_01758	106_00631	11_01176	12_00638	13_00924	14_00134	15_00749	16_01456	17_01717	18_00461	19_01055	2_00912	20_00417	21_01618	22_01368	23_00649	24_00318	26_01494	28_00858	29_01719	3_00888	30_00519	31_01304	33_01232
g01077_00011	g01077	Cj1269c	amiA	N-acetylmuramoyl-L-alanine amidase AmiA	97	5	388	1	1	1	0	0	0	0	388	N-acetylmuramoyl-L-alanine amidase AmiA(387):N-acetylmuramoyl-L-alanine amidase(1)	amiA(388)	675	1989	1968.97	51	3	1_01146	10_00858	104_01598	105_01757	106_00632	11_01175	12_00637	13_00923	14_00133	15_00750	16_01455	17_01716	18_00460	19_01054	2_00913	20_00416	21_01617	22_01367	23_00648	24_00317	26_01495	28_00857	29_01720	3_00887	30_00520	31_01305	33_01233
g00034_00012	g00034	Cj0645	mltD	Membrane-bound lytic murein transglycosylase D	98	1	388	1	1	1	0	0	0	0	388	Membrane-bound lytic murein transglycosylase D(384):Peptidoglycan endopeptidase LytF(3):transglycosylase(1)	mltD(384):lytF(3):NA(1)	198	1119	1110.59	52	1	1_01298	10_01416	104_01872	105_01078	106_00939	11_01367	12_01073	13_00098	14_01795	15_00064	16_00519	17_01257	18_01660	19_01524	2_00501	20_00200	21_00369	22_01522	23_00016	24_01251	26_00224	28_00210	29_00754	3_00192	30_00094	31_00413	33_01120
g00055_00012	g00055	Cj0646	rlpA	Endolytic peptidoglycan transglycosylase RlpA	98	1	388	1	1	1	0	0	0	0	388	Endolytic peptidoglycan transglycosylase RlpA(387):lipoprotein(1)	rlpA(387):NA(1)	828	831	828.1	52	2	1_01297	10_01417	104_01873	105_01077	106_00940	11_01366	12_01074	13_00097	14_01794	15_00065	16_00520	17_01258	18_01661	19_01525	2_00500	20_00201	21_00368	22_01521	23_00017	24_01252	26_00225	28_00209	29_00753	3_00191	30_00093	31_00414	33_01121
g00165_00012	g00165	Cj0647	kdsC	3-deoxy-D-manno-octulosonate 8-phosphate phosphatase KdsC	98	1	388	1	1	1	0	0	0	0	388	3-deoxy-D-manno-octulosonate 8-phosphate phosphatase KdsC(387):HAD-superfamily hydrolase(1)	kdsC(387):NA(1)	480	489	488.98	52	3	1_01296	10_01418	104_01874	105_01076	106_00941	11_01365	12_01075	13_00096	14_01793	15_00066	16_00521	17_01259	18_01662	19_01526	2_00499	20_00202	21_00367	22_01520	23_00018	24_01253	26_00226	28_00208	29_00752	3_00190	30_00092	31_00415	33_01122
g02071_00011	g02071	Cj0332c	ndk	Nucleoside diphosphate kinase	97	2	388	1	1	1	0	0	0	0	388	Nucleoside diphosphate kinase(387):nucleoside diphosphate kinase(1)	ndk(388)	312	414	413.74	53	1	1_01508	10_01105	104_00319	105_01321	106_01442	11_00172	12_00304	13_00542	14_01224	15_00475	16_00029	17_00837	18_01367	19_00275	2_00216	20_01569	21_01111	22_00372	23_01169	24_00476	26_01623	28_01703	29_01389	3_01622	30_01602	31_00854	33_00809
g00763_00008	g00763	Cj0331c	NA	hypothetical protein	94	5	388	1	1	1	0	0	0	0	388	hypothetical protein(388)	NA(388)	231	354	353.41	53	2	1_01507	10_01104	104_00320	105_01322	106_01443	11_00171	12_00303	13_00541	14_01223	15_00476	16_00028	17_00838	18_01368	19_00274	2_00217	20_01568	21_01110	22_00371	23_01168	24_00477	26_01624	28_01702	29_01390	3_01623	30_01601	31_00855	33_00810
g00694_00011	g00694	Cj0330c	rpmF	50S ribosomal protein L32	97	7	388	1	1	1	0	0	0	0	388	50S ribosomal protein L32(388)	rpmF(388)	147	147	147	53	3	1_01506	10_01103	104_00321	105_01323	106_01444	11_00170	12_00302	13_00540	14_01222	15_00477	16_00027	17_00839	18_01369	19_00273	2_00218	20_01567	21_01109	22_00370	23_01167	24_00478	26_01625	28_01701	29_01391	3_01624	30_01600	31_00856	33_00811
g01931_00011	g01931	Cj0111	NA	hypothetical protein	97	2	388	1	1	1	0	0	0	0	388	hypothetical protein(387):periplasmic protein(1)	NA(388)	258	780	778.63	54	1	1_00750	10_01004	104_00487	105_00297	106_00205	11_00377	12_01589	13_00251	14_00684	15_01880	16_00213	17_00344	18_00571	19_00047	2_00033	20_00684	21_00037	22_00033	23_00290	24_01457	26_00457	28_01572	29_00270	3_01759	30_01329	31_01027	33_00894
g00050_00012	g00050	Cj0112	tolB	Protein TolB	98	1	388	1	1	1	0	0	0	0	388	Protein TolB(387):translocation protein TolB(1)	tolB(388)	381	1209	1206.87	54	2	1_00749	10_01005	104_00488	105_00296	106_00204	11_00376	12_01590	13_00250	14_00685	15_01881	16_00214	17_00343	18_00572	19_00046	2_00032	20_00685	21_00036	22_00032	23_00291	24_01456	26_00458	28_01571	29_00271	3_01760	30_01328	31_01028	33_00893
g00161_00012	g00161	Cj0113	pal	Peptidoglycan-associated lipoprotein	98	1	388	1	1	1	0	0	0	0	388	Peptidoglycan-associated lipoprotein(387):peptidoglycan associated lipoprotein(1)	pal(388)	498	498	498	54	3	1_00748	10_01006	104_00489	105_00295	106_00203	11_00375	12_01591	13_00249	14_00686	15_01882	16_00215	17_00342	18_00573	19_00045	2_00031	20_00686	21_00035	22_00031	23_00292	24_01455	26_00459	28_01570	29_00272	3_01761	30_01327	31_01029	33_00892
g00004_00012	g00004	Cj1673c	recA	Protein RecA	98	1	388	1	1	1	0	0	0	0	388	Protein RecA(387):recombinase A(1)	recA(388)	432	1032	1030.45	55	1	1_00620	10_00421	104_00803	105_00727	106_00060	11_00678	12_01027	13_01361	14_01479	15_01228	16_01192	17_01449	18_00249	19_01192	2_01725	20_00975	21_00615	22_00976	23_01698	24_01741	26_00914	28_00595	29_00390	3_01500	30_01078	31_00750	33_01414
g01496_00012	g01496	Cj1674	mqnD	1%2C4-dihydroxy-6-naphtoate synthase	98	1	388	1	1	1	0	0	0	0	388	1%2C4-dihydroxy-6-naphtoate synthase(386):hypothetical protein(2)	mqnD(386):NA(2)	132	861	859.12	55	2	1_00619	10_00420	104_00802	105_00728	106_00061	11_00679	12_01028	13_01360	14_01480	15_01229	16_01193	17_01448	18_00250	19_01191	2_01724	20_00974	21_00614	22_00977	23_01699	24_01742	26_00915	28_00596	29_00389	3_01501	30_01079	31_00751	33_01413
g00095_00012	g00095	Cj1675	fliQ	hypothetical protein	98	1	388	1	1	1	0	0	0	0	388	hypothetical protein(387):flagellar biosynthesis protein FliQ(1)	NA(387):fliQ(1)	201	270	269.82	55	3	1_00618	10_00419	104_00801	105_00729	106_00062	11_00680	12_01029	13_01359	14_01481	15_01230	16_01194	17_01447	18_00251	19_01190	2_01723	20_00973	21_00613	22_00978	23_01700	24_01743	26_00916	28_00597	29_00388	3_01502	30_01080	31_00752	33_01412
g01641_00011	g01641	Cj1503c	putA	Bifunctional protein PutA	97	3	388	1	1	1	0	0	0	0	388	Bifunctional protein PutA(381):hypothetical protein(3):1-pyrroline-5-carboxylate dehydrogenase(3):proline dehydrogenase/delta-1-pyrroline-5-carboxylate dehydrogenase(1)	putA(382):NA(3):rocA(3)	399	3489	3450.79	56	1	1_00160	10_01282	104_01457	105_00434	106_01621	11_00832	12_01452	13_00387	14_01699	15_00539	16_00944	17_00239	18_01215	19_01698	2_00715	20_00837	21_00794	22_00525	23_00729	24_00666	26_00716	28_00734	29_01046	3_00382	30_01477	31_00077	33_00386
g01623_00010	g01623	Cj1502c	putP	Sodium/proline symporter	96	3	388	1	1	1	0	0	0	0	388	Sodium/proline symporter(319):High-affinity proline transporter PutP(68):sodium/proline symporter(1)	putP(388)	312	1488	1462.55	56	2	1_00159	10_01283	104_01456	105_00435	106_01622	11_00831	12_01451	13_00388	14_01698	15_00540	16_00943	17_00238	18_01214	19_01697	2_00714	20_00838	21_00795	22_00526	23_00730	24_00667	26_00717	28_00735	29_01045	3_00383	30_01476	31_00076	33_00387
g00608_00010	g00608	#N/A	yedF	hypothetical protein	96	8	388	1	1	1	384	0	384	0	388	hypothetical protein(388):Putative sulfur carrier protein YedF(384):inner membrane protein(1)	NA(389):yedF(384)	183	1440	717.42	56	3	(1_00157:1_00158)	(10_01284:10_01285)	(104_01454:104_01455)	(105_00436:105_00437)	(106_01623:106_01624)	(11_00829:11_00830)	(12_01449:12_01450)	(13_00389:13_00390)	(14_01696:14_01697)	(15_00541:15_00542)	(16_00941:16_00942)	(17_00236:17_00237)	(18_01212:18_01213)	(19_01695:19_01696)	(2_00712:2_00713)	(20_00839:20_00840)	(21_00796:21_00797)	(22_00527:22_00528)	(23_00731:23_00732)	(24_00668:24_00669)	(26_00718:26_00719)	(28_00736:28_00737)	(29_01043:29_01044)	(3_00384:3_00385)	(30_01474:30_01475)	(31_00074:31_00075)	(33_00388:33_00389)
g00462_00010	g00462	Cj1458c	thiL	Thiamine-monophosphate kinase	96	11	388	1	1	1	0	0	0	0	388	Thiamine-monophosphate kinase(387):thiamine monophosphate kinase(1)	thiL(388)	822	822	822	57	1	1_00108	10_01326	104_01413	105_00478	106_01665	11_00547	12_01408	13_00440	14_01655	15_00583	16_00900	17_00194	18_01171	19_01654	2_00670	20_00883	21_00838	22_00569	23_00773	24_00710	26_00760	28_00778	29_01002	3_00426	30_01433	31_00033	33_00431
g00446_00002	g00446	Cj1459	NA	hypothetical protein	70	11	388	1	1	1	0	0	0	0	388	hypothetical protein(388)	NA(388)	231	1074	1049.75	57	2	1_00109	10_01325	104_01414	105_00477	106_01664	11_00546	12_01409	13_00439	14_01656	15_00582	16_00901	17_00195	18_01172	19_01655	2_00671	20_00882	21_00837	22_00568	23_00772	24_00709	26_00759	28_00777	29_01003	3_00425	30_01434	31_00034	33_00430
g00742_00002	g00742	Cj1460	NA	hypothetical protein	70	7	388	1	1	1	0	0	0	0	388	hypothetical protein(388)	NA(388)	195	384	383.51	57	3	1_00110	10_01324	104_01415	105_00476	106_01663	11_00545	12_01410	13_00438	14_01657	15_00581	16_00902	17_00196	18_01173	19_01656	2_00672	20_00881	21_00836	22_00567	23_00771	24_00708	26_00758	28_00776	29_01004	3_00424	30_01435	31_00035	33_00429
g00204_00010	g00204	#N/A	hmuU	Hemin transport system permease protein HmuU	96	3	388	1.01	1	2	385	4	385	4	392	Hemin transport system permease protein HmuU(387):Colicin I receptor(328):Ferric aerobactin receptor(50):hypothetical protein(19):Vitamin B12 transporter BtuB(6):hemin uptake ABC transporter permease(1):hemin uptake system outer membrane receptor(1):putative ABC transporter permease protein(1)	hmuU(387):cirA(328):iutA(50):NA(20):btuB(6):chuB(1):chuA(1)	198	3117	1522.22	58	1	(1_00685:1_00686)	(10_00487:10_00488)	(104_00868:104_00869)	(105_00644:105_00645)	(106_01034:106_01035)	(11_00612:11_00613)	(12_00959:12_00960)	(13_01426:13_01427)	(14_01412:14_01413)	(15_01144:15_01145)	(16_01126:16_01127)	(17_01534:17_01535)	(18_00164:18_00165)	(19_01258:19_01259)	(2_01791:2_01792)	(20_00765:20_00766)	(21_00681:21_00682)	(22_00909:22_00910)	(23_01631:23_01632)	(24_01658:24_01659)	(26_00847:26_00848)	(28_00529:28_00530)	(29_00455:29_00456)	(3_00587:3_00588)	(30_01011:30_01012)	(31_00684:31_00685)	(33_01481:33_01482)
g00911_00011	g00911	Cj1613c	NA	putative protein	97	4	388	1	1	1	1	0	1	0	388	putative protein(388):pyridoxamine 5'-phosphate oxidase(1)	NA(389)	144	756	750.46	58	2	1_00687	10_00489	104_00870	105_00643	106_01036	11_00611	12_00958	13_01428	14_01411	15_01143	16_01125	17_01536	18_00163	19_01260	2_01793	20_00764	21_00683	22_00908	23_01630	24_01657	26_00846	28_00528	29_00457	3_00589	30_01010	31_00683	33_01483
g00116_00012	g00116	Cj1612	prfA	Peptide chain release factor RF1	98	1	388	1	1	1	0	0	0	0	388	Peptide chain release factor RF1(387):peptide chain release factor 1(1)	prfA(388)	1068	1068	1068	58	3	1_00688	10_00490	104_00871	105_00642	106_01037	11_00610	12_00957	13_01429	14_01410	15_01142	16_01124	17_01537	18_00162	19_01261	2_01794	20_00763	21_00684	22_00907	23_01629	24_01656	26_00845	28_00527	29_00458	3_00590	30_01009	31_00682	33_01484
g00465_00003	g00465	Cj0303c	modA	Molybdate-binding protein ModA	80	8	388	1	1	1	0	0	0	0	388	Molybdate-binding protein ModA(386):hypothetical protein(1):molybdenum ABC transporter substrate-binding lipoprotein(1)	modA(387):NA(1)	315	750	748.88	59	1	1_01479	10_01076	104_00041	105_00835	106_01831	11_00143	12_00439	13_00513	14_00366	15_01383	16_01055	17_00866	18_01396	19_00246	2_00245	20_01539	21_01082	22_00343	23_01140	24_00505	26_01652	28_01674	29_01418	3_01651	30_01573	31_00883	33_00838
g00568_00001	g00568	Cj0302c	NA	hypothetical protein	60	9	388	1	1	1	0	0	0	0	388	hypothetical protein(387):molybdenum-pterin-binding protein(1)	NA(388)	402	402	402	59	2	1_01478	10_01075	104_00040	105_00836	106_01830	11_00142	12_00438	13_00512	14_00367	15_01384	16_01054	17_00867	18_01397	19_00245	2_00246	20_01538	21_01081	22_00342	23_01139	24_00506	26_01653	28_01673	29_01419	3_01652	30_01572	31_00884	33_00839
g01227_00006	g01227	Cj0301c	cysT	Sulfate transport system permease protein CysT	92	4	388	1	1	1	0	0	0	0	388	Sulfate transport system permease protein CysT(246):Sulfate transport system permease protein CysW(140):molybdenum ABC transporter permease(1):Molybdenum transport system permease protein ModB(1)	cysT(246):cysW(140):modB(2)	261	675	671.79	59	3	1_01477	10_01074	104_00039	105_00837	106_01829	11_00141	12_00437	13_00511	14_00368	15_01385	16_01053	17_00868	18_01398	19_00244	2_00247	20_01537	21_01080	22_00341	23_01138	24_00507	26_01654	28_01672	29_01420	3_01653	30_01571	31_00885	33_00840
g01840_00011	g01840	Cj1121c	pglE	UDP-N-acetylbacillosamine transaminase	97	2	388	1	1	1	0	0	0	0	388	UDP-N-acetylbacillosamine transaminase(388)	pglE(388)	345	1161	1157.23	60	1	1_01002	10_00716	104_00993	105_01556	106_01574	11_01031	12_01751	13_01626	14_01199	15_00448	16_01630	17_00558	18_00848	19_00910	2_01051	20_01092	21_01467	22_01216	23_00506	24_00174	26_01178	28_01253	29_01517	3_01014	30_00664	31_01448	33_00056
g00083_00012	g00083	Cj1120c	pglF	UDP-N-acetyl-alpha-D-glucosamine C6 dehydratase	98	1	388	1	1	1	0	0	0	0	388	UDP-N-acetyl-alpha-D-glucosamine C6 dehydratase(388)	pglF(388)	375	1779	1753.78	60	2	1_01001	10_00715	104_00994	105_01555	106_01573	11_01030	12_01752	13_01625	14_01198	15_00447	16_01631	17_00557	18_00847	19_00909	2_01052	20_01093	21_01466	22_01215	23_00505	24_00173	26_01177	28_01252	29_01518	3_01015	30_00665	31_01449	33_00057
g00111_00012	g00111	Cj1408	fliL	hypothetical protein	98	1	388	1	1	1	0	0	0	0	388	hypothetical protein(387):flagellar basal body-associated protein FliL(1)	NA(387):fliL(1)	294	537	535.75	61	1	1_00262	10_00348	104_01368	105_00511	106_00383	11_00474	12_00029	13_00993	14_01600	15_01519	16_00111	17_00151	18_01125	19_00194	2_00635	20_01689	21_00874	22_00610	23_00954	24_00739	26_00336	28_01513	29_01227	3_00300	30_00893	31_00142	33_01580
g01072_00011	g01072	Cj1407c	algC	Phosphomannomutase/phosphoglucomutase	97	5	388	1	1	1	0	0	0	0	388	Phosphomannomutase/phosphoglucomutase(387):phospho-sugar mutase(1)	algC(387):NA(1)	312	1389	1362.95	61	2	1_00263	10_00349	104_01367	105_00512	106_00384	11_00475	12_00030	13_00994	14_01599	15_01520	16_00110	17_00150	18_01124	19_00193	2_00634	20_01690	21_00875	22_00611	23_00953	24_00740	26_00337	28_01512	29_01226	3_00299	30_00894	31_00143	33_01579
g00988_00003	g00988	Cj0116	fabD	Malonyl CoA-acyl carrier protein transacylase	80	5	388	1	1	1	0	0	0	0	388	Malonyl CoA-acyl carrier protein transacylase(387):malonyl CoA-acyl carrier protein transacylase(1)	fabD(388)	336	975	919.63	62	1	1_00745	10_01009	104_00492	105_00292	106_00200	11_00372	12_01594	13_00246	14_00689	15_01885	16_00218	17_00339	18_00576	19_00042	2_00028	20_00689	21_00032	22_00028	23_00295	24_01452	26_00462	28_01567	29_00275	3_01764	30_01324	31_01032	33_00889
g00020_00012	g00020	Cj0117	pfs	Aminodeoxyfutalosine nucleosidase	98	1	388	1	1	1	0	0	0	0	388	Aminodeoxyfutalosine nucleosidase(387):aminodeoxyfutalosine nucleosidase(1)	pfs(388)	174	690	681.72	62	2	1_00744	10_01010	104_00493	105_00291	106_00199	11_00371	12_01595	13_00245	14_00690	15_01886	16_00219	17_00338	18_00577	19_00041	2_00027	20_00690	21_00031	22_00027	23_00296	24_01451	26_00463	28_01566	29_00276	3_01402	30_01323	31_01033	33_00888
g01668_00012	g01668	Cj0245	rplT	50S ribosomal protein L20	98	1	388	1	1	1	0	0	0	0	388	50S ribosomal protein L20(388)	rplT(388)	354	363	354.02	63	1	1_00447	10_01381	104_00934	105_00891	106_01241	11_00088	12_01719	13_00650	14_00964	15_01262	16_00003	17_00647	18_00092	19_00654	2_00308	20_00513	21_00959	22_00289	23_01359	24_00575	26_01380	28_01424	29_00578	3_00563	30_01203	31_01198	33_00682
g01491_00011	g01491	Cj0248	NA	hypothetical protein	97	3	388	1	1	1	0	0	0	0	388	hypothetical protein(388)	NA(388)	276	858	856.5	63	2	1_00444	10_01384	104_00931	105_00888	106_01238	11_00091	12_01721	13_00647	14_00967	15_01259	16_00006	17_00644	18_00095	19_00657	2_00305	20_00510	21_00955	22_00292	23_01362	24_00578	26_01383	28_01427	29_00575	3_00566	30_01200	31_01200	33_00679
g00650_00011	g00650	Cj1377c	rsxB	Electron transport complex subunit RsxB	97	2	388	1	1	1	0	0	0	0	388	Electron transport complex subunit RsxB(385):hypothetical protein(2):ferredoxin(1)	rsxB(385):NA(3)	321	1674	1659.01	64	1	1_00289	10_00375	104_01337	105_00538	106_00412	11_00501	12_00057	13_01020	14_01572	15_01548	16_00080	17_00124	18_01094	19_00167	2_00606	20_01720	21_00901	22_00637	23_00926	24_00770	26_00367	28_01485	29_01196	3_00272	30_00920	31_00173	33_01553
g01630_00011	g01630	Cj1378	selA	L-seryl-tRNA(Sec) selenium transferase	97	3	388	1	1	1	0	0	0	0	388	L-seryl-tRNA(Sec) selenium transferase(388)	selA(388)	192	1323	1315.82	64	2	1_00288	10_00374	104_01338	105_00537	106_00411	11_00500	12_00056	13_01019	14_01573	15_01547	16_00081	17_00125	18_01095	19_00168	2_00607	20_01719	21_00900	22_00636	23_00927	24_00769	26_00366	28_01486	29_01197	3_00273	30_00919	31_00172	33_01554
g02023_00011	g02023	Cj1496c	NA	hypothetical protein	97	2	388	1	1	1	0	0	0	0	388	hypothetical protein(387):periplasmic protein(1)	NA(388)	177	519	517.25	65	1	1_00153	10_01289	104_01450	105_00441	106_01628	11_00825	12_01445	13_00394	14_01692	15_00546	16_00937	17_00232	18_01208	19_01691	2_00708	20_00844	21_00801	22_00532	23_00736	24_00673	26_00723	28_00741	29_01039	3_00389	30_01470	31_00070	33_00393
g00052_00012	g00052	Cj1495c	NA	hypothetical protein	98	1	388	1	1	1	0	0	0	0	388	hypothetical protein(388)	NA(388)	282	552	550.79	65	2	1_00152	10_01290	104_01449	105_00442	106_01629	11_00824	12_01444	13_00395	14_01691	15_00547	16_00936	17_00231	18_01207	19_01690	2_00707	20_00845	21_00802	22_00533	23_00737	24_00674	26_00724	28_00742	29_01038	3_00390	30_01469	31_00069	33_00394
g01031_00002	g01031	Cj0809c	NA	putative protein	70	5	388	1	1	1	0	0	0	0	388	putative protein(387):hydrolase(1)	NA(388)	597	597	597	66	1	1_00064	10_00137	104_01904	105_00384	106_00305	11_00252	12_00163	13_00967	14_00330	15_00974	16_01835	17_00436	18_01772	19_01633	2_01620	20_00057	21_00511	22_00848	23_00124	24_00870	26_00783	28_00802	29_00174	3_01876	30_00863	31_00518	33_01604
g01217_00002	g01217	Cj0810	nadE	NH(3)-dependent NAD(+) synthetase	70	4	388	1	1	1	0	0	0	0	388	NH(3)-dependent NAD(+) synthetase(388)	nadE(388)	231	747	739.78	66	2	1_00063	10_00138	104_01903	105_00383	106_00304	11_00251	12_00164	13_00966	14_00329	15_00975	16_01834	17_00437	18_01773	19_01634	2_01619	20_00058	21_00510	22_00849	23_00125	24_00871	26_00782	28_00801	29_00173	3_01877	30_00864	31_00517	33_01603
g02169_00011	g02169	Cj1373	ydgH	hypothetical protein	97	2	388	1	1	1	0	0	0	0	388	hypothetical protein(381):Putative membrane protein YdgH(6):integral membrane protein(1)	NA(382):ydgH(6)	672	2472	2460.15	67	1	1_00293	10_00379	104_01277	105_00541	106_00415	11_00505	12_00061	13_01024	14_01569	15_01551	16_00076	17_00121	18_01091	19_00163	2_00603	20_01724	21_00904	22_00640	23_00922	24_00773	26_00371	28_01482	29_01136	3_00269	30_00924	31_00176	33_01550
g01252_00011	g01252	Cj1372	mlaC	putative phospholipid-binding protein MlaC	97	4	388	1	1	1	0	0	0	0	388	putative phospholipid-binding protein MlaC(387):periplasmic protein(1)	mlaC(387):NA(1)	381	570	569.51	67	2	1_00294	10_00380	104_01276	105_00542	106_00416	11_00506	12_00062	13_01025	14_01568	15_01552	16_00075	17_00120	18_01090	19_00162	2_00602	20_01725	21_00905	22_00641	23_00921	24_00774	26_00372	28_01481	29_01135	3_00268	30_00925	31_00177	33_01549
g02016_00012	g02016	Cj0779	tpx	Thiol peroxidase	98	1	388	1	1	1	0	0	0	0	388	Thiol peroxidase(387):2-Cys peroxiredoxin(1)	tpx(388)	207	534	527.19	68	1	1_00016	10_01219	104_00580	105_00238	106_01389	11_00287	12_00849	13_01241	14_00745	15_00944	16_00850	17_00589	18_01001	19_00508	2_01374	20_00027	21_00097	22_00182	23_00143	24_00840	26_01329	28_00452	29_00155	3_01349	30_00444	31_00357	33_01634
g01494_00010	g01494	Cj0780	napA	Periplasmic nitrate reductase	96	3	388	1	1	1	0	0	0	0	388	Periplasmic nitrate reductase(387):nitrate reductase catalytic subunit(1)	napA(388)	579	2775	2751.46	68	2	1_00015	10_01218	104_00581	105_00237	106_01390	11_00286	12_00850	13_01240	14_00746	15_00945	16_00849	17_00588	18_01000	19_00507	2_01373	20_00028	21_00098	22_00181	23_00142	24_00841	26_01330	28_00453	29_00156	3_01348	30_00443	31_00356	33_01633
g01452_00011	g01452	Cj0326	serC	Phosphoserine aminotransferase	97	2	388	1	1	1	0	0	0	0	388	Phosphoserine aminotransferase(387):3-phosphoserine/phosphohydroxythreonine aminotransferase(1)	serC(388)	201	1077	1074.74	69	1	1_01502	10_01099	104_00325	105_01327	106_01448	11_00166	12_00298	13_00536	14_01218	15_00481	16_00023	17_00843	18_01373	19_00269	2_00222	20_01563	21_01105	22_00366	23_01163	24_00482	26_01629	28_01697	29_01395	3_01628	30_01596	31_00860	33_00815
g00577_00004	g00577	Cj0327	yabJ	2-iminobutanoate/2-iminopropanoate deaminase	90	7	388	1	1	1	0	0	0	0	388	2-iminobutanoate/2-iminopropanoate deaminase(386):hypothetical protein(1):endoribonuclease L-PSP family protein(1)	yabJ(386):NA(2)	207	351	349.23	69	2	1_01503	10_01100	104_00324	105_01326	106_01447	11_00167	12_00299	13_00537	14_01219	15_00480	16_00024	17_00842	18_01372	19_00270	2_00221	20_01564	21_01106	22_00367	23_01164	24_00481	26_01628	28_01698	29_01394	3_01627	30_01597	31_00859	33_00814
g01492_00011	g01492	Cj0379c	msrP	Protein-methionine-sulfoxide reductase catalytic subunit MsrP	97	2	388	1	1	1	0	0	0	0	388	Protein-methionine-sulfoxide reductase catalytic subunit MsrP(387):sulfoxide reductase catalytic subunit(1)	msrP(387):NA(1)	600	894	893.02	70	1	1_01553	10_01152	104_00274	105_01276	106_00542	11_00217	12_00350	13_00587	14_01269	15_00215	16_01314	17_00791	18_01320	19_00321	2_00168	20_01614	21_01156	22_00417	23_01215	24_00430	26_01578	28_01752	29_01344	3_01574	30_01648	31_00806	33_00763
g01002_00010	g01002	Cj0381c	pyrF	Orotidine 5'-phosphate decarboxylase	96	5	388	1	1	1	0	0	0	0	388	Orotidine 5'-phosphate decarboxylase(387):orotidine 5'-phosphate decarboxylase(1)	pyrF(388)	639	840	810.62	70	2	1_01554	10_01154	104_00272	105_01275	106_00544	11_00218	12_00352	13_00588	14_01271	15_00213	16_01316	17_00789	18_01318	19_00323	2_00166	20_01616	21_01157	22_00418	23_01217	24_00427	26_01576	28_01754	29_01342	3_01572	30_01650	31_00804	33_00761
g00213_1_00016	g00213_1	Cj1295	NA	Putative polysaccharide biosynthesis protein with aminopeptidase-like domain protein	96	14	388	1	1	1	22	0	22	0	388	Putative polysaccharide biosynthesis protein with aminopeptidase-like domain protein(396):hypothetical protein(14)	NA(410)	243	1407	1031.39	71	1	1_01173	10_00885	104_00071	105_01380	106_00605	11_01203	12_00904	13_00951	14_01323	15_00723	16_01482	17_01743	18_00488	19_01081	2_00829	20_00445	21_01644	22_01395	23_00172	24_01572	26_00491	28_00884	29_01693	3_00969	30_00493	31_01278	33_01206
g00359_00008	g00359	Cj1294	pseC	UDP-4-amino-4%2C6-dideoxy-N-acetyl-beta-L-altrosamine transaminase	94	13	388	1	1	1	0	0	0	0	388	UDP-4-amino-4%2C6-dideoxy-N-acetyl-beta-L-altrosamine transaminase(388)	pseC(388)	1131	1131	1131	71	2	1_01172	10_00884	104_00073	105_01378	106_00606	11_01201	12_00719	13_00949	14_00159	15_00724	16_01481	17_01742	18_00486	19_01080	2_00831	20_00443	21_01643	22_01393	23_00674	24_01571	26_01469	28_00883	29_01694	3_00967	30_00494	31_01279	33_01207
g01986_00011	g01986	Cj1106	resA	Thiol-disulfide oxidoreductase ResA	97	2	388	1	1	1	0	0	0	0	388	Thiol-disulfide oxidoreductase ResA(386):hypothetical protein(1):thioredoxin(1)	resA(386):NA(2)	156	603	601.85	72	1	1_00987	10_00701	104_01008	105_01541	106_01559	11_01016	12_01766	13_01611	14_01184	15_00433	16_01645	17_00543	18_00833	19_00895	2_01066	20_01107	21_01452	22_01201	23_00491	24_00159	26_01162	28_01238	29_01532	3_01029	30_00679	31_01463	33_00071
g01108_00010	g01108	Cj1107	clpS	ATP-dependent Clp protease adapter protein ClpS	96	4	388	1	1	1	0	0	0	0	388	ATP-dependent Clp protease adapter protein ClpS(387):ATP-dependent Clp protease adaptor protein(1)	clpS(388)	291	291	291	72	2	1_00988	10_00702	104_01007	105_01542	106_01560	11_01017	12_01765	13_01612	14_01185	15_00434	16_01644	17_00544	18_00834	19_00896	2_01065	20_01106	21_01453	22_01202	23_00492	24_00160	26_01163	28_01239	29_01531	3_01028	30_00678	31_01462	33_00070
g00162_00012	g00162	Cj0596	cbf2	Putative peptidyl-prolyl cis-trans isomerase Cbf2	98	1	388	1	1	1	0	0	0	0	388	Putative peptidyl-prolyl cis-trans isomerase Cbf2(387):peptidyl-prolyl cis-trans isomerase(1)	cbf2(387):peb4cbf2(1)	423	822	820.57	73	1	1_01345	10_01678	104_01823	105_01124	106_00890	11_01415	12_01361	13_00146	14_00574	15_00908	16_00470	17_01207	18_01611	19_01476	2_01421	20_01416	21_00415	22_01568	23_01546	24_01203	26_00175	28_00258	29_00802	3_01199	30_00141	31_01586	33_01071
g00108_00012	g00108	Cj0597	fba	Fructose-bisphosphate aldolase	98	1	388	1	1	1	0	0	0	0	388	Fructose-bisphosphate aldolase(387):fructose-bisphosphate aldolase(1)	fba(388)	771	1065	1063.57	73	2	1_01344	10_01679	104_01824	105_01123	106_00891	11_01414	12_01362	13_00145	14_00575	15_00907	16_00471	17_01208	18_01612	19_01477	2_01420	20_01417	21_00414	22_01567	23_01547	24_01204	26_00176	28_00257	29_00801	3_01200	30_00140	31_01585	33_01072
g02062_00012	g02062	Cj0958c	yidC	Membrane protein insertase YidC	98	1	388	1	1	1	0	0	0	0	388	Membrane protein insertase YidC(387):membrane protein insertase YidC(1)	yidC(387):NA(1)	432	1605	1585.17	74	1	1_01608	10_00554	104_01152	105_00085	106_01193	11_01563	12_00126	13_00455	14_01512	15_01832	16_01552	17_01783	18_00625	19_00691	2_01212	20_01051	21_00258	22_00814	23_00344	24_01017	26_01017	28_01074	29_00634	3_00654	30_00826	31_01082	33_01706
g01151_00008	g01151	Cj0957c	NA	hypothetical protein	94	4	388	1	1	1	1	0	1	0	388	hypothetical protein(389)	NA(389)	171	819	815.42	74	2	1_01609	10_00553	104_01153	105_00086	106_01192	11_01564	12_00127	13_00456	14_01513	15_01833	16_01553	17_01782	18_00624	19_00690	2_01213	20_01052	21_00257	22_00815	23_00343	24_01016	26_01016	28_01073	29_00633	3_00653	30_00827	31_01081	33_01705
g00024_00012	g00024	Cj1480c	rplM	50S ribosomal protein L13	98	1	388	1	1	1	0	0	0	0	388	50S ribosomal protein L13(388)	rplM(388)	426	426	426	75	1	1_00137	10_01305	104_01434	105_00457	106_01644	11_00809	12_01429	13_00410	14_01676	15_00562	16_00921	17_00215	18_01192	19_01675	2_00692	20_00860	21_00817	22_00548	23_00752	24_00689	26_00739	28_00757	29_01023	3_00405	30_01454	31_00054	33_00409
g00167_00012	g00167	Cj1479c	rpsI	30S ribosomal protein S9	98	1	388	1	1	1	0	0	0	0	388	30S ribosomal protein S9(388)	rpsI(388)	252	390	389.29	75	2	1_00136	10_01306	104_01433	105_00458	106_01645	11_00808	12_01428	13_00411	14_01675	15_00563	16_00920	17_00214	18_01191	19_01674	2_00691	20_00861	21_00818	22_00549	23_00753	24_00690	26_00740	28_00758	29_01022	3_00406	30_01453	31_00053	33_00410
g01511_00011	g01511	Cj0384c	kdsA	2-dehydro-3-deoxyphosphooctonate aldolase	97	3	388	1	1	1	0	0	0	0	388	2-dehydro-3-deoxyphosphooctonate aldolase(388)	kdsA(388)	336	816	814.19	76	1	1_01557	10_01157	104_00269	105_01272	106_00547	11_00221	12_00355	13_00591	14_01274	15_00210	16_01319	17_00786	18_01315	19_00326	2_00163	20_01619	21_01160	22_00421	23_01220	24_00424	26_01573	28_01757	29_01339	3_01569	30_01653	31_00801	33_00758
g00015_00012	g00015	Cj0383c	ribH	6%2C7-dimethyl-8-ribityllumazine synthase	98	1	388	1	1	1	0	0	0	0	388	6%2C7-dimethyl-8-ribityllumazine synthase(388)	ribH(388)	156	465	464.2	76	2	1_01556	10_01156	104_00270	105_01273	106_00546	11_00220	12_00354	13_00590	14_01273	15_00211	16_01318	17_00787	18_01316	19_00325	2_00164	20_01618	21_01159	22_00420	23_01219	24_00425	26_01574	28_01756	29_01340	3_01570	30_01652	31_00802	33_00759
g01873_00011	g01873	Cj1529c	purM	Phosphoribosylformylglycinamidine cyclo-ligase	97	2	388	1	1	1	0	0	0	0	388	Phosphoribosylformylglycinamidine cyclo-ligase(387):phosphoribosylformylglycinamidine cyclo-ligase(1)	purM(388)	315	990	986.89	77	1	1_00182	10_01260	104_01478	105_00413	106_01598	11_00854	12_01475	13_00365	14_01721	15_00517	16_00965	17_00260	18_01240	19_01721	2_00738	20_00814	21_00773	22_00504	23_00707	24_00643	26_00694	28_00711	29_01067	3_00359	30_01500	31_00098	33_00362
g00727_00008	g00727	Cj1530	coaE	Dephospho-CoA kinase	94	7	388	1	1	1	0	0	0	0	388	Dephospho-CoA kinase(387):dephospho-CoA kinase(1)	coaE(388)	174	606	604.11	77	2	1_00183	10_01259	104_01479	105_00412	106_01597	11_00855	12_01476	13_00364	14_01722	15_00516	16_00966	17_00261	18_01241	19_01722	2_00739	20_00813	21_00772	22_00503	23_00706	24_00642	26_00693	28_00710	29_01068	3_00358	30_01501	31_00099	33_00361
g00126_00012	g00126	Cj1643	NA	hypothetical protein	98	1	388	1	1	1	0	0	0	0	388	hypothetical protein(387):periplasmic protein(1)	NA(388)	213	1095	1092.19	78	1	1_00653	10_00455	104_00836	105_00678	106_00027	11_00645	12_00993	13_01394	14_01445	15_01177	16_01159	17_01500	18_00199	19_01226	2_01758	20_01008	21_00649	22_00942	23_01664	24_01692	26_00881	28_00561	29_00423	3_01467	30_01044	31_00717	33_01448
g00086_00012	g00086	Cj1644	ispA	Farnesyl diphosphate synthase	98	1	388	1	1	1	0	0	0	0	388	Farnesyl diphosphate synthase(387):geranyltranstransferase(1)	NA(387):ispA(1)	648	846	845.12	78	2	1_00652	10_00454	104_00835	105_00679	106_00028	11_00646	12_00994	13_01393	14_01446	15_01178	16_01160	17_01499	18_00200	19_01225	2_01757	20_01007	21_00648	22_00943	23_01665	24_01693	26_00882	28_00562	29_00422	3_01468	30_01045	31_00718	33_01447
g00066_00012	g00066	Cj1606c	apbC	Iron-sulfur cluster carrier protein	98	1	388	1	1	1	0	0	0	0	388	Iron-sulfur cluster carrier protein(387):ATP/GTP-binding protein(1)	apbC(387):mrp(1)	744	1107	1105.08	79	1	1_00694	10_00496	104_00877	105_00636	106_01043	11_00604	12_00951	13_01435	14_01404	15_01136	16_01118	17_01543	18_00156	19_01267	2_01800	20_00757	21_00690	22_00901	23_01623	24_01650	26_00839	28_00521	29_00464	3_00596	30_01003	31_00676	33_01490
g00109_00012	g00109	Cj1605c	dapD	2%2C3%2C4%2C5-tetrahydropyridine-2%2C6-dicarboxylate N-succinyltransferase	98	1	388	1	1	1	0	0	0	0	388	2%2C3%2C4%2C5-tetrahydropyridine-2%2C6-dicarboxylate N-succinyltransferase(388)	dapD(388)	591	1161	1156.97	79	2	1_00695	10_00497	104_00878	105_00635	106_01044	11_00603	12_00950	13_01436	14_01403	15_01135	16_01117	17_01544	18_00155	19_01268	2_01801	20_00756	21_00691	22_00900	23_01622	24_01649	26_00838	28_00520	29_00465	3_00597	30_01002	31_00675	33_01491
g00421_00001	g00421	Cj0256	eptA	Phosphoethanolamine transferase EptA	60	11	388	1	1	1	1	0	1	0	388	Phosphoethanolamine transferase EptA(388):sulfatase family protein(1)	eptA(388):NA(1)	189	1539	1515.51	80	1	1_00436	10_01392	104_00923	105_00880	106_01230	11_00099	12_01729	13_00639	14_00975	15_01251	16_00014	17_00636	18_00103	19_00665	2_00297	20_00502	21_00947	22_00300	23_01370	24_00586	26_01391	28_01435	29_00567	3_00575	30_01192	31_01208	33_00671
g00479_00009	g00479	Cj0257	dgkA	Diacylglycerol kinase	95	10	388	1	1	1	0	0	0	0	388	Diacylglycerol kinase(387):diacylglycerol kinase(1)	dgkA(388)	357	357	357	80	2	1_00435	10_01393	104_00922	105_00879	106_01229	11_00100	12_01730	13_00638	14_00976	15_01250	16_00015	17_00635	18_00104	19_00666	2_00296	20_00501	21_00946	22_00301	23_01371	24_00587	26_01392	28_01436	29_00566	3_00576	30_01191	31_01209	33_00670
g02076_00011	g02076	Cj0342c	uvrA	UvrABC system protein A	97	2	388	1	1	1	0	0	0	0	388	UvrABC system protein A(387):excinuclease ABC subunit A(1)	uvrA(388)	402	2826	2801.09	81	1	1_01518	10_01117	104_00309	105_01311	106_01428	11_00182	12_00315	13_00552	14_01234	15_00464	16_00040	17_00826	18_01355	19_00286	2_00203	20_01579	21_01121	22_00382	23_01180	24_00465	26_01613	28_01717	29_01379	3_01609	30_01613	31_00841	33_00798
g00739_00010	g00739	Cj0341c	yqaA	Inner membrane protein YqaA	96	5	388	1	1	1	0	0	0	0	388	Inner membrane protein YqaA(387):integral membrane protein(1)	yqaA(387):NA(1)	393	444	443.74	81	2	1_01517	10_01116	104_00310	105_01312	106_01431	11_00181	12_00314	13_00551	14_01233	15_00465	16_00039	17_00827	18_01356	19_00285	2_00207	20_01578	21_01120	22_00381	23_01179	24_00466	26_01614	28_01713	29_01380	3_01613	30_01612	31_00842	33_00799
g01523_00003	g01523	Cj1033	mdtC	Multidrug resistance protein MdtC	80	3	388	1	1	1	2	0	2	0	388	Multidrug resistance protein MdtC(387):Multidrug resistance protein MdtB(2):multidrug efflux system membrane protein(1)	mdtC(387):mdtB(2):cmeF(1)	516	3018	2961.42	82	1	1_00916	10_00628	104_01082	105_01466	106_01482	11_00944	12_01839	13_01539	14_01063	15_01767	16_01720	17_00469	18_00762	19_00822	2_01137	20_01180	21_01376	22_01123	23_00417	24_00087	26_01087	28_01166	29_01606	3_00724	30_00752	31_01536	33_00146
g01534_00011	g01534	Cj1032	czcB	Cobalt-zinc-cadmium resistance protein CzcB	97	3	388	1	1	1	0	0	0	0	388	Cobalt-zinc-cadmium resistance protein CzcB(386):mutlidrug efflux system membrane fusion protein(1):hypothetical protein(1)	czcB(386):cmeE(1):NA(1)	282	741	739.52	82	2	1_00915	10_00627	104_01083	105_01465	106_01481	11_00943	12_01840	13_01538	14_01062	15_01766	16_01721	17_00468	18_00761	19_00821	2_01138	20_01181	21_01375	22_01122	23_00416	24_00086	26_01086	28_01165	29_01607	3_00723	30_00753	31_01537	33_00147
g00499_00009	g00499	Cj1544c	NA	hypothetical protein	95	10	388	1	1	1	0	0	0	0	388	hypothetical protein(387):integral membrane protein(1)	NA(388)	342	897	894.05	83	1	1_00197	10_00317	104_01493	105_00398	106_01343	11_00869	12_01490	13_00350	14_00900	15_00502	16_00980	17_00275	18_01255	19_01736	2_00753	20_00798	21_00758	22_00489	23_00692	24_00628	26_00679	28_00696	29_01082	3_00344	30_01515	31_00113	33_00346
g00480_00008	g00480	Cj1543	kipA	KipI antagonist	94	10	388	1	1	1	12	0	12	0	388	KipI antagonist(398):allophanate hydrolase subunit 2(1):putative protein YbgK(1)	kipA(398):NA(1):ybgK(1)	147	966	933.46	83	2	1_00196	10_00316	104_01492	105_00399	106_01342	11_00868	12_01489	13_00351	14_00901	15_00503	16_00979	17_00274	18_01254	19_01735	2_00752	20_00799	21_00759	22_00490	23_00693	24_00629	26_00680	28_00697	29_01081	3_00345	30_01514	31_00112	33_00347
g01348_00010	g01348	Cj1280c	rluD	Ribosomal large subunit pseudouridine synthase D	96	3	388	1	1	1	0	0	0	0	388	Ribosomal large subunit pseudouridine synthase D(382):putative RNA pseudouridine synthase(3):hypothetical protein(2):pseudouridine synthase(1)	rluD(382):NA(6)	177	969	958.61	84	1	1_01157	10_00869	104_01609	105_01768	106_00621	11_01186	12_00648	13_00934	14_00144	15_00739	16_01466	17_01727	18_00471	19_01065	2_00902	20_00427	21_01628	22_01378	23_00659	24_00328	26_01484	28_00868	29_01709	3_00898	30_00509	31_01294	33_01222
g01579_00003	g01579	Cj1279c	NA	hypothetical protein	80	3	388	1	1	1	0	0	0	0	388	hypothetical protein(387):fibronectin domain-containing lipoprotein(1)	NA(388)	555	1236	1231.26	84	2	1_01156	10_00868	104_01608	105_01767	106_00622	11_01185	12_00647	13_00933	14_00143	15_00740	16_01465	17_01726	18_00470	19_01064	2_00903	20_00426	21_01627	22_01377	23_00658	24_00327	26_01485	28_00867	29_01710	3_00897	30_00510	31_01295	33_01223
g00132_00012	g00132	Cj0783	napB	Periplasmic nitrate reductase%2C electron transfer subunit	98	1	388	1	1	1	0	0	0	0	388	Periplasmic nitrate reductase%2C electron transfer subunit(387):nitrate reductase small subunit(1)	napB(388)	522	525	522.01	85	1	1_00012	10_01215	104_00584	105_00234	106_01393	11_00283	12_00853	13_01237	14_00749	15_00948	16_00846	17_00585	18_00997	19_00504	2_01370	20_00031	21_00101	22_00178	23_00139	24_00844	26_01333	28_00456	29_00159	3_01345	30_00440	31_00353	33_01630
g00811_00011	g00811	Cj0784	napL	hypothetical protein	97	6	388	1	1	1	2	0	2	0	388	hypothetical protein(389):periplasmic protein(1)	NA(389):napL(1)	123	915	889.29	85	2	1_00011	10_01214	104_00585	105_00233	106_00330	11_00282	12_00854	13_01236	14_00750	15_00949	16_00845	17_00584	18_00996	19_00503	2_01369	20_00032	21_00102	22_00177	23_00138	24_00845	26_01334	28_00457	29_00160	3_01344	30_00439	31_00352	33_01629
g01705_00009	g01705	Cj0135	NA	hypothetical protein	95	2	388	1	1	1	0	0	0	0	388	hypothetical protein(388)	NA(388)	198	303	198.43	86	1	1_00342	10_01028	104_00511	105_00273	106_00181	11_01243	12_01614	13_01074	14_00709	15_01904	16_00237	17_00320	18_00595	19_00022	2_00009	20_00708	21_00013	22_00009	23_00315	24_01433	26_00481	28_01548	29_00294	3_01384	30_01304	31_01051	33_01677
g01876_00005	g01876	Cj0136	infB	Translation initiation factor IF-2	91	2	388	1	1	1	0	0	0	0	388	Translation initiation factor IF-2(387):translation initiation factor IF-2(1)	infB(388)	972	2628	2597.4	86	2	1_00341	10_01029	104_00512	105_00272	106_00180	11_01242	12_01615	13_01073	14_00710	15_01905	16_00238	17_00319	18_00596	19_00021	2_00008	20_00709	21_00012	22_00008	23_00316	24_01432	26_00482	28_01547	29_00295	3_01383	30_01303	31_01052	33_01678
g00982_00003	g00982	Cj1133	rfaC	Lipopolysaccharide heptosyltransferase 1	80	5	388	1	1	1	0	0	0	0	388	Lipopolysaccharide heptosyltransferase 1(387):heptosyltransferase I(1)	rfaC(387):waaC(1)	606	1029	1026.54	87	1	1_01015	10_00728	104_00981	105_01567	106_01585	11_01043	12_01739	13_01638	14_01211	15_00459	16_01618	17_00569	18_00859	19_00922	2_01040	20_01080	21_01478	22_01227	23_00518	24_00185	26_01190	28_01264	29_00979	3_01002	30_00652	31_01436	33_00045
g00289_00006	g00289	Cj1134	lpxL	Lipid A biosynthesis lauroyltransferase	92	14	388	1	1	1	0	0	0	0	388	Lipid A biosynthesis lauroyltransferase(387):lipid A biosynthesis lauroyl acyltransferase(1)	lpxL(387):htrB(1)	810	888	885.6	87	2	1_01016	10_00729	104_00980	105_01568	106_01586	11_01044	12_01738	13_01639	14_01212	15_00460	16_01617	17_00570	18_00860	19_00923	2_01039	20_01079	21_01479	22_01228	23_00519	24_00186	26_01191	28_01265	29_00980	3_01001	30_00651	31_01435	33_00044
g00048_00012	g00048	Cj0699c	glnA	Glutamine synthetase	98	1	388	1	1	1	0	0	0	0	388	Glutamine synthetase(386):3-hydroxylaminophenol mutase(1):glutamine synthetase(1)	glnA(387):NA(1)	285	1431	1421.23	88	1	1_01251	10_01468	104_00167	105_01031	106_00995	11_01320	12_01124	13_00051	14_01737	15_01449	16_00570	17_01309	18_01712	19_01576	2_00445	20_00252	21_00309	22_01462	23_00067	24_01305	26_00277	28_00155	29_00704	3_00142	30_00043	31_00466	33_00246
g00160_00012	g00160	Cj0700	NA	hypothetical protein	98	1	388	1	1	1	0	0	0	0	388	hypothetical protein(388)	NA(388)	159	696	693.59	88	2	1_01250	10_01469	104_00166	105_01030	106_01138	11_01319	12_01125	13_00050	14_00981	15_01450	16_00571	17_01310	18_01713	19_01577	2_00444	20_00253	21_00308	22_01461	23_00068	24_01306	26_00278	28_00154	29_00703	3_00141	30_00042	31_00467	33_00245
g00100_00012	g00100	Cj0716	aroH	Phospho-2-dehydro-3-deoxyheptonate aldolase	98	1	388	1	1	1	0	0	0	0	388	Phospho-2-dehydro-3-deoxyheptonate aldolase(387):phospho-2-dehydro-3-deoxyheptonate aldolase(1)	aroH(387):NA(1)	891	1356	1337.17	89	1	1_01234	10_01485	104_00150	105_01014	106_01154	11_01303	12_01141	13_00034	14_00997	15_01466	16_00587	17_01326	18_01729	19_01593	2_00428	20_00269	21_00292	22_01445	23_00084	24_01322	26_00294	28_00138	29_00687	3_00125	30_00026	31_00483	33_00229
g00136_00012	g00136	Cj0717	yffB	Protein YffB	98	1	388	1	1	1	0	0	0	0	388	Protein YffB(387):ArsC family protein(1)	yffB(387):NA(1)	330	330	330	89	2	1_01233	10_01486	104_00149	105_01013	106_01155	11_01302	12_01142	13_00033	14_00998	15_01467	16_00588	17_01327	18_01730	19_01594	2_00427	20_00270	21_00291	22_01444	23_00085	24_01323	26_00295	28_00137	29_00686	3_00124	30_00025	31_00484	33_00228
g00096_00012	g00096	Cj1094c	yajC	Sec translocon accessory complex subunit YajC	98	1	388	1	1	1	0	0	0	0	388	Sec translocon accessory complex subunit YajC(367):hypothetical protein(20):protein translocase subunit YajC(1)	yajC(368):NA(20)	162	273	241.19	90	1	1_00975	10_00689	104_01020	105_01529	106_01547	11_01004	12_01778	13_01599	14_01172	15_00421	16_01657	17_00531	18_00821	19_00883	2_01078	20_01119	21_01440	22_01189	23_00479	24_00147	26_01150	28_01226	29_01544	3_01041	30_00691	31_01475	33_00083
g01910_00011	g01910	Cj1093c	secD	Protein translocase subunit SecD	97	2	388	1	1	1	0	0	0	0	388	Protein translocase subunit SecD(387):protein translocase subunit SecD(1)	secD(388)	309	1581	1567.4	90	2	1_00974	10_00688	104_01021	105_01528	106_01546	11_01003	12_01779	13_01598	14_01171	15_00420	16_01658	17_00530	18_00820	19_00882	2_01079	20_01120	21_01439	22_01188	23_00478	24_00146	26_01149	28_01225	29_01545	3_01042	30_00692	31_01476	33_00084
g01763_00011	g01763	Cj1486c	NA	hypothetical protein	97	2	388	1	1	1	0	0	0	0	388	hypothetical protein(387):periplasmic protein(1)	NA(388)	171	222	221.87	91	1	1_00143	10_01299	104_01440	105_00451	106_01638	11_00815	12_01435	13_00404	14_01682	15_00556	16_00927	17_00222	18_01198	19_01681	2_00698	20_00854	21_00811	22_00542	23_00746	24_00683	26_00733	28_00751	29_01029	3_00399	30_01460	31_00060	33_00403
g01988_00012	g01988	Cj1484c	NA	hypothetical protein	98	1	388	1	1	1	0	0	0	0	388	hypothetical protein(387):membrane protein(1)	NA(388)	420	603	602.44	91	2	1_00141	10_01301	104_01438	105_00453	106_01640	11_00813	12_01433	13_00406	14_01680	15_00558	16_00925	17_00220	18_01196	19_01679	2_00696	20_00856	21_00813	22_00544	23_00748	24_00685	26_00735	28_00753	29_01027	3_00401	30_01458	31_00058	33_00405
g00656_00008	g00656	Cj0553	NA	hypothetical protein	94	3	388	1	1	1	14	0	14	0	388	hypothetical protein(412):integral membrane protein(1)	NA(413)	126	954	891.8	92	1	1_01391	10_01632	104_01777	105_01167	106_01927	11_01461	12_01316	13_00193	14_00527	15_01634	16_00424	17_01162	18_01563	19_01429	2_01466	20_01371	21_00459	22_01612	23_01498	24_01156	26_00127	28_00301	29_00848	3_01152	30_00187	31_01631	33_01025
g01474_00011	g01474	Cj0554	NA	hypothetical protein	97	3	388	1	1	1	5	0	5	0	388	hypothetical protein(393)	NA(393)	315	1005	986.8	92	2	1_01390	10_01633	104_01778	105_01166	106_01926	11_01460	12_01317	13_00192	14_00528	15_01633	16_00425	17_01163	18_01564	19_01430	2_01465	20_01372	21_00458	22_01611	23_01499	24_01157	26_00128	28_00300	29_00847	3_01153	30_00186	31_01630	33_01026
g01242_00011	g01242	Cj0233c	pyrE	Orotate phosphoribosyltransferase	97	4	388	1	1	1	0	0	0	0	388	Orotate phosphoribosyltransferase(387):orotate phosphoribosyltransferase(1)	pyrE(388)	609	609	609	93	1	1_00458	10_01370	104_00945	105_00902	106_01252	11_00077	12_01708	13_00661	14_00953	15_01273	16_00806	17_00658	18_00081	19_00643	2_00319	20_00524	21_00970	22_00278	23_01348	24_00564	26_01369	28_01413	29_00589	3_00552	30_01214	31_01187	33_00693
g01610_00011	g01610	Cj0232c	NA	hypothetical protein	97	3	388	1	1	1	0	0	0	0	388	hypothetical protein(387):integral membrane protein(1)	NA(388)	411	423	416.13	93	2	1_00459	10_01369	104_00946	105_00903	106_01253	11_00076	12_01707	13_00662	14_00952	15_01274	16_00805	17_00659	18_00080	19_00642	2_00320	20_00525	21_00971	22_00277	23_01347	24_00563	26_01368	28_01412	29_00590	3_00551	30_01215	31_01186	33_00694
g00806_00010	g00806	Cj0978c	NA	hypothetical protein	96	6	388	1	1	1	0	0	0	0	388	hypothetical protein(387):lipoprotein(1)	NA(388)	174	180	174.03	94	1	1_00861	10_00573	104_01136	105_00987	106_01128	11_01260	12_00108	13_01484	14_01493	15_01813	16_01536	17_01802	18_00646	19_00710	2_01191	20_01035	21_01322	22_01069	23_00362	24_01036	26_01033	28_01095	29_00650	3_00670	30_00807	31_01099	33_00201
g01568_00003	g01568	Cj0977	fapR	Transcription factor FapR	80	3	388	1	1	1	0	0	0	0	388	Transcription factor FapR(385):hypothetical protein(3)	fapR(385):NA(3)	168	579	577.76	94	2	1_00860	10_00572	104_01137	105_00988	106_01129	11_01259	12_00109	13_01483	14_01494	15_01814	16_01537	17_01801	18_00645	19_00709	2_01192	20_01036	21_01321	22_01068	23_00361	24_01035	26_01032	28_01094	29_00649	3_00669	30_00808	31_01098	33_00202
g01556_00009	g01556	Cj0099	birA	Bifunctional ligase/repressor BirA	95	3	388	1	1	1	0	0	0	0	388	Bifunctional ligase/repressor BirA(385):hypothetical protein(2):biotin--[acetyl-CoA-carboxylase] synthetase(1)	birA(386):NA(2)	255	654	650.89	95	1	1_00762	10_00992	104_00475	105_00309	106_00217	11_00389	12_01577	13_00263	14_00672	15_01868	16_00201	17_00356	18_00559	19_00059	2_00045	20_00672	21_00049	22_00045	23_00278	24_01469	26_00445	28_01584	29_00258	3_01747	30_01341	31_01015	33_00906
g00007_00012	g00007	Cj0100	soj	Sporulation initiation inhibitor protein Soj	98	1	388	1	1	1	0	0	0	0	388	Sporulation initiation inhibitor protein Soj(386):ParA family protein(1):Chromosome partitioning protein ParA(1)	soj(386):parA(1):NA(1)	303	786	784.76	95	2	1_00761	10_00993	104_00476	105_00308	106_00216	11_00388	12_01578	13_00262	14_00673	15_01869	16_00202	17_00355	18_00560	19_00058	2_00044	20_00673	21_00048	22_00044	23_00279	24_01468	26_00446	28_01583	29_00259	3_01748	30_01340	31_01016	33_00905
g00079_00012	g00079	Cj0532	mdh	Malate dehydrogenase	98	1	388	1	1	1	0	0	0	0	388	Malate dehydrogenase(387):malate dehydrogenase(1)	mdh(388)	849	903	902.85	96	1	1_01412	10_01611	104_01756	105_01188	106_00459	11_01482	12_01295	13_00214	14_00506	15_01655	16_00403	17_01141	18_01542	19_01408	2_01487	20_01350	21_00480	22_01633	23_01477	24_01135	26_00106	28_00322	29_00869	3_01131	30_00208	31_01652	33_01004
g00970_00006	g00970	Cj0533	sucC	Succinate--CoA ligase [ADP-forming] subunit beta	92	5	388	1	1	1	0	0	0	0	388	Succinate--CoA ligase [ADP-forming] subunit beta(387):succinyl-CoA ligase subunit beta(1)	sucC(388)	1080	1164	1163.78	96	2	1_01411	10_01612	104_01757	105_01187	106_00458	11_01481	12_01296	13_00213	14_00507	15_01654	16_00404	17_01142	18_01543	19_01409	2_01486	20_01351	21_00479	22_01632	23_01478	24_01136	26_00107	28_00321	29_00868	3_01132	30_00207	31_01651	33_01005
g00987_1_00012	g00987_1	Cj1367c	glnD	Bifunctional uridylyltransferase/uridylyl-removing enzyme	98	1	388	1	1	1	10	0	10	0	388	Bifunctional uridylyltransferase/uridylyl-removing enzyme(391):hypothetical protein(6):nucleotidyltransferase(1)	glnD(391):NA(7)	207	2349	2083.67	97	1	1_00300	10_00385	104_01271	(105_00548:105_00549)	106_00421	11_00512	12_00067	13_01031	14_01562	15_01557	(16_00069:16_00070)	17_00115	18_01085	19_00157	2_00583	20_01730	21_00910	22_00646	(23_00915:23_00916)	24_00779	26_00377	28_01476	29_01130	3_00263	30_00930	31_00183	33_00542
g00019_00012	g00019	Cj1366c	glmS	Glutamine--fructose-6-phosphate aminotransferase [isomerizing]	98	1	388	1	1	1	0	0	0	0	388	Glutamine--fructose-6-phosphate aminotransferase [isomerizing](387):glucosamine--fructose-6-phosphate aminotransferase(1)	glmS(388)	369	1797	1776.26	97	2	1_00301	10_00386	104_01270	105_00550	106_00422	11_00513	12_00068	13_01032	14_01561	15_01558	16_00068	17_00114	18_01084	19_00156	2_00582	20_01731	21_00911	22_00647	23_00914	24_00780	26_00378	28_01475	29_01129	3_00262	30_00931	31_00184	33_00541
g01479_00002	g01479	Cj0626	hypE	Carbamoyl dehydratase HypE	70	3	388	1	1	1	0	0	0	0	388	Carbamoyl dehydratase HypE(387):hydrogenase isoenzymes formation protein(1)	hypE(388)	357	975	971.21	98	1	1_01316	10_00020	104_01854	105_01096	106_00920	11_01385	12_01391	13_00116	14_00604	15_00878	16_00501	17_01238	18_01641	19_01506	2_00520	20_01446	21_00386	22_01539	23_01575	24_01232	26_00206	28_00227	29_00772	3_00210	30_00112	31_00389	33_01102
g00063_00012	g00063	Cj0625	hypD	Hydrogenase maturation factor HypD	98	1	388	1	1	1	0	0	0	0	388	Hydrogenase maturation factor HypD(387):hydrogenase isoenzymes formation protein(1)	hypD(388)	366	1092	1088.07	98	2	1_01317	10_00021	104_01853	105_01097	106_00919	11_01386	12_01390	13_00117	14_00603	15_00879	16_00500	17_01237	18_01640	19_01505	2_00521	20_01445	21_00387	22_01540	23_01574	24_01231	26_00205	28_00228	29_00773	3_00211	30_00113	31_00390	33_01101
g00521_00003	g00521	Cj0404	dedD	Cell division protein DedD	80	9	388	1	1	1	0	0	0	0	388	Cell division protein DedD(380):hypothetical protein(7):transmembrane protein(1)	dedD(380):NA(8)	195	837	827.98	99	1	1_01577	10_01177	104_00249	105_01252	106_00567	11_00241	12_00375	13_00611	14_01294	15_00190	16_01339	17_00766	18_01295	19_00346	2_00143	20_01639	21_01180	22_00441	23_01239	24_00403	26_01554	28_01777	29_01319	3_01549	30_01673	31_00781	33_00738
g01203_00010	g01203	Cj0405	aroE	Shikimate dehydrogenase (NADP(+))	96	4	388	1	1	1	0	0	0	0	388	Shikimate dehydrogenase (NADP(+))(387):shikimate 5-dehydrogenase(1)	aroE(388)	612	795	788.7	99	2	1_01578	10_01178	104_00248	105_01251	106_00568	11_00242	12_00376	13_00612	14_01295	15_00189	16_01340	17_00765	18_01294	19_00347	2_00142	20_01640	21_01181	22_00442	23_01240	24_00402	26_01553	28_01778	29_01318	3_01548	30_01674	31_00780	33_00737
g00168_00012	g00168	Cj1037c	cfiB	2-oxoglutarate carboxylase small subunit	98	1	388	1	1	1	0	0	0	0	388	2-oxoglutarate carboxylase small subunit(387):acetyl-CoA carboxylase subunit A(1)	cfiB(387):pycA(1)	678	1446	1444.02	100	1	1_00920	10_00632	104_01078	105_01470	106_01486	11_00948	12_01835	13_01543	14_01067	15_01771	16_01716	17_00473	18_00766	19_00826	2_01133	20_01176	21_01380	22_01127	23_00421	24_00091	26_01091	28_01170	29_01602	3_00728	30_00748	31_01532	33_00142
g00033_00012	g00033	Cj1038	ftsW	putative peptidoglycan glycosyltransferase FtsW	98	1	388	1	1	1	0	0	0	0	388	putative peptidoglycan glycosyltransferase FtsW(386):Putative lipid II flippase FtsW(1):cell division/peptidoglycan biosynthesis protein(1)	ftsW(387):NA(1)	240	1164	1160.78	100	2	1_00921	10_00633	104_01077	105_01471	106_01487	11_00949	12_01834	13_01544	14_01068	15_01772	16_01715	17_00474	18_00767	19_00827	2_01132	20_01175	21_01381	22_01128	23_00422	24_00092	26_01092	28_01171	29_01601	3_00729	30_00747	31_01531	33_00141
g00134_00012	g00134	Cj0695	ftsA	Cell division protein FtsA	98	1	388	1	1	1	0	0	0	0	388	Cell division protein FtsA(386):hypothetical protein(1):cell division protein FtsA(1)	ftsA(387):NA(1)	165	1389	1376.64	101	1	1_01255	10_01464	104_00171	105_01035	106_00991	11_01324	12_01120	13_00055	14_01741	15_01445	16_00566	17_01305	18_01708	19_01572	2_00449	20_00248	21_00313	22_01466	23_00063	24_01301	26_00273	28_00159	29_00708	3_00146	30_00047	31_00462	33_00250
g00025_00012	g00025	Cj0696	ftsZ	Cell division protein FtsZ	98	1	388	1	1	1	0	0	0	0	388	Cell division protein FtsZ(387):cell division protein FtsZ(1)	ftsZ(388)	348	1113	1110.39	101	2	1_01254	10_01465	104_00170	105_01034	106_00992	11_01323	12_01121	13_00054	14_01740	15_01446	16_00567	17_01306	18_01709	19_01573	2_00448	20_00249	21_00312	22_01465	23_00064	24_01302	26_00274	28_00158	29_00707	3_00145	30_00046	31_00463	33_00249
g01880_00011	g01880	Cj0806	dapA	4-hydroxy-tetrahydrodipicolinate synthase	97	2	388	1	1	1	0	0	0	0	388	4-hydroxy-tetrahydrodipicolinate synthase(388)	dapA(388)	894	957	897.15	102	1	1_00067	10_00134	104_01907	105_00387	106_00308	11_00255	12_00160	13_00970	14_00333	15_00971	16_01838	17_00433	18_01769	19_01630	2_01623	20_00054	21_00514	22_00845	23_00121	24_00867	26_00786	28_00805	29_00177	3_01873	30_00860	31_00521	33_01607
g00064_00012	g00064	Cj0807	fabL	Enoyl-[acyl-carrier-protein] reductase [NADPH] FabL	98	1	388	1	1	1	0	0	0	0	388	Enoyl-[acyl-carrier-protein] reductase [NADPH] FabL(387):oxidoreductase(1)	fabL(387):NA(1)	780	780	780	102	2	1_00066	10_00135	104_01906	105_00386	106_00307	11_00254	12_00161	13_00969	14_00332	15_00972	16_01837	17_00434	18_01770	19_01631	2_01622	20_00055	21_00513	22_00846	23_00122	24_00868	26_00785	28_00804	29_00176	3_01874	30_00861	31_00520	33_01606
g00979_00003	g00979	Cj1349c	yloA	putative protein YloA	80	5	388	1	1	1	0	0	0	0	388	putative protein YloA(386):fibronectin/fibrinogen-binding protein(1):hypothetical protein(1)	yloA(386):NA(2)	324	1308	1290.79	103	1	1_00321	10_00407	104_01252	105_00571	106_00444	11_00533	12_00089	13_01052	14_01540	15_01579	16_00050	17_00091	18_01063	19_00135	2_00560	20_01749	21_00931	22_00667	23_00893	24_00801	26_00397	28_01453	29_01111	3_00244	30_00952	31_00205	33_00521
g01090_00003	g01090	Cj1348c	NA	hypothetical protein	80	4	388	1	1	1	0	0	0	0	388	hypothetical protein(388)	NA(388)	294	339	338.88	103	2	1_00322	10_00408	104_01251	105_00572	106_00445	11_00534	12_00090	13_01053	14_01539	15_01580	16_00049	17_00090	18_01062	19_00134	2_00559	20_01750	21_00932	22_00668	23_00892	24_00802	26_00398	28_01452	29_01110	3_00243	30_00953	31_00206	33_00520
g00492_00008	g00492	Cj0175c	futA1	Iron uptake protein A1	94	8	388	1	1	1	1	0	1	0	388	Iron uptake protein A1(387):hypothetical protein(1):iron-uptake ABC transporter substrate-binding protein(1)	futA1(387):cfbpA(1):NA(1)	135	1005	1001.52	104	1	1_00502	10_00281	104_01212	105_00948	106_01396	11_00033	12_01653	13_00705	14_00190	15_01324	16_01799	17_00708	18_00031	19_00592	2_00369	20_00574	21_01016	22_00234	23_01299	24_00031	26_01437	28_01311	29_00531	3_00500	30_01265	31_01136	33_00300
g01284_00004	g01284	Cj0174c	cysW	hypothetical protein	90	4	388	1	1	1	1	0	1	0	388	hypothetical protein(386):Sulfate transport system permease protein CysW(2):iron-uptake ABC transporter permease(1)	NA(386):cysW(2):cfbpB(1)	240	1617	1588.44	104	2	1_00503	10_00282	104_01213	105_00949	106_01397	11_00032	12_01652	13_00706	14_00189	15_01325	16_01800	17_00709	18_00030	19_00591	2_00370	20_00575	21_01017	22_00233	23_01298	24_00030	26_01436	28_01310	29_00532	3_00499	30_01266	31_01135	33_00301
g01155_1_00014	g01155_1	Cj1655c	nhaA	Na(+)/H(+) antiporter NhaA	95	2	388	1	1	1	0	0	0	0	388	Na(+)/H(+) antiporter NhaA(387):Na(+)/H(+) antiporter(1)	nhaA(387):nhaA1(1)	132	1149	1137.33	105	1	1_00641	10_00443	104_00824	105_00690	106_00039	11_00657	12_01005	13_01382	14_01457	15_01189	16_01171	17_01488	18_00211	19_01214	2_01746	20_00996	21_00637	22_00954	23_01676	24_01704	26_00893	28_00573	29_00411	3_01479	30_01056	31_00729	33_01436
g01155_2_00021	g01155_2	Cj1654c	nhaA	Na(+)/H(+) antiporter NhaA	97	2	388	1	1	1	0	0	0	0	388	Na(+)/H(+) antiporter NhaA(388)	nhaA(388)	669	1170	1168.71	105	2	1_00642	10_00444	104_00825	105_00689	106_00038	11_00656	12_01004	13_01383	14_01456	15_01188	16_01170	17_01489	18_00210	19_01215	2_01747	20_00997	21_00638	22_00953	23_01675	24_01703	26_00892	28_00572	29_00412	3_01478	30_01055	31_00728	33_01437
g00071_00012	g00071	Cj0710	rpsP	30S ribosomal protein S16	98	1	388	1	1	1	0	0	0	0	388	30S ribosomal protein S16(388)	rpsP(388)	228	228	228	106	1	1_01240	10_01479	104_00156	105_01020	106_01148	11_01309	12_01135	13_00040	14_00991	15_01460	16_00581	17_01320	18_01723	19_01587	2_00434	20_00263	21_00298	22_01451	23_00078	24_01316	26_00288	28_00144	29_00693	3_00131	30_00032	31_00477	33_00235
g00940_00011	g00940	Cj0711	NA	hypothetical protein	97	4	388	1	1	1	0	0	0	0	388	hypothetical protein(388)	NA(388)	240	243	242.99	106	2	1_01239	10_01480	104_00155	105_01019	106_01149	11_01308	12_01136	13_00039	14_00992	15_01461	16_00582	17_01321	18_01724	19_01588	2_00433	20_00264	21_00297	22_01450	23_00079	24_01317	26_00289	28_00143	29_00692	3_00130	30_00031	31_00478	33_00234
g01457_00008	g01457	Cj1368	mqnE	Aminodeoxyfutalosine synthase	94	3	388	1	1	1	0	0	0	0	388	Aminodeoxyfutalosine synthase(387):hypothetical protein(1)	mqnE(387):NA(1)	438	1065	1059.9	107	1	1_00299	10_00384	104_01272	105_00547	106_00420	11_00511	12_00066	13_01030	14_01563	15_01556	16_00071	17_00116	18_01086	19_00158	2_00598	20_01729	21_00909	22_00645	23_00917	24_00778	26_00376	28_01477	29_01131	3_00264	30_00929	31_00182	33_01544
g01183_00007	g01183	Cj1369	adeQ	Adenine permease AdeQ	93	3	388	1	1	1	4	0	4	0	388	Adenine permease AdeQ(387):Guanine/hypoxanthine permease PbuO(2):Adenine permease AdeP(2):permease(1)	adeQ(387):adeP(2):pbuO(2):NA(1)	288	1320	1301.82	107	2	1_00297	10_00383	104_01273	105_00545	106_00419	11_00509	12_00065	13_01028	14_01565	15_01555	16_00072	17_00117	18_01087	19_00159	2_00599	20_01728	21_00908	22_00644	23_00918	24_00777	26_00375	28_01478	29_01132	3_00265	30_00928	31_00180	33_01546
g01106_00010	g01106	Cj0788	NA	hypothetical protein	96	4	388	1	1	1	0	0	0	0	388	hypothetical protein(388)	NA(388)	300	492	491.16	108	1	1_00007	10_01210	104_00589	105_00229	106_00326	11_00278	12_00858	13_01232	14_00754	15_00953	16_00841	17_00580	18_00992	19_00499	2_01365	20_00036	21_00106	22_00173	23_00134	24_00849	26_01338	28_00461	29_00164	3_01340	30_00435	31_00348	33_01625
g00978_00011	g00978	Cj0789	cca	Multifunctional CCA protein	97	2	388	1	1	1	0	0	0	0	388	Multifunctional CCA protein(384):CCA-adding enzyme(2):hypothetical protein(1):poly(A) polymerase family protein(1)	cca(387):NA(1)	207	1119	1114.24	108	2	1_00006	10_01209	104_00590	105_00228	106_00325	11_00277	12_00859	13_01231	14_00755	15_00954	16_00840	17_00579	18_00991	19_00498	2_01364	20_00037	21_00107	22_00172	23_00133	24_00850	26_01339	28_00462	29_00165	3_01339	30_00434	31_00347	33_01624
g01213_00012	g01213	Cj0833c	ydfG	NADP-dependent 3-hydroxy acid dehydrogenase YdfG	98	1	388	1	1	1	0	0	0	0	388	NADP-dependent 3-hydroxy acid dehydrogenase YdfG(387):oxidoreductase(1)	ydfG(387):NA(1)	750	750	750	109	1	1_01738	10_00157	104_00612	105_00208	106_00285	11_01539	12_00184	13_01104	14_00775	15_00994	16_00818	17_01007	18_00971	19_00476	2_01343	20_00081	21_00127	22_00790	23_00997	24_00890	26_00622	28_00946	29_01489	3_01898	30_00412	31_00325	33_00650
g02092_00011	g02092	Cj0832c	NA	hypothetical protein	97	2	388	1	1	1	0	0	0	0	388	hypothetical protein(387):Na+/H+ antiporter family protein(1)	NA(388)	351	1734	1723.92	109	2	1_01739	10_00156	104_00611	105_00209	106_00286	11_01540	12_00183	13_01103	14_00774	15_00993	16_00819	17_01008	18_00972	19_00477	2_01344	20_00080	21_00126	22_00791	23_00996	24_00889	26_00623	28_00945	29_01490	3_01897	30_00413	31_00326	33_00651
g01272_00008	g01272	Cj1291c	accB	Biotin carboxyl carrier protein of acetyl-CoA carboxylase	94	4	388	1	1	1	0	0	0	0	388	Biotin carboxyl carrier protein of acetyl-CoA carboxylase(387):acetyl-CoA carboxylase%2C biotin carboxyl carrier protein(1)	accB(388)	219	456	454.79	110	1	1_01169	10_00881	104_00076	105_01375	106_00609	11_01198	12_00716	13_00946	14_00156	15_00727	16_01478	17_01739	18_00483	19_01077	2_00834	20_00440	21_01640	22_01390	23_00671	24_01568	26_01472	28_00880	29_01697	3_00964	30_00497	31_01282	33_01210
g02127_00010	g02127	Cj1290c	accC	Biotin carboxylase	96	2	388	1	1	1	0	0	0	0	388	Biotin carboxylase(387):biotin carboxylase(1)	accC(388)	669	1332	1327.79	110	2	1_01168	10_00880	104_00077	105_01374	106_00610	11_01197	12_00715	13_00945	14_00155	15_00728	16_01477	17_01738	18_00482	19_01076	2_00835	20_00439	21_01639	22_01389	23_00670	24_01567	26_01473	28_00879	29_01698	3_00963	30_00498	31_01283	33_01211
g00669_00010	g00669	Cj1537c	acsA	Acetyl-coenzyme A synthetase	96	3	388	1	1	2	24	1	24	1	389	Acetyl-coenzyme A synthetase(412):acetyl-CoA synthetase(1)	acsA(252):acs(161)	192	1974	1834.83	111	1	1_00190	10_01252	104_01486	105_00405	106_01590	11_00862	12_01483	13_00357	(14_01729:14_01730)	15_00509	16_00973	17_00268	18_01248	19_01729	2_00746	(20_00805:20_00806)	21_00765	22_00496	23_00699	24_00635	26_00686	28_00703	29_01075	3_00351	30_01508	31_00106	(33_00353:33_00354)
g01950_00011	g01950	Cj1539c	tupB	Tungstate uptake system permease protein TupB	97	2	388	1	1	1	0	0	0	0	388	Tungstate uptake system permease protein TupB(387):anion-uptake ABC transporter permease(1)	tupB(387):NA(1)	567	720	686.78	111	2	1_00192	10_00312	104_01488	105_00403	106_01338	11_00864	12_01485	13_00355	14_00905	15_00507	16_00975	17_00270	18_01250	19_01731	2_00748	20_00803	21_00763	22_00494	23_00697	24_00633	26_00684	28_00701	29_01077	3_00349	30_01510	31_00108	33_00351
g02185_00011	g02185	Cj0764c	speA	Biosynthetic arginine decarboxylase	97	2	388	1	1	1	0	0	0	0	388	Biosynthetic arginine decarboxylase(387):arginine decarboxylase(1)	speA(388)	705	1836	1827.4	112	1	1_00031	10_01234	104_00565	105_00253	106_01374	11_00302	12_00834	13_01256	14_00730	15_00929	16_00865	17_00604	18_01016	19_00523	2_01389	20_00012	21_00082	22_00197	23_00158	24_00825	26_01314	28_00437	29_00140	3_01364	30_00459	31_00372	33_01649
g00869_00008	g00869	Cj0765c	hisS	Histidine--tRNA ligase	94	6	388	1	1	1	0	0	0	0	388	Histidine--tRNA ligase(387):histidine--tRNA ligase(1)	hisS(388)	246	1227	1222.56	112	2	1_00030	10_01233	104_00566	105_00252	106_01375	11_00301	12_00835	13_01255	14_00731	15_00930	16_00864	17_00603	18_01015	19_00522	2_01388	20_00013	21_00083	22_00196	23_00157	24_00826	26_01315	28_00438	29_00141	3_01363	30_00458	31_00371	33_01648
g01193_00002	g01193	Cj0226	argB	Acetylglutamate kinase	70	4	388	1	1	1	0	0	0	0	388	Acetylglutamate kinase(387):acetylglutamate kinase(1)	argB(388)	138	846	833.34	113	1	1_00465	10_01363	104_00952	105_00909	106_01259	11_00070	12_01701	13_00668	14_00946	15_01280	16_00799	17_00665	18_00074	19_00636	2_00326	20_00531	21_00977	22_00271	23_01341	24_00557	26_01362	28_01406	29_00596	3_00545	30_01221	31_01180	33_00700
g01056_00011	g01056	Cj0225	ypeA	Acetyltransferase YpeA	97	5	388	1	1	1	0	0	0	0	388	Acetyltransferase YpeA(387):acetyltransferase(1)	ypeA(387):NA(1)	297	447	446.61	113	2	1_00466	10_01362	104_00953	105_00910	106_01260	11_00069	12_01700	13_00669	14_00945	15_01281	16_00798	17_00666	18_00073	19_00635	2_00327	20_00532	21_00978	22_00270	23_01340	24_00556	26_01361	28_01405	29_00597	3_00544	30_01222	31_01179	33_00701
g00131_00012	g00131	Cj1713	rlmN	putative dual-specificity RNA methyltransferase RlmN	98	1	388	1	1	1	0	0	0	0	388	putative dual-specificity RNA methyltransferase RlmN(387):23S rRNA (adenine(2503)-C(2))-methyltransferase RlmN(1)	rlmN(387):NA(1)	273	1071	1068.62	114	1	1_00582	10_00062	104_00763	105_00769	106_00132	11_00716	12_00262	13_01323	14_00838	15_00638	16_01232	17_01413	18_00285	19_01153	2_01689	20_00923	21_00572	22_01019	23_00822	24_01777	26_00953	28_00631	29_00350	3_01683	30_01117	31_00584	33_01373
g01038_00009	g01038	Cj1715	NA	hypothetical protein	95	5	388	1	1	1	0	0	0	0	388	hypothetical protein(387):acetyltransferase(1)	NA(388)	531	531	531	114	2	1_00576	10_00077	104_00757	105_00776	106_00126	11_00722	12_00256	13_01317	14_00844	15_00644	16_01238	17_01407	18_00291	19_01138	2_01682	20_00929	21_00564	22_01028	23_00837	24_01783	26_00959	28_00638	29_00344	3_01677	30_01132	31_00577	33_01366
g00106_00012	g00106	Cj0441	acpP	Acyl carrier protein	98	1	388	1	1	1	0	0	0	0	388	Acyl carrier protein(387):acyl carrier protein(1)	acpP(388)	234	234	234	115	1	1_00364	10_01519	104_01664	105_00063	106_00872	11_01716	12_01200	13_01144	14_00413	15_01735	16_00255	17_01048	18_01460	19_01316	2_01581	20_01257	21_01219	22_00123	23_01385	24_01055	26_00013	28_00416	29_00962	3_01779	30_00300	31_01744	33_00459
g00140_00012	g00140	Cj0442	fabF	3-oxoacyl-[acyl-carrier-protein] synthase 2	98	1	388	1	1	1	0	0	0	0	388	3-oxoacyl-[acyl-carrier-protein] synthase 2(387):3-oxoacyl-ACP synthase(1)	fabF(388)	381	1215	1209.65	115	2	1_00365	10_01520	104_01665	105_00062	106_00871	11_01715	12_01201	13_01145	14_00414	15_01734	16_00256	17_01049	18_01461	19_01317	2_01580	20_01258	21_01220	22_00122	23_01386	24_01056	26_00014	28_00415	29_00961	3_01780	30_00299	31_01743	33_00460
g00906_00009	g00906	Cj1719c	leuA	2-isopropylmalate synthase	95	2	388	1	1	1	1	0	1	0	388	2-isopropylmalate synthase(389)	leuA(389)	204	1548	1524.78	116	1	1_00572	10_00081	104_00753	105_00780	106_00122	11_00726	12_00252	13_01313	14_00848	15_00648	16_01242	17_01403	18_00295	19_01134	2_01678	20_00933	21_00560	22_01032	23_00841	24_01787	26_00963	28_00642	29_00340	3_01440	30_01136	31_00573	33_01362
g01451_00003	g01451	Cj1718c	leuB	3-isopropylmalate dehydrogenase	80	3	388	1	1	1	0	0	0	0	388	3-isopropylmalate dehydrogenase(388)	leuB(388)	528	1077	1075.59	116	2	1_00573	10_00080	104_00754	105_00779	106_00123	11_00725	12_00253	13_01314	14_00847	15_00647	16_01241	17_01404	18_00294	19_01135	2_01679	20_00932	21_00561	22_01031	23_00840	24_01786	26_00962	28_00641	29_00341	3_01441	30_01135	31_00574	33_01363
g02005_00003	g02005	Cj0206	thrZ	Threonine--tRNA ligase 2	80	2	388	1	1	1	0	0	0	0	388	Threonine--tRNA ligase 2(387):threonine--tRNA ligase(1)	thrZ(387):thrS(1)	390	1809	1792.82	117	1	1_00476	10_01350	104_00965	105_00917	106_01270	11_00059	12_01688	13_00679	14_00935	15_01293	16_00786	17_00676	18_00062	19_00623	2_00338	20_00543	21_00987	22_00261	23_01328	24_00545	26_01349	28_01343	29_00609	3_00531	30_01234	31_01168	33_00273
g00067_00012	g00067	Cj0207	infC	Translation initiation factor IF-3	98	1	388	1	1	1	0	0	0	0	388	Translation initiation factor IF-3(387):translation initiation factor IF-3(1)	infC(388)	375	519	518.63	117	2	1_00475	10_01351	104_00964	105_00916	106_01269	11_00060	12_01689	13_00678	14_00936	15_01292	16_00787	17_00675	18_00063	19_00624	2_00337	20_00542	21_00986	22_00262	23_01329	24_00546	26_01350	28_01344	29_00608	3_00532	30_01233	31_01169	33_00272
g01112_00009	g01112	Cj0823	NA	hypothetical protein	95	4	388	1	1	1	0	0	0	0	388	hypothetical protein(388)	NA(388)	285	618	614.57	118	1	1_01748	10_00147	104_00602	105_00218	106_00295	11_01549	12_00174	13_01093	14_00765	15_00984	16_00828	17_01017	18_00981	19_00486	2_01354	20_00070	21_00117	22_00800	23_00987	24_00880	26_00632	28_00936	29_01499	3_01888	30_00422	31_00335	33_00660
g00090_00012	g00090	Cj0824	uppS	Isoprenyl transferase	98	1	388	1	1	1	0	0	0	0	388	Isoprenyl transferase(387):UDP diphosphate synthase(1)	uppS(388)	291	669	668.03	118	2	1_01747	10_00148	104_00603	105_00217	106_00294	11_01548	12_00175	13_01094	14_00766	15_00985	16_00827	17_01016	18_00980	19_00485	2_01353	20_00071	21_00118	22_00799	23_00988	24_00881	26_00631	28_00937	29_01498	3_01889	30_00421	31_00334	33_00659
g00054_00012	g00054	Cj0681	NA	hypothetical protein	98	1	388	1	1	1	0	0	0	0	388	hypothetical protein(388)	NA(388)	204	231	230.86	119	1	1_01268	10_01450	104_00186	105_01048	106_00976	11_01337	12_01106	13_00068	14_01756	15_00100	16_00551	17_01291	18_01693	19_01558	2_00464	20_00232	21_00341	22_01493	23_00049	24_01286	26_00259	28_00174	29_00723	3_00160	30_00061	31_00447	33_01149
g02180_00011	g02180	Cj0680c	uvrB	UvrABC system protein B	97	2	388	1	1	1	0	0	0	0	388	UvrABC system protein B(387):excinuclease ABC subunit B(1)	uvrB(388)	711	1974	1965.44	119	2	1_01269	10_01449	104_00187	105_01049	106_00975	11_01338	12_01105	13_00069	14_01757	15_00099	16_00550	17_01290	18_01692	19_01557	2_00465	20_00231	21_00342	22_01494	23_00048	24_01285	26_00258	28_00175	29_00724	3_00161	30_00062	31_00446	33_01148
g03242_00012	g03242	Cj0574	ilvI	Acetolactate synthase isozyme 3 large subunit	98	1	388	1	1	1	1	0	1	0	388	Acetolactate synthase isozyme 3 large subunit(383):Acetolactate synthase large subunit(5):acetolactate synthase 3 catalytic subunit(1)	ilvI(384):ilvB(5)	453	1701	1683.78	120	1	1_01367	10_01654	104_01801	105_01146	106_01903	11_01437	12_01338	13_00168	14_00552	15_01610	16_00448	17_01185	18_01589	19_01452	2_01443	20_01394	21_00437	22_01590	23_01522	24_01181	26_00153	28_00280	29_00824	3_01177	30_00164	31_01608	33_01049
g00069_00012	g00069	Cj0575	ilvH	Acetolactate synthase isozyme 3 small subunit	98	1	388	1	1	1	0	0	0	0	388	Acetolactate synthase isozyme 3 small subunit(387):acetolactate synthase small subunit(1)	ilvH(388)	465	465	465	120	2	1_01366	10_01655	104_01802	105_01145	106_01902	11_01436	12_01339	13_00167	14_00553	15_01609	16_00449	17_01186	18_01590	19_01453	2_01442	20_01395	21_00436	22_01589	23_01523	24_01182	26_00154	28_00279	29_00823	3_01178	30_00163	31_01607	33_01050
g00749_00008	g00749	Cj1519	moeA	Molybdopterin molybdenumtransferase	94	7	388	1	1	1	0	0	0	0	388	Molybdopterin molybdenumtransferase(387):molybdopterin biosynthesis protein(1)	moeA(387):moeA2(1)	1191	1191	1191	121	1	1_00177	10_01266	104_01473	105_00418	106_01605	11_00849	12_01468	13_00370	14_01715	15_00523	16_00960	17_00255	18_01232	19_01714	2_00732	20_00821	21_00778	22_00509	23_00713	24_00650	26_00700	28_00718	29_01062	3_00365	30_01493	31_00093	33_00370
g00435_00003	g00435	Cj1518	moaE	Molybdopterin synthase catalytic subunit	80	12	388	1	1	1	0	0	0	0	388	Molybdopterin synthase catalytic subunit(387):molybdopterin converting factor subunit 2(1)	moaE(388)	444	447	446.61	121	2	1_00175	10_01267	104_01472	105_00419	106_01606	11_00847	12_01467	13_00372	14_01714	15_00524	16_00959	17_00254	18_01230	19_01713	2_00730	20_00822	21_00779	22_00510	23_00714	24_00651	26_00701	28_00719	29_01061	3_00366	30_01492	31_00092	33_00371
g01581_00003	g01581	Cj0184c	apaH	Bis(5'-nucleosyl)-tetraphosphatase%2C symmetrical	80	3	388	1	1	1	1	0	1	0	388	Bis(5'-nucleosyl)-tetraphosphatase%2C symmetrical(385):hypothetical protein(3):serine/threonine protein phosphatase(1)	apaH(385):NA(4)	456	1185	1176.62	122	1	1_00498	10_00273	104_01203	105_00939	106_01292	11_00037	12_01663	13_00701	14_00913	15_01315	16_00764	17_00699	18_00040	19_00601	2_00360	20_00565	21_01012	22_00238	23_01308	24_00040	26_01446	28_01320	29_00522	3_00509	30_01256	31_01146	33_00296
g02124_00011	g02124	Cj0183	NA	hypothetical protein	97	2	388	1	1	1	0	0	0	0	388	hypothetical protein(387):integral membrane protein(1)	NA(388)	642	1362	1347.97	122	2	1_00499	10_00274	104_01204	105_00940	106_01293	11_00036	12_01662	13_00702	14_00912	15_01316	16_00763	17_00700	18_00039	19_00600	2_00361	20_00566	21_01013	22_00237	23_01307	24_00039	26_01445	28_01319	29_00523	3_00508	30_01257	31_01145	33_00297
g00157_00012	g00157	Cj0882c	flhA	Flagellar biosynthesis protein FlhA	98	1	388	1	1	1	0	0	0	0	388	Flagellar biosynthesis protein FlhA(387):flagellar biosynthesis protein FlhA(1)	flhA(388)	441	2175	2158.32	123	1	1_01698	10_00198	104_00655	105_00168	106_01732	11_01653	12_00781	13_00766	14_00202	15_01037	16_00628	17_00965	18_00928	19_00434	2_01298	20_00124	21_00167	22_00751	23_01038	24_00933	26_00578	28_00991	29_00018	3_01941	30_00370	31_00282	33_00609
g01860_00011	g01860	Cj0881c	NA	3'%2C5'-cyclic-nucleotide phosphodiesterase	97	2	388	1	1	1	0	0	0	0	388	3'%2C5'-cyclic-nucleotide phosphodiesterase(385):hypothetical protein(3)	NA(388)	162	1047	1024.61	123	2	1_01699	10_00197	104_00654	105_00169	106_01731	11_01654	12_00782	13_00765	14_00201	15_01036	16_00627	17_00966	18_00929	19_00435	2_01299	20_00123	21_00166	22_00752	23_01037	24_00932	26_00579	28_00990	29_00017	3_01940	30_00371	31_00283	33_00610
g00120_00012	g00120	Cj0076c	lldP	L-lactate permease	98	1	388	1	1	1	0	0	0	0	388	L-lactate permease(388)	lldP(386):lctP(1):lutP(1)	264	1683	1674.93	124	1	1_00783	10_00971	104_00454	105_00330	106_00239	11_00410	12_01555	13_00284	14_00650	15_00145	16_00180	17_00378	18_00537	19_00081	2_00067	20_00651	21_00070	22_00066	23_00256	24_01490	26_00424	28_01607	29_00237	3_01726	30_01363	31_00992	33_00927
g01535_00010	g01535	Cj0075c	lutA	Lactate utilization protein A	96	3	388	1	1	1	0	0	0	0	388	Lactate utilization protein A(387):oxidoreductase iron-sulfur subunit(1)	lutA(387):NA(1)	174	741	738.8	124	2	1_00784	10_00970	104_00453	105_00331	106_00240	11_00411	12_01554	13_00285	14_00649	15_00144	16_00179	17_00379	18_00536	19_00082	2_00068	20_00650	21_00071	22_00067	23_00255	24_01491	26_00423	28_01608	29_00236	3_01725	30_01364	31_00991	33_00928
g01532_00007	g01532	Cj1194	cysP	Sulfate permease CysP	93	3	388	1	1	1	0	0	0	0	388	Sulfate permease CysP(387):phosphate permease(1)	cysP(387):NA(1)	747	1527	1520.62	125	1	1_01072	10_00785	104_01524	105_01683	106_00705	11_01101	12_00563	13_00848	14_00059	15_00823	16_01381	17_01642	18_00387	19_00980	2_00988	20_00343	21_01543	22_01293	23_00575	24_00244	26_01248	28_00049	29_01794	3_00812	30_00594	31_01378	33_01308
g01201_00002	g01201	Cj1193c	NA	hypothetical protein	70	4	388	1	1	1	0	0	0	0	388	hypothetical protein(387):periplasmic protein(1)	NA(388)	273	807	804.24	125	2	1_01071	10_00784	104_01523	105_01682	106_00706	11_01100	12_00562	13_00847	14_00058	15_00824	16_01380	17_01641	18_00386	19_00979	2_00989	20_00342	21_01542	22_01292	23_00574	24_00243	26_01247	28_00048	29_01795	3_00811	30_00595	31_01379	33_01309
g00362_00006	g00362	Cj0035c	bcr	Bicyclomycin resistance protein	92	9	388	1	1	1	3	0	3	0	388	Bicyclomycin resistance protein(388):hypothetical protein(2):efflux protein(1)	bcr(388):NA(3)	327	1212	1184.75	126	1	1_00820	10_00933	104_00414	105_00361	106_00277	11_00447	12_01518	(13_00323:13_00324)	14_00612	15_00109	16_00141	17_00414	18_01440	19_00118	2_00105	20_00614	21_01290	22_00139	23_00219	24_01529	26_00658	28_00476	29_00197	3_01823	30_01400	31_00927	33_00966
g00496_00003	g00496	Cj0034c	NA	hypothetical protein	80	10	388	1	1	1	0	0	0	0	388	hypothetical protein(387):periplasmic protein(1)	NA(388)	189	1077	701.22	126	2	1_00821	10_00932	104_00413	105_00362	106_00278	11_00448	12_01517	13_00322	14_00611	15_00108	16_00140	17_00415	18_01439	19_00119	2_00106	20_00613	21_01289	22_00138	23_00218	24_01530	26_00659	28_00477	29_00196	3_01822	30_01401	31_00926	33_00967
g00143_00012	g00143	Cj0355c	cusR	Transcriptional regulatory protein CusR	98	1	388	1	1	1	0	0	0	0	388	Transcriptional regulatory protein CusR(205):Transcriptional regulatory protein TcrA(179):Response regulator ArlR(3):two-component regulator(1)	cusR(205):tcrA(179):arlR(3):NA(1)	447	672	670.23	127	1	1_01530	10_01129	104_00297	105_01299	106_00519	11_00194	12_00327	13_00564	14_01246	15_00238	16_01291	17_00814	18_01343	19_00298	2_00191	20_01591	21_01133	22_00394	23_01192	24_00453	26_01601	28_01729	29_01367	3_01597	30_01625	31_00829	33_00786
g00093_00012	g00093	Cj0354c	fdx	Ferredoxin	98	1	388	1	1	1	0	0	0	0	388	Ferredoxin(387):ferredoxin(1)	fdx(387):fdxB(1)	246	246	246	127	2	1_01529	10_01128	104_00298	105_01300	106_00518	11_00193	12_00326	13_00563	14_01245	15_00239	16_01290	17_00815	18_01344	19_00297	2_00192	20_01590	21_01132	22_00393	23_01191	24_00454	26_01602	28_01728	29_01368	3_01598	30_01624	31_00830	33_00787
g00729_00011	g00729	Cj0347	trpC	Tryptophan biosynthesis protein TrpCF	97	4	388	1	1	1	0	0	0	0	388	Tryptophan biosynthesis protein TrpCF(386):N-(5'-phosphoribosyl)anthranilate isomerase(2)	trpC(386):trpF(2)	408	600	599.51	128	1	1_01522	10_01121	104_00305	105_01307	106_00511	11_00186	12_00319	13_00556	14_01238	15_00246	16_01283	17_00822	18_01351	19_00290	2_00199	20_01583	21_01125	22_00386	23_01184	24_00461	26_01609	28_01721	29_01375	3_01605	30_01617	31_00837	33_00794
g00166_00012	g00166	Cj0348	trpB	Tryptophan synthase beta chain	98	1	388	1	1	1	0	0	0	0	388	Tryptophan synthase beta chain(387):tryptophan synthase subunit beta(1)	trpB(388)	348	1179	1176.52	128	2	1_01523	10_01122	104_00304	105_01306	106_00512	11_00187	12_00320	13_00557	14_01239	15_00245	16_01284	17_00821	18_01350	19_00291	2_00198	20_01584	21_01126	22_00387	23_01185	24_00460	26_01608	28_01722	29_01374	3_01604	30_01618	31_00836	33_00793
g01053_00010	g01053	Cj1258	yfkJ	Low molecular weight protein-tyrosine-phosphatase YfkJ	96	5	388	1	1	1	0	0	0	0	388	Low molecular weight protein-tyrosine-phosphatase YfkJ(387):phosphotyrosine protein phosphatase(1)	yfkJ(387):NA(1)	306	462	453.84	129	1	1_01135	10_00847	104_01587	105_01746	106_00643	11_01164	12_00626	13_00912	14_00122	15_00761	16_01444	17_01705	18_00449	19_01043	2_00924	20_00405	21_01606	22_01356	23_00637	24_00306	26_01506	28_00846	29_01731	3_00876	30_00531	31_01316	33_01244
g00600_00002	g00600	Cj1257c	ymfD	Bacillibactin exporter	70	4	388	1	1	1	13	0	13	0	388	Bacillibactin exporter(371):Tetracycline resistance protein%2C class B(13):Multidrug resistance protein MdtG(11):hypothetical protein(3):Gentisate transporter(2):efflux pump protein(1)	ymfD(371):tetA(13):mdtG(11):NA(4):genK(2)	243	1185	1139.66	129	2	1_01134	10_00846	104_01586	105_01745	106_00644	11_01163	12_00625	13_00911	14_00121	15_00762	16_01443	17_01704	18_00448	19_01042	2_00925	20_00404	21_01605	22_01355	23_00636	24_00305	26_01507	(28_00844:28_00845)	29_01732	(3_00874:3_00875)	30_00532	31_01317	33_01245
g00432_00008	g00432	Cj1050c	cobB	NAD-dependent protein deacylase	94	6	388	1	1	1	0	0	0	0	388	NAD-dependent protein deacylase(387):NAD-dependent protein deacetylase(1)	cobB(387):npdA(1)	264	702	700.67	130	1	1_00934	10_00646	104_01065	105_01483	106_01500	11_00962	12_01821	13_01557	14_01081	15_01789	16_01703	17_00487	18_00779	19_00840	2_01120	20_01162	21_01397	22_01144	23_00435	24_00104	26_01108	28_01183	29_01589	3_00741	30_00734	31_01519	33_00127
g01061_00009	g01061	Cj1052c	mutS2	Endonuclease MutS2	95	5	388	1	1	1	0	0	0	0	388	Endonuclease MutS2(387):endonuclease MutS2(1)	mutS2(387):mutS(1)	420	2211	2186.53	130	2	1_00935	10_00648	104_01063	105_01485	106_01505	11_00963	12_01819	13_01558	14_01131	15_01792	16_01701	17_00489	18_00781	19_00842	2_01118	20_01160	21_01399	22_01146	23_00438	24_00106	26_01110	28_01185	29_01587	3_01858	30_00732	31_01515	33_00125
g00139_00012	g00139	Cj0433c	mraY	Phospho-N-acetylmuramoyl-pentapeptide-transferase	98	1	388	1	1	1	0	0	0	0	388	Phospho-N-acetylmuramoyl-pentapeptide-transferase(387):phospho-N-acetylmuramoyl-pentapeptide-transferase(1)	mraY(388)	684	1062	1061.03	131	1	1_00356	10_01511	104_01656	105_00071	106_01685	11_01724	12_01192	13_01136	14_00405	15_01744	16_00247	17_01040	18_01451	19_00542	2_01589	20_01249	21_01211	22_00131	23_01377	24_01047	26_00005	28_00424	29_00970	3_01771	30_00308	31_01754	33_00451
g00726_00007	g00726	Cj0432c	murD	UDP-N-acetylmuramoylalanine--D-glutamate ligase	93	7	388	1	1	1	0	0	0	0	388	UDP-N-acetylmuramoylalanine--D-glutamate ligase(388)	murD(388)	195	1209	1198.33	131	2	1_00355	10_01510	104_01655	105_00072	106_01684	11_01725	12_01191	13_01135	14_00404	15_01745	16_00246	17_01039	18_01450	19_00541	2_01590	20_01248	21_01210	22_00132	23_01376	24_01046	26_00004	28_00425	29_00971	3_00219	30_00309	31_01755	33_00450
g00155_00012	g00155	Cj0893c	rpsA	30S ribosomal protein S1	98	1	388	1	1	1	0	0	0	0	388	30S ribosomal protein S1(388)	rpsA(388)	759	1671	1661.6	132	1	1_01686	10_00210	104_00667	105_00156	106_01744	11_01641	12_00769	13_00778	14_00214	15_01049	16_00640	17_00953	18_00916	19_00422	2_01286	20_00136	21_00179	22_00739	23_01050	24_00945	26_00566	28_01003	29_00030	3_01232	30_00358	31_00270	33_00597
g00059_00012	g00059	Cj0892c	NA	hypothetical protein	98	1	388	1	1	1	0	0	0	0	388	hypothetical protein(387):periplasmic protein(1)	NA(388)	489	489	489	132	2	1_01687	10_00209	104_00666	105_00157	106_01743	11_01642	12_00770	13_00777	14_00213	15_01048	16_00639	17_00954	18_00917	19_00423	2_01287	20_00135	21_00178	22_00740	23_01049	24_00944	26_00567	28_01002	29_00029	3_01231	30_00359	31_00271	33_00598
g00261_00004	g00261	Cj1170c	omp50	hypothetical protein	90	22	388	1	1	1	0	0	0	0	388	hypothetical protein(387):outer membrane protein(1)	NA(387):omp50(1)	306	1455	1422.6	133	1	1_01048	10_00761	104_00200	105_01659	106_00729	11_01076	12_00538	13_01671	14_00035	15_00847	16_01774	17_01618	18_00363	19_00956	2_01012	20_00319	21_01519	22_01268	23_00551	24_00220	26_01224	28_00025	29_01263	3_00788	30_00618	31_01402	33_00009
g01759_00011	g01759	Cj1169c	NA	hypothetical protein	97	2	388	1	1	1	0	0	0	0	388	hypothetical protein(387):periplasmic protein(1)	NA(388)	126	228	227.74	133	2	1_01047	10_00760	104_00201	105_01658	106_00730	11_01075	12_00537	13_01670	14_00034	15_00848	16_01775	17_01617	18_00362	19_00955	2_01013	20_00318	21_01518	22_01267	23_00550	24_00219	26_01223	28_00024	29_01264	3_00787	30_00619	31_01403	33_00010
g00062_00012	g00062	Cj0066c	aroQ	3-dehydroquinate dehydratase	98	1	388	1	1	1	0	0	0	0	388	3-dehydroquinate dehydratase(388)	aroQ(388)	471	480	479.98	134	1	1_00792	10_00962	104_00445	105_00340	106_00248	11_00419	12_01546	13_00293	14_00641	15_00136	16_00171	17_00387	18_00528	19_00090	2_00076	20_00642	21_01313	22_00162	23_00247	24_01499	26_00415	28_01617	29_00228	3_01717	30_01372	31_00983	33_00936
g00081_00012	g00081	Cj0065c	folK	2-amino-4-hydroxy-6-hydroxymethyldihydropteridine pyrophosphokinase	98	1	388	1	1	1	0	0	0	0	388	2-amino-4-hydroxy-6-hydroxymethyldihydropteridine pyrophosphokinase(385):hypothetical protein(2):Bifunctional folate synthesis protein(1)	folK(385):NA(2):sulD(1)	222	474	472.7	134	2	1_00793	10_00961	104_00444	105_00341	106_00249	11_00420	12_01545	13_00294	14_00640	15_00135	16_00170	17_00388	18_00527	19_00091	2_00077	20_00641	21_01312	22_00161	23_00246	24_01500	26_00414	28_01618	29_00227	3_01716	30_01373	31_00982	33_00937
g01343_00011	g01343	Cj1174	mdtI	Spermidine export protein MdtI	97	3	388	1	1	1	0	0	0	0	388	Spermidine export protein MdtI(387):multidrug resistance protein(1)	mdtI(387):NA(1)	279	309	308.92	135	1	1_01052	10_00765	104_00196	105_01663	106_00725	11_01080	12_00542	13_01675	14_00039	15_00843	16_01770	17_01622	18_00367	19_00960	2_01008	20_00323	21_01523	22_01272	23_00555	24_00224	26_01228	28_00029	29_01259	3_00792	30_00614	31_01398	33_00005
g02097_00011	g02097	Cj1175c	argS	Arginine--tRNA ligase	97	2	388	1	1	1	0	0	0	0	388	Arginine--tRNA ligase(387):arginine--tRNA ligase(1)	argS(388)	186	1593	1578.58	135	2	1_01053	10_00766	104_00195	105_01664	106_00724	11_01081	12_00543	13_01676	14_00040	15_00842	16_01769	17_01623	18_00368	19_00961	2_01007	20_00324	21_01524	22_01273	23_00556	24_00225	26_01229	28_00030	29_01258	3_00793	30_00613	31_01397	33_00004
g01370_00001	g01370	Cj0108	atpC	ATP synthase epsilon chain	60	3	388	1	1	1	0	0	0	0	388	ATP synthase epsilon chain(387):ATP synthase subunit epsilon(1)	atpC(388)	264	390	389.68	136	1	1_00753	10_01001	104_00484	105_00300	106_00208	11_00380	12_01586	13_00254	14_00681	15_01877	16_00210	17_00347	18_00568	19_00050	2_00036	20_00681	21_00040	22_00036	23_00287	24_01460	26_00454	28_01575	29_00267	3_01756	30_01332	31_01024	33_00897
g00099_00012	g00099	Cj0109	exbB	Biopolymer transport protein ExbB	98	1	388	1	1	1	0	0	0	0	388	Biopolymer transport protein ExbB(387):MotA/TolQ/ExbB proton channel family protein(1)	exbB(387):exbB3(1)	453	555	554.21	136	2	1_00752	10_01002	104_00485	105_00299	106_00207	11_00379	12_01587	13_00253	14_00682	15_01878	16_00211	17_00346	18_00569	19_00049	2_00035	20_00682	21_00039	22_00035	23_00288	24_01459	26_00455	28_01574	29_00268	3_01757	30_01331	31_01025	33_00896
g01865_00011	g01865	Cj1023c	asd	Aspartate-semialdehyde dehydrogenase	97	2	388	1	1	1	0	0	0	0	388	Aspartate-semialdehyde dehydrogenase(387):aspartate-semialdehyde dehydrogenase(1)	asd(388)	501	1032	1030.63	137	1	1_00906	10_00618	104_01092	105_01456	106_01472	11_00934	12_01849	13_01529	14_01053	15_01757	16_01730	17_00459	18_00752	19_00812	2_01147	20_01190	21_01366	22_01113	23_00407	24_00077	26_01077	28_01156	29_01616	3_00714	30_00762	31_01546	33_00156
g00026_00012	g00026	Cj1022c	NA	hypothetical protein	98	1	388	1	1	1	0	0	0	0	388	hypothetical protein(387):integral membrane protein(1)	NA(388)	339	507	506.57	137	2	1_00905	10_00617	104_01093	105_01455	106_01471	11_00933	12_01850	13_01528	14_01052	15_01756	16_01731	17_00458	18_00751	19_00811	2_01148	20_01191	21_01365	22_01112	23_00406	24_00076	26_01076	28_01155	29_01617	3_00713	30_00763	31_01547	33_00157
g00172_00012	g00172	Cj0131	mepM	hypothetical protein	98	1	388	1	1	1	0	0	0	0	388	hypothetical protein(384):Murein DD-endopeptidase MepM(3):peptidase M23 family protein(1)	NA(385):mepM(3)	243	1374	1367.23	138	1	1_00346	10_01024	104_00507	105_00277	106_00185	11_01247	12_01610	13_01078	14_00705	15_01900	16_00233	17_00324	18_00591	19_00026	2_00013	20_00704	21_00017	22_00013	23_00311	24_01437	26_00477	28_01552	29_00290	3_01388	30_01308	31_01047	33_01673
g00056_00012	g00056	Cj0132	lpxC	UDP-3-O-acyl-N-acetylglucosamine deacetylase	98	1	388	1	1	1	0	0	0	0	388	UDP-3-O-acyl-N-acetylglucosamine deacetylase(387):UDP-3-O-[3-hydroxymyristoyl] N-acetylglucosamine deacetylase(1)	lpxC(388)	465	885	883.92	138	2	1_00345	10_01025	104_00508	105_00276	106_00184	11_01246	12_01611	13_01077	14_00706	15_01901	16_00234	17_00323	18_00592	19_00025	2_00012	20_00705	21_00016	22_00012	23_00312	24_01436	26_00478	28_01551	29_00291	3_01387	30_01307	31_01048	33_01674
g01435_00010	g01435	Cj0606	macA	Macrolide export protein MacA	96	3	388	1	1	1	0	0	0	0	388	Macrolide export protein MacA(386):Multidrug resistance protein MdtA(1):secretion protein HlyD(1)	macA(386):mdtA(1):NA(1)	255	1173	1165.2	139	1	1_01335	10_01688	104_01834	105_01114	106_00900	11_01405	12_01371	13_00136	14_00585	15_00898	16_00481	17_01218	18_01621	19_01486	2_01411	20_01426	21_00405	22_01558	23_01556	24_01213	26_00186	28_00247	29_00791	3_01210	30_00131	31_01576	33_01082
g03403_00012	g03403	Cj0607	macB	Macrolide export ATP-binding/permease protein MacB	98	1	388	1	1	1	1	0	1	0	388	Macrolide export ATP-binding/permease protein MacB(388):macrolide export ATP-binding protein/permease(1)	macB(388):NA(1)	411	1926	1911.87	139	2	1_01334	10_01689	104_01835	105_01113	106_00901	11_01404	12_01372	13_00135	14_00586	15_00897	16_00482	17_01219	18_01622	19_01487	2_01410	20_01427	21_00404	22_01557	23_01557	24_01214	26_00187	28_00246	29_00790	3_01211	30_00130	31_01575	33_01083
g00654_00010	g00654	Cj0887c	flaA	Flagellin A	96	8	388	1	1	1	0	0	0	0	388	Flagellin A(382):hypothetical protein(4):Flagellin B(1):flagellin(1)	flaA(382):NA(5):flaB(1)	336	2259	2238.23	140	1	1_01694	10_00202	104_00659	105_00164	106_01736	11_01649	12_00777	13_00770	14_00206	15_01041	16_00632	17_00961	18_00924	19_00430	2_01294	20_00128	21_00171	22_00747	23_01042	24_00937	26_00574	28_00995	29_00022	3_01224	30_00366	31_00278	33_00605
g01299_00011	g01299	Cj0886c	spoIIIE	DNA translocase SpoIIIE	97	4	388	1	1	1	0	0	0	0	388	DNA translocase SpoIIIE(386):DNA translocase FtsK(2)	spoIIIE(386):ftsK(2)	396	2841	2769.96	140	2	1_01695	10_00201	104_00658	105_00165	106_01735	11_01650	12_00778	13_00769	14_00205	15_01040	16_00631	17_00962	18_00925	19_00431	2_01295	20_00127	21_00170	22_00748	23_01041	24_00936	26_00575	28_00994	29_00021	3_01223	30_00367	31_00279	33_00606
g00733_00011	g00733	Cj1207c	resA	Thiol-disulfide oxidoreductase ResA	97	7	388	1	1	1	0	0	0	0	388	Thiol-disulfide oxidoreductase ResA(387):lipoprotein thiredoxin(1)	resA(387):NA(1)	558	558	558	141	1	1_01084	10_00797	104_01536	105_01695	106_00693	11_01113	12_00575	13_00861	14_00071	15_00811	16_01393	17_01654	18_00399	19_00992	2_00976	20_00355	21_01555	22_01305	23_00587	24_00256	26_01260	28_00061	29_01782	3_00824	30_00582	31_01366	33_01296
g00128_00012	g00128	Cj1206c	ftsY	Signal recognition particle receptor FtsY	98	1	388	1	1	1	0	0	0	0	388	Signal recognition particle receptor FtsY(387):signal recognition particle protein(1)	ftsY(388)	171	867	862.68	141	2	1_01083	10_00796	104_01535	105_01694	106_00694	11_01112	12_00574	13_00860	14_00070	15_00812	16_01392	17_01653	18_00398	19_00991	2_00977	20_00354	21_01554	22_01304	23_00586	24_00255	26_01259	28_00060	29_01783	3_00823	30_00583	31_01367	33_01297
g03363_00012	g03363	Cj1476c	por	Pyruvate synthase	98	1	388	1	1	1	1	0	1	0	388	Pyruvate synthase(388):pyruvate-flavodoxin oxidoreductase(1)	por(388):NA(1)	450	3561	3516.16	142	1	1_00133	10_01309	104_01430	105_00461	106_01648	11_00805	12_01425	13_00414	14_01672	15_00566	16_00917	17_00211	18_01188	19_01671	2_00688	20_00864	21_00821	22_00552	23_00756	24_00693	26_00743	28_00761	29_01019	3_00409	30_01450	31_00050	33_00413
g00537_00010	g00537	Cj1474c	xpsD	Type II secretion system protein D	96	3	388	1	1	2	10	1	10	1	389	Type II secretion system protein D(386):hypothetical protein(12):type II protein secretion system protein D(1):Outer membrane lipoprotein BfpB(1)	xpsD(386):NA(12):ctsD(1):bfpB(1)	234	1419	1367.5	142	2	1_00131	10_01311	104_01428	105_00463	106_01650	11_00803	12_01423	13_00416	14_01670	15_00568	16_00915	17_00209	18_01186	19_01669	2_00686	(20_00866:20_00867)	21_00823	22_00554	23_00758	24_00695	26_00745	28_00763	29_01017	3_00411	30_01448	31_00048	33_00415
g01425	g01425	Cj1444c	kpsD	Polysialic acid transport protein KpsD	50	2	388	1	1	1	1	0	1	0	388	Polysialic acid transport protein KpsD(387):hypothetical protein(1):capsule polysaccharide ABC transporter substrate-binding protein(1)	kpsD(388):NA(1)	156	1659	1646.31	143	1	1_00242	10_01339	104_01400	105_00492	106_01678	11_01741	12_01395	13_01223	14_01642	15_00596	16_00887	17_00181	18_01158	19_01641	2_00658	20_01233	21_00851	22_00582	23_00786	24_00723	26_00773	28_00791	29_00989	3_00324	30_01420	(31_00019:31_00020)	33_00444
g00340_00011	g00340	Cj1443c	kpsF	Arabinose 5-phosphate isomerase KpsF	97	15	388	1	1	1	0	0	0	0	388	Arabinose 5-phosphate isomerase KpsF(321):Arabinose 5-phosphate isomerase KdsD(66):D-arabinose 5-phosphate isomerase(1)	kpsF(322):kdsD(66)	510	948	946.87	143	2	1_00243	10_01340	104_01399	105_00493	106_01679	11_01742	12_01394	13_01224	14_01641	15_00597	16_00886	17_00180	18_01157	19_01640	2_00657	20_01234	21_00852	22_00583	23_00787	24_00724	26_00774	28_00792	29_00988	3_00325	30_01419	31_00018	33_00445
g00637_00010	g00637	Cj0187c	purN	Phosphoribosylglycinamide formyltransferase	96	8	388	1	1	1	0	0	0	0	388	Phosphoribosylglycinamide formyltransferase(387):phosphoribosylglycinamide formyltransferase(1)	purN(388)	288	567	565.7	144	1	1_00495	10_00270	104_01200	105_00936	106_01289	11_00040	12_01666	13_00698	14_00916	15_01312	16_00767	17_00696	18_00043	19_00604	2_00357	20_00562	21_01009	22_00241	23_01311	24_00043	26_01449	28_01323	29_00519	3_00512	30_01253	31_01149	33_00293
g01036_00011	g01036	Cj0802	cysS	Cysteine--tRNA ligase	97	5	388	1	1	1	0	0	0	0	388	Cysteine--tRNA ligase(387):cysteine--tRNA ligase(1)	cysS(388)	321	1392	1366.35	145	1	1_00071	10_00130	104_01911	105_00391	106_00312	11_00259	12_00156	13_00974	14_00337	15_00967	16_01842	17_00429	18_01765	19_01626	2_01627	20_00050	21_00518	22_00841	23_00117	24_00863	26_00790	28_00809	29_00181	3_01869	30_00856	31_00525	33_01611
g02041_00011	g02041	Cj0767c	coaD	Phosphopantetheine adenylyltransferase	97	2	388	1	1	1	0	0	0	0	388	Phosphopantetheine adenylyltransferase(387):phosphopantetheine adenylyltransferase(1)	coaD(388)	207	477	475.84	146	1	1_00028	10_01231	104_00568	105_00250	106_01377	11_00299	12_00837	13_01253	14_00733	15_00932	16_00862	17_00601	18_01013	19_00520	2_01386	20_00015	21_00085	22_00194	23_00155	24_00828	26_01317	28_00440	29_00143	3_01361	30_00456	31_00369	33_01646
g00557_00003	g00557	Cj1312	pseG	UDP-2%2C4-diacetamido-2%2C4%2C6-trideoxy-beta-L-altropyranose hydrolase	80	9	388	1	1	1	0	0	0	0	388	UDP-2%2C4-diacetamido-2%2C4%2C6-trideoxy-beta-L-altropyranose hydrolase(388)	pseG(388)	546	825	823.43	147	1	1_01190	10_00906	104_00541	105_01395	106_01217	11_01221	12_00884	13_00746	14_01342	15_00707	16_01498	17_01758	18_00503	19_01765	2_00811	20_00464	21_01655	22_01409	23_00193	24_01587	26_00510	28_00902	29_01674	3_00987	30_01408	31_01261	33_01542
g01313_00011	g01313	Cj0547	flaG	hypothetical protein	97	3	388	1	1	1	0	0	0	0	388	hypothetical protein(387):flagellar protein FlaG(1)	NA(387):flaG(1)	339	366	365.72	148	1	1_01397	10_01626	104_01771	105_01173	106_01933	11_01467	12_01310	13_00199	14_00521	15_01640	16_00418	17_01156	18_01557	19_01423	2_01472	20_01365	21_00465	22_01618	23_01492	24_01150	26_00121	28_00307	29_00854	3_01146	30_00193	31_01637	33_01019
g00018_00012	g00018	Cj1027c	gyrA	DNA gyrase subunit A	98	1	388	1	1	1	0	0	0	0	388	DNA gyrase subunit A(388)	gyrA(388)	291	2592	2559.87	149	1	1_00910	10_00622	104_01088	105_01460	106_01476	11_00938	12_01845	13_01533	14_01057	15_01761	16_01726	17_00463	18_00756	19_00816	2_01143	20_01186	21_01370	22_01117	23_00411	24_00081	26_01081	28_01160	29_01612	3_00718	30_00758	31_01542	33_00152
g00107_00012	g00107	Cj0273	fabZ	3-hydroxyacyl-[acyl-carrier-protein] dehydratase FabZ	98	1	388	1	1	1	0	0	0	0	388	3-hydroxyacyl-[acyl-carrier-protein] dehydratase FabZ(387):3-hydroxyacyl-ACP dehydratase(1)	fabZ(388)	306	441	440.39	150	1	1_01451	10_01047	104_00012	105_00865	106_01799	11_00115	12_00411	13_00485	14_00393	15_01412	16_01026	17_00896	18_01426	19_00218	2_00771	20_01511	21_01055	22_00316	23_01108	24_00531	26_01680	28_01643	29_01447	3_01290	30_01545	31_00912	33_00871
g02134_00011	g02134	Cj0991c	lutA	Lactate utilization protein A	97	2	388	1	1	1	0	0	0	0	388	Lactate utilization protein A(387):oxidoreductase ferredoxin-type electron transport protein(1)	lutA(387):NA(1)	492	1266	1264.01	151	1	1_00873	10_00585	104_01125	105_01423	106_01298	11_00901	12_01882	13_01496	14_01020	15_00251	16_01763	17_01813	18_00657	19_00722	2_01180	20_01223	21_01333	22_01080	23_00374	24_01420	26_01044	28_01106	29_01649	3_00681	30_00795	31_01216	33_00189
g01270_00010	g01270	Cj0581	rppH	RNA pyrophosphohydrolase	96	4	388	1	1	1	0	0	0	0	388	RNA pyrophosphohydrolase(388)	rppH(387):NA(1)	471	471	471	152	1	1_01360	10_01663	104_01808	105_01139	106_01896	11_01430	12_01345	13_00161	14_00559	15_01603	16_00455	17_01192	18_01596	19_01461	2_01436	20_01401	21_00430	22_01583	23_01531	24_01188	26_00160	28_00273	29_00817	3_01184	30_00156	31_01601	33_01056
g01577_00011	g01577	Cj1071	ssb	Single-stranded DNA-binding protein	97	3	388	1	1	1	0	0	0	0	388	Single-stranded DNA-binding protein(386):single-stranded DNA-binding protein(1):hypothetical protein(1)	ssb(387):NA(1)	138	555	550.32	153	1	1_00952	10_00666	104_01043	105_01506	106_01524	11_00981	12_01801	13_01576	14_01149	15_00398	16_01680	17_00508	18_00798	19_00860	2_01101	20_01142	21_01417	22_01166	23_00456	24_00124	26_01127	28_01203	29_01567	3_01064	30_00714	31_01498	33_00106
g00016_00012	g00016	Cj0826	NA	hypothetical protein	98	1	388	1	1	1	0	0	0	0	388	hypothetical protein(387):integral membrane protein(1)	NA(388)	558	1026	1024.05	154	1	1_01745	10_00150	104_00605	105_00215	106_00292	11_01546	12_00177	13_01097	14_00768	15_00987	16_00825	17_01014	18_00978	19_00483	2_01350	20_00073	21_00120	22_00797	23_00990	24_00883	26_00629	28_00939	29_01496	3_01891	30_00419	31_00332	33_00657
g00040_00012	g00040	Cj0039c	typA	GTP-binding protein TypA/BipA	98	1	388	1	1	1	0	0	0	0	388	GTP-binding protein TypA/BipA(383):GTP-binding protein TypA/BipA (4):GTP-binding protein TypA(1)	typA(388)	423	1809	1791.11	155	1	1_00815	10_00937	104_00418	105_00357	106_00273	11_00443	12_01522	13_00328	14_00616	15_00113	16_00145	17_00410	18_01444	19_00114	2_00101	20_00618	21_01294	22_00143	23_00223	24_01525	26_00654	28_00472	29_00201	3_01827	30_01396	31_00931	33_00962
g00455_00008	g00455	Cj1548c	adhA	putative formaldehyde dehydrogenase AdhA	94	11	388	1	1	2	5	1	5	1	389	putative formaldehyde dehydrogenase AdhA(320):NADP-dependent alcohol dehydrogenase C 1(69):NADP-dependent alcohol dehydrogenase C(4):NADP-dependent alcohol dehydrogenase(1)	adhA(320):adhc1(69):adhC(4):NA(1)	138	1080	1058.25	156	1	1_00201	10_00322	104_01497	105_00393	106_01347	11_00873	12_01494	13_00346	14_00896	15_00500	16_00984	17_00279	18_01259	19_01741	2_00758	20_00794	21_00754	22_00485	23_00687	24_00624	26_00675	28_00692	29_01086	3_00340	30_01520	31_00117	33_00342
g00553_00003	g00553	Cj1352	fatD	Ferric-anguibactin transport system permease protein FatD	80	7	388	1	1	1	8	0	8	0	388	Ferric-anguibactin transport system permease protein FatD(395):enterochelin uptake permease(1)	fatD(395):ceuB(1)	252	969	945.02	157	1	1_00318	10_00404	104_01255	105_00568	106_00441	11_00530	12_00086	13_01049	14_01543	15_01576	16_00053	17_00094	18_01066	19_00138	2_00563	20_01746	21_00928	22_00664	23_00896	24_00798	26_00394	28_01456	29_01114	3_00247	30_00949	31_00202	33_00524
g00138_00012	g00138	Cj0129c	bamA	Outer membrane protein assembly factor BamA	98	1	388	1	1	1	0	0	0	0	388	Outer membrane protein assembly factor BamA(385):Translocation and assembly module subunit TamA(2):outer membrane protein assembly factor(1)	bamA(385):tamA(2):NA(1)	216	2277	2201.12	158	1	1_00348	10_01022	104_00505	105_00279	106_00187	11_01249	12_01608	13_01080	14_00703	15_01898	16_00231	17_00326	18_00589	19_00028	2_00015	20_00702	21_00019	22_00015	23_00309	24_01439	26_00475	28_01554	29_00288	3_01390	30_01310	31_01045	33_01671
g00006_00012	g00006	Cj0319	fliG	Flagellar motor switch protein FliG	98	1	388	1	1	1	0	0	0	0	388	Flagellar motor switch protein FliG(387):flagellar motor switch protein(1)	fliG(388)	219	1029	1025.98	159	1	1_01495	10_01092	104_00057	105_00819	106_01846	11_00159	12_00455	13_00529	14_00350	15_01367	16_01071	17_00850	18_01380	19_00262	2_00229	20_01556	21_01098	22_00359	23_01156	24_00489	26_01636	28_01690	29_01402	3_01635	30_01589	31_00867	33_00822
g01897_00003	g01897	Cj1196c	gpsA	Glycerol-3-phosphate dehydrogenase [NAD(P)+]	80	2	388	1	1	1	0	0	0	0	388	Glycerol-3-phosphate dehydrogenase [NAD(P)+](387):glycerol-3-phosphate dehydrogenase(1)	gpsA(388)	552	897	892.91	160	1	1_01074	10_00787	104_01526	105_01685	106_00703	11_01103	12_00565	13_00850	14_00061	15_00821	16_01383	17_01644	18_00389	19_00982	2_00986	20_00345	21_01545	22_01295	23_00577	24_00246	26_01250	28_00051	29_01792	3_00814	30_00592	31_01376	33_01306
g00848_00010	g00848	Cj0590	cmoA	Carboxy-S-adenosyl-L-methionine synthase	96	6	388	1	1	1	0	0	0	0	388	Carboxy-S-adenosyl-L-methionine synthase(387):tRNA (cmo5U34)-methyltransferase(1)	cmoA(387):NA(1)	216	711	705.62	161	1	1_01351	10_01672	104_01817	105_01130	106_00884	11_01421	12_01355	13_00152	14_00568	15_00914	16_00464	17_01201	18_01605	19_01470	2_01427	20_01410	21_00421	22_01574	23_01540	24_01197	26_00169	28_00264	29_00808	3_01193	30_00147	31_01592	33_01065
g01959_00011	g01959	Cj0153c	rlmB	23S rRNA (guanosine-2'-O-)-methyltransferase RlmB	97	2	388	1	1	1	0	0	0	0	388	23S rRNA (guanosine-2'-O-)-methyltransferase RlmB(383):Putative TrmH family tRNA/rRNA methyltransferase(4):23S rRNA (guanosine(2251)-2'-O)-methyltransferase RlmB(1)	rlmB(383):NA(5)	492	684	683.01	162	1	1_00523	10_00303	104_01234	105_00969	106_01416	11_00011	12_01631	13_00727	14_00168	15_01346	16_01821	17_00729	18_00009	19_00570	2_00389	20_00596	21_01036	22_00214	23_01277	24_00009	26_01416	28_01289	29_00553	3_00479	30_01287	31_01116	33_00322
g00858_00010	g00858	Cj1600	hisH	Imidazole glycerol phosphate synthase subunit HisH	96	6	388	1	1	1	0	0	0	0	388	Imidazole glycerol phosphate synthase subunit HisH(387):imidazole glycerol phosphate synthase subunit HisH(1)	hisH(388)	552	588	587.91	163	1	1_00700	10_00502	104_00883	105_00630	106_01049	11_00598	12_00945	13_01441	14_01398	15_01130	16_01112	17_01549	18_00150	19_01273	2_01806	20_00751	21_00696	22_00895	23_01616	24_01644	26_00833	28_00515	29_00470	3_00602	30_00997	31_00670	33_01496
g01965_00011	g01965	Cj0169	sodB	Superoxide dismutase [Fe]	97	2	388	1	1	1	0	0	0	0	388	Superoxide dismutase [Fe](387):superoxide dismutase(1)	sodB(388)	657	663	662.97	164	1	1_00507	10_00287	104_01218	105_00953	106_01400	11_00027	12_01647	13_00711	14_00184	15_01330	16_01805	17_00714	18_00025	19_00586	2_00373	20_00580	21_01020	22_00230	23_01293	24_00025	26_01432	28_01305	29_00537	3_00495	30_01271	31_01132	33_00306
g00122_00012	g00122	Cj0918c	prs	Ribose-phosphate pyrophosphokinase	98	1	388	1	1	1	0	0	0	0	388	Ribose-phosphate pyrophosphokinase(387):ribose-phosphate pyrophosphokinase(1)	prs(387):prsA(1)	282	930	928.33	165	1	1_01662	10_00234	104_00691	105_00132	106_01768	11_01617	12_00745	13_00802	14_00238	15_01072	16_00664	17_00929	18_00893	19_00398	2_01262	20_00160	21_00203	22_00715	23_01074	24_00968	26_00542	28_01028	29_00054	3_01256	30_00334	31_00246	33_00573
g01621_00011	g01621	Cj0953c	purH	Bifunctional purine biosynthesis protein PurH	97	3	388	1	1	1	0	0	0	0	388	Bifunctional purine biosynthesis protein PurH(387):bifunctional phosphoribosylaminoimidazolecarboxamide formyltransferase/IMP cyclohydrolase(1)	purH(388)	1209	1533	1532.16	166	1	1_01613	10_00549	104_01157	105_00090	106_01188	11_01568	12_00131	13_00460	14_01517	15_01837	16_01557	17_01778	18_00620	19_00686	2_01217	20_01056	21_00253	22_00819	23_00339	24_01012	26_01012	28_01069	29_00629	3_00649	30_00831	31_01077	33_01701
g00924_00011	g00924	Cj1639	nfuA	Fe/S biogenesis protein NfuA	97	5	388	1	1	1	0	0	0	0	388	Fe/S biogenesis protein NfuA(387):NifU protein(1)	nfuA(387):NA(1)	270	273	271.24	167	1	1_00657	10_00459	104_00840	105_00674	106_00023	11_00641	12_00989	13_01398	14_01441	15_01173	16_01155	17_01504	18_00195	19_01230	2_01762	20_01012	21_00653	22_00938	23_01660	24_01688	26_00877	28_00557	29_00427	3_01463	30_01040	31_00713	33_01452
g02103_00011	g02103	Cj0688	pta	Phosphate acetyltransferase	97	2	388	1	1	1	0	0	0	0	388	Phosphate acetyltransferase(387):phosphate acetyltransferase(1)	pta(388)	510	1506	1498.93	168	1	1_01261	10_01457	104_00178	105_01041	106_00984	11_01330	12_01113	13_00061	14_01748	15_01437	16_00559	17_01298	18_01701	19_01565	2_00456	20_00240	21_00319	22_01472	23_00056	24_01294	26_00266	28_00166	29_00715	3_00153	30_00054	31_00455	33_00256
g00653_00011	g00653	Cj0723c	htpX	Protease HtpX	97	8	388	1	1	1	0	0	0	0	388	Protease HtpX(386):integral membrane zinc-metalloprotease(1):Protease HtpX (1)	htpX(387):NA(1)	816	1188	1181.31	169	1	1_01227	10_01492	104_00143	105_01007	106_01161	11_01296	12_01148	13_00027	14_01004	15_01473	16_00594	17_01333	18_01736	19_01600	2_00421	20_00276	21_00285	22_01438	23_00091	24_01329	26_00301	28_00131	29_00680	3_00118	30_00019	31_00490	33_00222
g01822_00011	g01822	Cj0276	mreB	Rod shape-determining protein MreB	97	2	388	1	1	1	0	0	0	0	388	Rod shape-determining protein MreB(387):rod shape-determining protein MreB(1)	mreB(388)	147	1041	1038.7	170	1	1_01454	10_01050	104_00015	105_00862	106_01802	11_00118	12_00414	13_00488	14_00390	15_01409	16_01029	17_00893	18_01423	19_00221	2_00774	20_01514	21_01058	22_00319	23_01111	24_00528	26_01677	28_01646	29_01444	3_01293	30_01548	31_00909	33_00868
g00402_00003	g00402	#N/A	bepE	Efflux pump membrane transporter BepE	80	7	388	1	1	2	385	1	385	1	389	Efflux pump membrane transporter BepE(386):Multidrug/solvent efflux pump outer membrane protein MepC(242):Toluene efflux pump outer membrane protein TtgC(141):Antibiotic efflux pump outer membrane protein ArpC(3):Solvent-resistant pump membrane transporter SrpB(1):multidrug efflux pump protein CmeC(1):multidrug efflux pump protein CmeB(1)	bepE(386):mepC(242):ttgC(141):arpC(3):cmeC(1):srpB(1):cmeB(1)	291	4593	2287.98	171	1	(1_01539:1_01540)	(10_01138:10_01139)	(104_00287:104_00288)	(105_01289:105_01290)	(106_00528:106_00529)	(11_00203:11_00204)	(12_00336:12_00337)	(13_00573:13_00574)	(14_01255:14_01256)	(15_00228:15_00229)	(16_01300:16_01301)	(17_00804:17_00805)	(18_01333:18_01334)	(19_00307:19_00308)	(2_00181:2_00182)	(20_01600:20_01601)	(21_01142:21_01143)	(22_00403:22_00404)	(23_01201:23_01202)	(24_00443:24_00444)	(26_01591:26_01592)	(28_01738:28_01739)	(29_01357:29_01358)	(3_01587:3_01588)	(30_01634:30_01635)	(31_00819:31_00820)	(33_00776:33_00777)
g00005_00012	g00005	Cj1227c	regX3	Sensory transduction protein regX3	98	1	388	1	1	1	0	0	0	0	388	Sensory transduction protein regX3(386):Transcriptional regulatory protein WalR(1):two-component regulator(1)	regX3(386):walR(1):NA(1)	600	675	674.81	172	1	1_01104	10_00817	104_01556	105_01715	106_00673	11_01133	12_00595	13_00881	14_00091	15_00791	16_01413	17_01674	18_00419	19_01012	2_00955	20_00375	21_01575	22_01325	23_00607	24_00276	26_01280	28_00081	29_01762	3_00844	30_00562	31_01346	33_01276
g00841_00011	g00841	Cj1104	ispE	4-diphosphocytidyl-2-C-methyl-D-erythritol kinase	97	6	388	1	1	1	0	0	0	0	388	4-diphosphocytidyl-2-C-methyl-D-erythritol kinase(387):4-diphosphocytidyl-2C-methyl-D-erythritol kinase(1)	ispE(387):NA(1)	375	768	765.93	173	1	1_00985	10_00699	104_01010	105_01539	106_01557	11_01014	12_01768	13_01609	14_01182	15_00431	16_01647	17_00541	18_00831	19_00893	2_01068	20_01109	21_01450	22_01199	23_00489	24_00157	26_01160	28_01236	29_01534	3_01031	30_00681	31_01465	33_00073
g01165_00008	g01165	Cj0082	cydB	Cytochrome bd-I ubiquinol oxidase subunit 2	94	4	388	1	1	1	0	0	0	0	388	Cytochrome bd-I ubiquinol oxidase subunit 2(387):cytochrome bd oxidase subunit II(1)	cydB(388)	639	1125	1120.5	174	1	1_00777	10_00977	104_00460	105_00324	106_00233	11_00404	12_01561	13_00278	14_00656	15_00151	16_00186	17_00372	18_00543	19_00075	2_00061	20_00657	21_00064	22_00060	23_00262	24_01484	26_00430	28_01601	29_00243	3_01732	30_01357	31_00998	33_00921
g02069_00011	g02069	Cj1410c	NA	hypothetical protein	97	2	388	1	1	1	0	0	0	0	388	hypothetical protein(387):membrane protein(1)	NA(388)	276	420	419.63	175	1	1_00260	10_00346	104_01370	105_00509	106_00381	11_00472	12_00027	13_00991	14_01602	15_01517	16_00113	17_00153	18_01127	19_00196	2_00637	20_01687	21_00872	22_00608	23_00956	24_00737	26_00334	28_01515	29_01229	3_00302	30_00891	31_00140	33_01582
g01304_00011	g01304	Cj1252	lptD	LPS-assembly protein LptD	97	4	388	1	1	1	0	0	0	0	388	LPS-assembly protein LptD(387):hypothetical protein(1)	lptD(387):NA(1)	333	2052	2038.86	176	1	1_01129	10_00842	104_01581	105_01740	106_00648	11_01158	12_00621	13_00906	14_00116	15_00766	16_01438	17_01700	18_00444	19_01037	2_00929	20_00400	21_01600	22_01351	23_00632	24_00301	26_01512	28_00106	29_01737	3_00869	30_00537	31_01321	33_01250
g00550_00011	g00550	Cj1412c	NA	hypothetical protein	97	9	388	1	1	1	0	0	0	0	388	hypothetical protein(387):integral membrane protein(1)	NA(388)	738	1122	1114.09	177	1	1_00258	10_00344	104_01372	105_00507	106_00379	11_00470	12_00025	13_00989	14_01604	15_01515	16_00115	17_00155	18_01129	19_00198	2_00639	20_01685	21_00870	22_00606	23_00958	24_00735	26_00332	28_01517	29_01231	3_00304	30_00889	31_00138	33_01584
g00041_00012	g00041	Cj0473	nusG	Transcription termination/antitermination protein NusG	98	1	388	1	1	1	0	0	0	0	388	Transcription termination/antitermination protein NusG(387):transcription termination/antitermination protein NusG(1)	nusG(388)	534	534	534	178	1	1_00400	10_01555	104_01700	105_00028	106_00834	11_01680	12_01237	13_01180	14_00450	15_01699	16_00347	17_01085	18_01497	19_01352	2_01543	20_01294	21_01253	22_00089	23_01421	24_01090	26_00050	28_00378	29_00925	3_01816	30_00264	31_01707	33_00494
g00691_00006	g00691	Cj0719c	NA	Pyridoxal phosphate homeostasis protein	92	5	388	1	1	1	3	0	3	0	388	Pyridoxal phosphate homeostasis protein(387):hypothetical protein(4)	NA(391)	162	633	626.35	179	1	1_01231	10_01488	104_00147	105_01011	106_01157	11_01300	12_01144	13_00031	14_01000	15_01469	16_00590	17_01329	18_01732	19_01596	2_00425	20_00272	21_00289	22_01442	23_00087	24_01325	26_00297	28_00135	29_00684	3_00122	30_00023	31_00486	33_00226
g01871_00011	g01871	Cj1572c	nqo8	NADH-quinone oxidoreductase subunit 8	97	2	388	1	1	1	0	0	0	0	388	NADH-quinone oxidoreductase subunit 8(304):NADH-quinone oxidoreductase subunit H(84)	nqo8(304):nuoH(84)	333	999	996.39	180	1	1_00732	10_00529	104_00910	105_00601	106_01077	11_00566	12_00917	13_01474	14_01371	15_01103	16_01084	17_01580	18_00123	19_01302	2_01834	20_00724	21_00727	22_00860	23_01589	24_01617	26_00806	28_00488	29_00497	3_00631	30_00968	31_00642	33_01526
g01467_00011	g01467	Cj1243	hemE	Uroporphyrinogen decarboxylase	97	3	388	1	1	1	0	0	0	0	388	Uroporphyrinogen decarboxylase(387):uroporphyrinogen decarboxylase(1)	hemE(388)	363	1023	1021.07	181	1	1_01120	10_00833	104_01572	105_01731	106_00657	11_01149	12_00612	13_00897	14_00107	15_00775	16_01429	17_01691	18_00435	19_01028	2_00938	20_00391	21_01591	22_01342	23_00623	24_00292	26_01521	28_00097	29_01746	3_00860	30_00546	31_01330	33_01259
g00159_00012	g00159	Cj0540	NA	hypothetical protein	98	1	388	1	1	1	0	0	0	0	388	hypothetical protein(387):exporting protein(1)	NA(388)	294	537	535.76	182	1	1_01404	10_01619	104_01764	105_01180	106_01940	11_01474	12_01303	13_00206	14_00514	15_01647	16_00411	17_01149	18_01550	19_01416	2_01479	20_01358	21_00472	22_01625	23_01485	24_01143	26_00114	28_00314	29_00861	3_01139	30_00200	31_01644	33_01012
g00712_00005	g00712	Cj1246c	uvrC	UvrABC system protein C	91	7	388	1	1	1	0	0	0	0	388	UvrABC system protein C(387):excinuclease ABC subunit C(1)	uvrC(388)	477	1809	1786.92	183	1	1_01123	10_00836	104_01575	105_01734	106_00654	11_01152	12_00615	13_00900	14_00110	15_00772	16_01432	17_01694	18_00438	19_01031	2_00935	20_00394	21_01594	22_01345	23_00626	24_00295	26_01518	28_00100	29_01743	3_00863	30_00543	31_01327	33_01256
g01275_00009	g01275	Cj0102	atpF	ATP synthase subunit b%2C sodium ion specific	95	4	388	1	1	1	0	0	0	0	388	ATP synthase subunit b%2C sodium ion specific(361):ATP synthase subunit b'(14):ATP synthase subunit b(12):ATP synthase subunit B'(1)	atpF(373):atpG(14):atpF'(1)	369	426	425.78	184	1	1_00759	10_00995	104_00478	105_00306	106_00214	11_00386	12_01580	13_00260	14_00675	15_01871	16_00204	17_00353	18_00562	19_00056	2_00042	20_00675	21_00046	22_00042	23_00281	24_01466	26_00448	28_01581	29_00261	3_01750	30_01338	31_01018	33_00903
g00113_00012	g00113	Cj1101	pcrA	ATP-dependent DNA helicase PcrA	98	1	388	1	1	1	0	0	0	0	388	ATP-dependent DNA helicase PcrA(383):DNA helicase II(4):ATP-dependent DNA helicase(1)	pcrA(383):uvrD(4):NA(1)	402	2076	2048.84	185	1	1_00982	10_00696	104_01013	105_01536	106_01554	11_01011	12_01771	13_01606	14_01179	15_00428	16_01650	17_00538	18_00828	19_00890	2_01071	20_01112	21_01447	22_01196	23_00486	24_00154	26_01157	28_01233	29_01537	3_01034	30_00684	31_01468	33_00076
g01266_00004	g01266	Cj0499	NA	AP-4-A phosphorylase	90	4	388	1	1	1	0	0	0	0	388	AP-4-A phosphorylase(387):histidine triad (HIT) family protein(1)	NA(388)	237	486	484.91	186	1	1_00416	10_01580	104_01725	105_00002	106_00488	11_01664	12_01264	13_01196	14_00475	15_01684	16_00372	17_01110	18_01512	19_01377	2_01517	20_01320	21_01269	22_00073	23_01446	24_01105	26_00077	28_00352	29_00900	3_01100	30_00239	31_01682	33_00509
g01321_00008	g01321	Cj0458c	miaB	tRNA-2-methylthio-N(6)-dimethylallyladenosine synthase	94	3	388	1	1	1	0	0	0	0	388	tRNA-2-methylthio-N(6)-dimethylallyladenosine synthase(388)	miaB(388)	273	1302	1294.11	187	1	1_00380	10_01535	104_01681	105_00048	106_00854	11_01700	12_01217	13_01160	14_00430	15_01719	16_00327	17_01065	18_01477	19_01332	2_01563	20_01274	21_01234	22_00108	23_01401	24_01070	26_00030	28_00398	29_00945	3_01796	30_00284	31_01727	33_00474
g01617_00012	g01617	Cj0652	mrdA	Peptidoglycan D%2CD-transpeptidase MrdA	98	1	388	1	1	1	1	0	1	0	388	Peptidoglycan D%2CD-transpeptidase MrdA(388):penicillin-binding protein(1)	mrdA(388):pbpC(1)	309	1821	1791.5	188	1	1_01291	10_01423	104_01879	105_01071	106_00946	11_01360	12_01080	13_00091	14_01788	15_00071	16_00526	17_01264	18_01667	19_01531	2_00494	20_00207	21_00362	22_01515	23_00023	24_01258	26_00231	28_00203	29_00747	3_00185	30_00087	31_00420	33_01127
g00852_00009	g00852	Cj0294	tcdA	tRNA threonylcarbamoyladenosine dehydratase	95	4	388	1	1	1	0	0	0	0	388	tRNA threonylcarbamoyladenosine dehydratase(386):hypothetical protein(1):MoeB/ThiF family protein(1)	tcdA(386):NA(2)	297	663	654.77	189	1	1_01470	10_01067	104_00032	105_00842	106_01822	11_00134	12_00430	13_00504	14_00375	15_01390	16_01046	17_00874	18_01403	19_00237	2_00791	20_01530	21_01073	22_00334	23_01131	24_00512	26_01661	28_01666	29_01427	3_01660	30_01564	31_00889	33_00846
g00142_00012	g00142	Cj0583	NA	hypothetical protein	98	1	388	1	1	1	0	0	0	0	388	hypothetical protein(388)	NA(388)	537	537	537	190	1	1_01358	10_01665	104_01810	105_01137	106_01894	11_01428	12_01347	13_00159	14_00561	15_01601	16_00457	17_01194	18_01598	19_01463	2_01434	20_01403	21_00428	22_01581	23_01533	24_01190	26_00162	28_00271	29_00815	3_01186	30_00154	31_01599	33_01058
g01207_00011	g01207	Cj0452	polC	Putative bifunctional exonuclease/endonuclease protein	97	3	388	1	1	1	0	0	0	0	388	Putative bifunctional exonuclease/endonuclease protein(385):DNA polymerase III PolC-type(2):DNA polymerase III subunit epsilon(1)	NA(385):polC(2):dnaQ(1)	381	771	762.21	191	1	1_00374	10_01529	104_01675	105_00054	106_00860	11_01706	12_01211	13_01154	14_00424	15_01725	16_00266	17_01059	18_01471	19_01326	2_01569	20_01268	21_01228	22_00114	23_01395	24_01064	26_00024	28_00404	29_00951	3_01790	30_00290	31_01733	33_00468
g00010_00012	g00010	Cj1682c	gltA	Citrate synthase	98	1	388	1	1	1	0	0	0	0	388	Citrate synthase(387):citrate synthase(1)	gltA(387):aarA(1)	279	1269	1262.58	192	1	1_00614	10_00032	104_00794	105_00733	106_00066	11_00684	12_00292	13_01355	14_00808	15_00608	16_01201	17_01443	18_00255	19_01183	2_01719	20_00893	21_00609	22_00982	23_00792	24_01747	26_00923	28_00601	29_00381	3_01509	30_01087	31_00614	33_01408
g00080_00012	g00080	Cj0476	rplJ	50S ribosomal protein L10	98	1	388	1	1	1	0	0	0	0	388	50S ribosomal protein L10(388)	rplJ(388)	480	480	480	193	1	1_00403	10_01558	104_01703	105_00025	106_00831	11_01677	12_01240	13_01183	14_00453	15_01696	16_00350	17_01088	18_01500	19_01355	2_01540	20_01297	21_01256	22_00086	23_01424	24_01093	26_00053	28_00375	29_00922	3_01078	30_00261	31_01704	33_00497
g00590_00004	g00590	Cj1569c	nuoK	NADH-quinone oxidoreductase subunit K	90	7	388	1	1	1	0	0	0	0	388	NADH-quinone oxidoreductase subunit K(385):NADH-quinone oxidoreductase subunit 11(2):NADH-quinone oxidoreductase I subunit K(1)	nuoK(386):NA(2)	264	390	297.15	194	1	1_00735	10_00532	104_00913	105_00598	106_01080	11_00563	12_00914	13_01477	14_01368	15_01100	16_01081	17_01583	18_00120	19_01305	2_01837	20_00721	21_00730	22_00857	23_01586	24_01614	26_00803	28_00485	29_00500	3_00634	30_00965	31_00639	33_01529
g01188_00011	g01188	Cj0947c	NA	N-carbamoyl-D-amino acid hydrolase	97	4	388	1	1	1	0	0	0	0	388	N-carbamoyl-D-amino acid hydrolase(387):carbon-nitrogen hydrolase(1)	NA(388)	717	873	872.6	195	1	1_01619	10_00542	104_01163	105_00095	106_01181	11_01574	12_00138	13_00466	14_01524	15_01844	16_01563	17_01772	18_00613	19_00679	2_01224	20_01061	21_00248	22_00824	23_00332	24_01005	26_01006	28_01063	29_00623	3_00643	30_00838	31_01070	33_01696
g00394_00009	g00394	Cj0865	dsbI	Protein-disulfide oxidoreductase DsbI	95	13	388	1	1	1	1	0	1	0	388	Protein-disulfide oxidoreductase DsbI(387):protein-disulfide oxidoreductase(1):hypothetical protein(1)	dsbI(387):dsbB(1):NA(1)	219	801	783.89	196	1	1_01706	10_00188	104_00643	105_00176	106_01718	11_01661	12_00795	13_00758	14_00193	15_01025	16_00616	17_00975	18_00940	19_00444	2_01310	20_00112	21_00159	22_00759	23_01028	24_00921	26_00591	28_00978	(29_00006:29_01458)	3_01929	30_00380	31_00293	33_00618
g00057_00012	g00057	Cj0027	pyrG	CTP synthase	98	1	388	1	1	1	0	0	0	0	388	CTP synthase(387):CTP synthetase(1)	pyrG(388)	483	1632	1627.04	197	1	1_00535	10_00116	104_00718	105_00811	106_01112	11_00765	12_00217	13_01275	14_00882	15_00682	16_01278	17_01369	18_00330	19_01099	2_01644	20_00968	21_00529	22_01063	23_00876	24_01822	26_00995	28_00676	29_00305	3_01405	30_01171	31_00536	33_01326
g00164_00012	g00164	Cj0772c	metQ	D-methionine-binding lipoprotein MetQ	98	1	388	1	1	1	0	0	0	0	388	D-methionine-binding lipoprotein MetQ(381):Membrane lipoprotein TpN32(5):NLPA family lipoprotein(1):Methionine-binding lipoprotein MetQ(1)	metQ(382):NA(6)	240	774	770.57	198	1	1_00023	10_01226	104_00573	105_00245	106_01382	11_00294	12_00842	13_01248	14_00738	15_00937	16_00857	17_00596	18_01008	19_00515	2_01381	20_00020	21_00090	22_00189	23_00150	24_00833	26_01322	28_00445	29_00148	3_01356	30_00451	31_00364	33_01641
g01887_00011	g01887	Cj0693c	rsmH	Ribosomal RNA small subunit methyltransferase H	97	2	388	1	1	1	0	0	0	0	388	Ribosomal RNA small subunit methyltransferase H(387):rRNA small subunit methyltransferase H(1)	rsmH(387):NA(1)	297	939	929.68	199	1	1_01257	10_01462	104_00173	105_01037	106_00989	11_01326	12_01118	13_00057	14_01743	15_01443	16_00564	17_01303	18_01706	19_01570	2_00451	20_00246	21_00315	22_01468	23_00061	24_01299	26_00271	28_00161	29_00710	3_00148	30_00049	31_00460	33_00252
g00629_00004	g00629	Cj1113	NA	hypothetical protein	90	4	388	1	1	1	0	0	0	0	388	hypothetical protein(388)	NA(388)	321	810	788.85	200	1	1_00994	10_00708	104_01001	105_01548	106_01566	11_01023	12_01759	13_01618	14_01191	15_00440	16_01638	17_00550	18_00840	19_00902	2_01059	20_01100	21_01459	22_01208	23_00498	24_00166	26_01170	28_01245	29_01525	3_01022	30_00672	31_01456	33_00064
g00169_00012	g00169	Cj1578c	nqo6	NADH-quinone oxidoreductase subunit 6	98	1	388	1	1	1	0	0	0	0	388	NADH-quinone oxidoreductase subunit 6(387):NADH-quinone oxidoreductase subunit B(1)	nqo6(387):nuoB(1)	291	504	503.02	201	1	1_00726	10_00523	104_00904	105_00607	106_01071	11_00572	12_00923	13_01468	14_01377	15_01109	16_01090	17_01573	18_00129	19_01296	2_01828	20_00730	21_00721	22_00866	23_01595	24_01623	26_00812	28_00494	29_00491	3_00625	30_00974	31_00648	33_01520
g00022_00012	g00022	Cj1284	ktrA	Ktr system potassium uptake protein A	98	1	388	1	1	1	0	0	0	0	388	Ktr system potassium uptake protein A(387):K+ uptake protein(1)	ktrA(388)	651	651	651	202	1	1_01162	10_00874	104_00083	105_01368	106_00616	11_01191	12_00709	13_00939	14_00149	15_00734	16_01471	17_01732	18_00476	19_01070	2_00841	20_00432	21_01633	22_01383	23_00664	24_01561	26_01479	28_00873	29_01704	3_00957	30_00504	31_01289	33_01217
g00003_00012	g00003	Cj0470	tufA	Elongation factor Tu	98	1	388	1	1	1	0	0	0	0	388	Elongation factor Tu(387):elongation factor Tu(1)	tufA(386):tuf(2)	315	1200	1197.72	203	1	1_00396	10_01551	104_01697	105_00032	106_00838	11_01684	12_01233	13_01176	14_00446	15_01703	16_00343	17_01081	18_01493	19_01348	2_01547	20_01290	21_01250	22_00092	23_01417	24_01086	26_00046	28_00382	29_00929	3_01812	30_00268	31_01711	33_00490
g02150_00011	g02150	Cj1535c	pgi	Glucose-6-phosphate isomerase	97	2	388	1	1	1	0	0	0	0	388	Glucose-6-phosphate isomerase(387):glucose-6-phosphate isomerase(1)	pgi(388)	351	1221	1215.64	204	1	1_00188	10_01254	104_01484	105_00407	106_01592	11_00860	12_01481	13_00359	14_01727	15_00511	16_00971	17_00266	18_01246	19_01727	2_00744	20_00808	21_00767	22_00498	23_00701	24_00637	26_00688	28_00705	29_01073	3_00353	30_01506	31_00104	33_00356
g00720_00011	g00720	Cj1286c	upp	Uracil phosphoribosyltransferase	97	3	388	1	1	1	6	0	6	0	388	Uracil phosphoribosyltransferase(393):uracil phosphoribosyltransferase(1)	upp(394)	204	651	614.98	205	1	1_01164	10_00876	104_00081	105_01370	106_00614	11_01193	12_00711	13_00941	14_00151	15_00732	16_01473	17_01734	18_00478	19_01072	2_00839	(20_00434:20_00435)	21_01635	22_01385	23_00666	24_01563	26_01477	28_00875	29_01702	3_00959	30_00502	31_01287	33_01215
g01052_00003	g01052	Cj1012c	NA	hypothetical protein	80	5	388	1	1	1	0	0	0	0	388	hypothetical protein(387):membrane protein(1)	NA(388)	450	465	463.72	206	1	1_00895	10_00607	104_01103	105_01445	106_01461	11_00923	12_01860	13_01518	14_01042	15_01746	16_01741	17_00448	18_00741	19_00801	2_01158	20_01201	21_01355	22_01102	23_00396	24_00066	26_01066	28_01145	29_01627	3_00703	30_00773	31_01557	33_00167
g00329_00003	g00329	Cj1589	gloB	hypothetical protein	80	14	388	1	1	2	108	1	108	1	389	hypothetical protein(249):Hydroxyacylglutathione hydrolase(248)	NA(249):gloB(248)	144	798	594.57	207	1	1_00710	10_00512	104_00893	(105_00617:105_00618)	(106_01059:106_01060)	11_00588	(12_00934:12_00935)	13_01451	14_01388	15_01120	16_01101	(17_01561:17_01562)	18_00140	19_01283	(2_01816:2_01817)	20_00741	21_00706	22_00883	23_01606	24_01634	26_00823	28_00505	29_00480	(3_00612:3_00613)	30_00987	(31_00659:31_00660)	33_01506
g00866_00010	g00866	Cj0093	NA	hypothetical protein	96	5	388	1	1	1	6	0	6	0	388	hypothetical protein(393):periplasmic protein(1)	NA(394)	429	1203	1182.29	208	1	1_00768	10_00986	104_00469	105_00315	106_00223	11_00395	12_01571	13_00269	14_00666	15_01862	16_00195	17_00362	18_00553	19_00065	2_00051	20_00666	21_00055	22_00051	23_00272	24_01475	26_00439	28_01591	29_00252	3_01741	30_01347	31_01009	33_00912
g00690_00003	g00690	Cj0042	flgD	Basal-body rod modification protein FlgD	80	7	388	1	1	1	0	0	0	0	388	Basal-body rod modification protein FlgD(384):hypothetical protein(3):flagellar hook assembly protein(1)	flgD(385):NA(3)	177	894	881.34	209	1	1_00812	10_00940	104_00421	105_00354	106_00270	11_00440	12_01525	13_00331	14_00619	15_00116	16_00148	17_00407	18_01447	19_00111	2_00098	20_00621	21_01297	22_00146	23_00226	24_01522	26_00651	28_00469	29_00204	3_01830	30_01393	31_00934	33_00959
g00047_00012	g00047	Cj0095	rpmA	50S ribosomal protein L27	98	1	388	1	1	1	0	0	0	0	388	50S ribosomal protein L27(388)	rpmA(388)	255	255	255	210	1	1_00766	10_00988	104_00471	105_00313	106_00221	11_00393	12_01573	13_00267	14_00668	15_01864	16_00197	17_00360	18_00555	19_00063	2_00049	20_00668	21_00053	22_00049	23_00274	24_01473	26_00441	28_01589	29_00254	3_01743	30_01345	31_01011	33_00910
g01987_00011	g01987	Cj1124c	pglC	Undecaprenyl phosphate N%2CN'-diacetylbacillosamine 1-phosphate transferase	97	2	388	1	1	1	0	0	0	0	388	Undecaprenyl phosphate N%2CN'-diacetylbacillosamine 1-phosphate transferase(387):undecaprenyl phosphate N%2CN'-diacetylbacillosamine 1-phosphate transferase(1)	pglC(388)	603	603	603	211	1	1_01006	10_00719	104_00990	105_01558	106_01576	11_01034	12_01748	13_01629	14_01202	15_00450	16_01627	17_00560	18_00850	19_00913	2_01049	20_01089	21_01469	22_01218	23_00509	24_00176	26_01181	28_01255	29_01514	3_01011	30_00661	31_01445	33_00054
g00681_00005	g00681	Cj0927	apt	Adenine phosphoribosyltransferase	91	7	388	1	1	1	2	0	2	0	388	Adenine phosphoribosyltransferase(389):adenine phosphoribosyltransferase(1)	apt(390)	147	666	545.22	212	1	1_01653	10_00243	104_00700	105_00123	106_01777	11_01608	12_00736	13_00811	14_00247	15_01081	16_00673	17_00920	18_00884	19_00389	2_01253	20_00169	21_00212	22_00706	23_01083	24_00977	26_00533	28_01037	29_00063	3_01265	30_00325	31_00237	33_00564
g00542_00003	g00542	Cj0413	hcpA	Beta-lactamase HcpA	80	5	388	1	1	1	2	0	2	0	388	Beta-lactamase HcpA(194):Putative beta-lactamase HcpC(194):periplasmic protein(1):hypothetical protein(1)	hcpA(194):hcpC(194):NA(2)	162	705	698.48	213	1	1_01586	10_01186	104_00240	105_01243	106_00576	11_00781	12_00384	13_00620	14_01303	15_00181	16_01348	17_00757	18_01286	19_00355	2_00134	20_01648	21_01189	22_00450	23_01248	24_00394	26_01545	28_01786	29_01310	3_01540	30_01682	31_00772	33_00729
g01842_00010	g01842	Cj1267c	hydA	Quinone-reactive Ni/Fe-hydrogenase small chain	96	2	388	1	1	1	0	0	0	0	388	Quinone-reactive Ni/Fe-hydrogenase small chain(387):Ni/Fe-hydrogenase small subunit(1)	hydA(388)	1140	1140	1140	214	1	1_01144	10_00856	104_01596	105_01755	106_00634	11_01173	12_00635	13_00921	14_00131	15_00752	16_01453	17_01714	18_00458	19_01052	2_00915	20_00414	21_01615	22_01365	23_00646	24_00315	26_01497	28_00855	29_01722	3_00885	30_00522	31_01307	33_01235
g00072_00012	g00072	Cj1030c	lepA	Elongation factor 4	98	1	388	1	1	1	0	0	0	0	388	Elongation factor 4(387):elongation factor EF-4(1)	lepA(388)	156	1797	1776.71	215	1	1_00913	10_00625	104_01085	105_01463	106_01479	11_00941	12_01842	13_01536	14_01060	15_01764	16_01723	17_00466	18_00759	19_00819	2_01140	20_01183	21_01373	22_01120	23_00414	24_00084	26_01084	28_01163	29_01609	3_00721	30_00755	31_01539	33_00149
g01599_00011	g01599	Cj1385	katA	Catalase	97	2	388	1	1	1	1	0	1	0	388	Catalase(388):catalase(1)	katA(389)	465	1425	1418.94	216	1	1_00281	10_00367	104_01345	105_00530	106_00404	11_00493	12_00049	13_01012	14_01580	15_01540	16_00088	17_00132	18_01102	19_00175	2_00614	20_01712	21_00893	22_00629	23_00934	24_00762	26_00359	28_01493	29_01204	3_00280	30_00912	31_00165	33_01561
g00058_00012	g00058	Cj0518	htpG	Chaperone protein HtpG	98	1	388	1	1	1	0	0	0	0	388	Chaperone protein HtpG(387):chaperone protein HtpG(1)	htpG(388)	207	1827	1813.88	217	1	1_01423	10_01598	104_01743	105_01199	106_00470	11_01493	12_01282	13_00225	14_00493	15_01666	16_00390	17_01128	18_01530	19_01395	2_01498	20_01338	21_00491	22_01644	23_01464	24_01123	26_00095	28_00333	29_00882	3_01118	30_00221	31_01664	33_00993
g00386_00002	g00386	Cj1631c	NA	hypothetical protein	70	5	388	1	1	1	26	0	26	0	388	hypothetical protein(415)	NA(415)	195	879	807.26	218	1	1_00664	10_00467	104_00848	105_00666	106_00016	11_00634	12_00981	13_01405	14_01433	15_01166	16_01147	17_01512	18_00187	19_01238	2_01770	20_01020	21_00661	22_00930	23_01652	24_01680	(26_00868:26_00869)	28_00550	29_00435	3_01456	30_01032	31_00705	33_01461
g00552_00007	g00552	Cj0143c	znuA	High-affinity zinc uptake system protein ZnuA	93	6	388	1	1	1	1	0	1	0	388	High-affinity zinc uptake system protein ZnuA(360):High-affinity zinc uptake system binding-protein ZnuA(23):hypothetical protein(5):ABC transporter substrate-binding protein(1)	znuA(383):NA(6)	171	984	873.76	219	1	1_00334	10_01036	104_00519	105_00265	106_00173	11_01235	12_01622	13_01066	14_00718	15_01912	16_00245	17_00311	18_00603	19_00014	2_00001	20_00716	21_00005	22_00001	23_00323	24_01423	26_00489	28_01540	29_00302	3_01376	30_01296	31_01059	33_01687
g02001_00011	g02001	Cj0551	efp	Elongation factor P	97	2	388	1	1	1	0	0	0	0	388	Elongation factor P(387):elongation factor P(1)	efp(388)	252	570	568.36	220	1	1_01393	10_01630	104_01775	105_01169	106_01929	11_01463	12_01314	13_00195	14_00525	15_01636	16_00422	17_01160	18_01561	19_01427	2_01468	20_01369	21_00461	22_01614	23_01496	24_01154	26_00125	28_00303	29_00850	3_01150	30_00189	31_01633	33_01023
g01847_00012	g01847	Cj0999c	NA	hypothetical protein	98	1	388	1	1	1	0	0	0	0	388	hypothetical protein(387):membrane protein(1)	NA(388)	255	1116	1093.45	221	1	1_00881	10_00593	104_01117	105_01431	106_01306	11_00909	12_01874	13_01504	14_01028	15_00259	16_01755	17_01821	18_00665	19_00787	2_01172	20_01215	21_01341	22_01088	23_00382	24_01412	26_01052	28_01114	29_01641	3_00689	30_00787	31_01224	33_00181
g01327_00011	g01327	Cj0097	proB	Glutamate 5-kinase	97	3	388	1	1	1	1	0	1	0	388	Glutamate 5-kinase(388):glutamate 5-kinase(1)	proB(389)	348	756	751.98	222	1	1_00764	10_00990	104_00473	105_00311	106_00219	11_00391	12_01575	13_00265	14_00670	15_01866	16_00199	17_00358	18_00557	19_00061	2_00047	20_00670	21_00051	22_00047	23_00276	24_01471	26_00443	(28_01586:28_01587)	29_00256	3_01745	30_01343	31_01013	33_00908
g02183_00011	g02183	Cj0238	ynaI	Low conductance mechanosensitive channel YnaI	97	2	388	1	1	1	0	0	0	0	388	Low conductance mechanosensitive channel YnaI(387):mechanosensitive ion channel family protein(1)	ynaI(387):NA(1)	219	1884	1872.93	223	1	1_00453	10_01375	104_00940	105_00897	106_01247	11_00082	12_01713	13_00656	14_00958	15_01268	16_00811	17_00653	18_00086	19_00648	2_00314	20_00519	21_00965	22_00283	23_01353	24_00569	26_01374	28_01418	29_00584	3_00557	30_01209	31_01192	33_00688
g00094_00012	g00094	Cj1007c	NA	hypothetical protein	98	1	388	1	1	1	0	0	0	0	388	hypothetical protein(387):mechanosensitive ion channel family protein(1)	NA(388)	759	1572	1548.48	224	1	1_00889	10_00601	104_01109	105_01439	106_01314	11_00917	12_01866	13_01512	14_01036	15_00267	16_01747	17_01829	18_00673	19_00795	2_01164	20_01207	21_01349	22_01096	23_00390	24_01404	26_01060	28_01122	29_01633	3_00697	30_00779	31_01232	33_00173
g00112_00012	g00112	Cj0268c	NA	putative protein	98	1	388	1	1	1	0	0	0	0	388	putative protein(386):hypothetical protein(1):transmembrane protein(1)	NA(388)	1086	1089	1088.9	225	1	1_01446	10_01042	104_00007	105_00870	106_01794	11_00110	12_00406	13_00480	14_00398	15_01417	16_01021	17_00901	18_01431	19_00213	2_00766	20_01506	21_01050	22_00311	23_01103	24_00536	26_01685	28_01638	29_01452	3_01285	30_01540	31_00917	33_00876
g00146_00012	g00146	Cj0467	yecS	L-cystine transport system permease protein YecS	98	1	388	1	1	1	0	0	0	0	388	L-cystine transport system permease protein YecS(385):Glutamine transport system permease protein GlnP(2):amino acid ABC transporter permease(1)	yecS(385):glnP(2):NA(1)	432	702	700.3	226	1	1_00389	10_01544	104_01690	105_00039	106_00845	11_01691	12_01226	13_01169	14_00439	15_01710	16_00336	17_01074	18_01486	19_01341	2_01554	20_01283	21_01243	22_00099	23_01410	24_01079	26_00039	28_00389	29_00936	3_01805	30_00275	31_01718	33_00483
g00379_00005	g00379	Cj0604	ppk2	Polyphosphate:ADP/GDP phosphotransferase	91	8	388	1	1	1	102	0	102	0	388	Polyphosphate:ADP/GDP phosphotransferase(384):Polyphosphate:NDP phosphotransferase 2(64):Polyphosphate:GDP phosphotransferase(27):Polyphosphate kinase PPK2B(9):hypothetical protein(7):polyphosphate kinase(1)	ppk2(448):NA(35):ppk2B(9)	180	882	679.85	227	1	1_01337	10_01686	(104_01831:104_01832)	105_01116	106_00898	11_01407	12_01369	13_00138	(14_00582:14_00583)	15_00900	(16_00478:16_00479)	(17_01215:17_01216)	18_01619	19_01484	2_01413	20_01424	21_00407	22_01560	23_01554	24_01211	(26_00183:26_00184)	(28_00249:28_00250)	(29_00793:29_00794)	(3_01207:3_01208)	30_00133	31_01578	(33_01079:33_01080)
g01178_00011	g01178	Cj0949c	aguA	Agmatine deiminase	97	4	388	1	1	1	0	0	0	0	388	Agmatine deiminase(387):peptidyl-arginine deiminase family protein(1)	aguA(387):NA(1)	534	978	974.57	228	1	1_01617	10_00544	104_01161	105_00093	106_01183	11_01572	12_00136	13_00464	14_01522	15_01842	16_01561	17_01774	18_00615	19_00681	2_01222	20_01059	21_00250	22_00822	23_00334	24_01007	26_01008	28_01065	29_00625	3_00645	30_00836	31_01072	33_01698
g00092_00012	g00092	Cj0316	pheA	P-protein	98	1	388	1	1	1	0	0	0	0	388	P-protein(386):Prephenate dehydratase(1):bifunctional chorismate mutase/prephenate dehydratase(1)	pheA(388)	348	1074	1071.94	229	1	1_01492	10_01089	104_00054	105_00822	106_01843	11_00156	12_00452	13_00526	14_00353	15_01370	16_01068	17_00853	18_01383	19_00259	2_00232	20_01553	21_01095	22_00356	23_01153	24_00492	26_01639	28_01687	29_01405	3_01638	30_01586	31_00870	33_00825
g00493_00008	g00493	Cj0762c	aspB	Aspartate aminotransferase	94	10	388	1	1	1	0	0	0	0	388	Aspartate aminotransferase(387):aspartate aminotransferase(1)	NA(387):aspB(1)	564	1170	1165.59	230	1	1_00033	10_01236	104_00563	105_00255	106_01372	11_00304	12_00832	13_01258	14_00728	15_00927	16_00867	17_00606	18_01018	19_00525	2_01391	20_00010	21_00080	22_00199	23_00160	24_00823	26_01312	28_00435	29_00138	3_01366	30_00461	31_00374	33_01651
g00043_00012	g00043	Cj0572	ribBA	Riboflavin biosynthesis protein RibBA	98	1	388	1	1	1	0	0	0	0	388	Riboflavin biosynthesis protein RibBA(387):3%2C4-dihydroxy-2-butanone-4-phosphate synthase(1)	ribBA(387):ribA(1)	543	1020	1017.18	231	1	1_01369	10_01652	104_01799	105_01148	106_01905	11_01439	12_01336	13_00170	14_00550	15_01612	16_00446	17_01183	18_01587	19_01450	2_01445	20_01392	21_00439	22_01592	23_01520	24_01179	26_00151	28_00282	29_00826	3_01175	30_00166	31_01610	33_01047
g01598_00011	g01598	Cj0955c	purL	Phosphoribosylformylglycinamidine synthase subunit PurL	97	3	388	1	1	1	0	0	0	0	388	Phosphoribosylformylglycinamidine synthase subunit PurL(387):phosphoribosylformylglycinamidine synthase II(1)	purL(388)	468	2187	2176.36	232	1	1_01611	10_00551	104_01155	105_00088	106_01190	11_01566	12_00129	13_00458	14_01515	15_01835	16_01555	17_01780	18_00622	19_00688	2_01215	20_01054	21_00255	22_00817	23_00341	24_01014	26_01014	28_01071	29_00631	3_00651	30_00829	31_01079	33_01703
g00331_1_00029	g00331_1	Cj0250c	proP	Proline/betaine transporter	97	2	388	1	1	1	4	0	4	0	388	Proline/betaine transporter(381):Alpha-ketoglutarate permease(9):hypothetical protein(2):MFS transport protein(1)	proP(381):kgtP(9):NA(3)	249	1311	1282.71	233	1	1_00442	10_01386	104_00929	105_00886	106_01236	11_00093	12_01723	13_00645	14_00969	15_01257	16_00008	17_00642	18_00097	19_00659	2_00303	20_00508	21_00953	22_00294	23_01364	24_00580	26_01385	28_01429	29_00573	(3_00568:3_00569)	30_01198	31_01202	33_00677
g02089_00011	g02089	Cj0525c	penA	putative peptidoglycan D%2CD-transpeptidase PenA	97	2	388	1	1	1	1	0	1	0	388	putative peptidoglycan D%2CD-transpeptidase PenA(371):Peptidoglycan D%2CD-transpeptidase FtsI(17):penicillin-binding protein(1)	penA(371):ftsI(17):pbpB(1)	315	1809	1787.95	234	1	1_01419	10_01604	104_01749	105_01195	106_00466	11_01489	12_01288	13_00221	14_00499	15_01662	16_00396	17_01134	18_01535	19_01401	2_01494	20_01343	21_00487	22_01640	23_01470	24_01128	26_00099	28_00329	29_00876	3_01124	30_00215	31_01659	33_00997
g00968_00003	g00968	Cj0585	folP	Bifunctional dihydropteroate synthase/dihydropteroate reductase	80	5	388	1	1	1	0	0	0	0	388	Bifunctional dihydropteroate synthase/dihydropteroate reductase(387):dihydropteroate synthase(1)	folP(388)	735	1170	1120.38	235	1	1_01356	10_01667	104_01812	105_01135	106_01892	11_01426	12_01349	13_00157	14_00563	15_01599	16_00459	17_01196	18_01600	19_01465	2_01432	20_01405	21_00426	22_01579	23_01535	24_01192	26_00164	28_00269	29_00813	3_01188	30_00152	31_01597	33_01060
g00012_00012	g00012	Cj0236c	yccA	Modulator of FtsH protease YccA	98	1	388	1	1	1	0	0	0	0	388	Modulator of FtsH protease YccA(387):integral membrane protein(1)	yccA(387):NA(1)	471	696	695.42	236	1	1_00455	10_01373	104_00942	105_00899	106_01249	11_00080	12_01711	13_00658	14_00956	15_01270	16_00809	17_00655	18_00084	19_00646	2_00316	20_00521	21_00967	22_00281	23_01351	24_00567	26_01372	28_01416	29_00586	3_00555	30_01211	31_01190	33_00690
g00037_00012	g00037	Cj1074c	bamD	Outer membrane protein assembly factor BamD	98	1	388	1	1	1	0	0	0	0	388	Outer membrane protein assembly factor BamD(387):lipoprotein(1)	bamD(387):NA(1)	510	648	647.64	237	1	1_00955	10_00669	104_01040	105_01509	106_01527	11_00984	12_01798	13_01579	14_01152	15_00401	16_01677	17_00511	18_00801	19_00863	2_01098	20_01139	21_01420	22_01169	23_00459	24_00127	26_01130	28_01206	29_01564	3_01061	30_00711	31_01495	33_00103
g01226_00011	g01226	Cj1265c	hydC	Quinone-reactive Ni/Fe-hydrogenase B-type cytochrome subunit	97	4	388	1	1	1	0	0	0	0	388	Quinone-reactive Ni/Fe-hydrogenase B-type cytochrome subunit(387):Ni/Fe-hydrogenase B-type cytochrome subunit(1)	hydC(388)	636	693	692.85	238	1	1_01142	10_00854	104_01594	105_01753	106_00636	11_01171	12_00633	13_00919	14_00129	15_00754	16_01451	17_01712	18_00456	19_01050	2_00917	20_00412	21_01613	22_01363	23_00644	24_00313	26_01499	28_00853	29_01724	3_00883	30_00524	31_01309	33_01237
g00436_1_00005	g00436_1	Cj1619	kgtP	Alpha-ketoglutarate permease	80	2	388	1.03	1	2	44	12	44	12	400	Alpha-ketoglutarate permease(443):alpha-ketoglutarate permease(1)	kgtP(444)	150	1260	1071.37	239	1	1_00681	10_00483	104_00864	105_00649	106_01030	11_00617	12_00964	13_01422	14_01417	15_01149	16_01131	(17_01529:17_01530)	(18_00169:18_00170)	19_01254	2_01787	20_00770	21_00677	22_00914	23_01636	24_01663	26_00852	28_00534	29_00451	(3_00582:3_00583)	30_01016	31_00689	33_01477
g00097_00012	g00097	Cj0843c	slt	Soluble lytic murein transglycosylase	98	1	388	1	1	1	0	0	0	0	388	Soluble lytic murein transglycosylase(386):transglycosylase(1):hypothetical protein(1)	slt(386):NA(2)	399	1626	1610.4	240	1	1_01728	10_00167	104_00622	105_00198	106_01697	11_01529	12_00194	13_01114	14_00785	15_01004	16_00724	17_00997	18_00961	19_00466	2_01333	20_00091	21_00137	22_00780	23_01007	24_00900	26_00612	28_00956	29_01479	3_01908	30_00402	31_00315	33_00640
g01060_00006	g01060	Cj1628	tolQ	Protein TolQ	92	5	388	1	1	1	0	0	0	0	388	Protein TolQ(386):hypothetical protein(1):ExbB/TolQ family transport protein(1)	tolQ(386):NA(1):exbB2(1)	174	426	423.91	241	1	1_00668	10_00470	104_00851	105_00663	106_00013	11_00630	12_00977	13_01409	14_01430	15_01162	16_01144	17_01516	18_00183	19_01241	2_01774	20_01023	21_00664	22_00927	23_01649	24_01676	26_00865	28_00547	29_00438	3_01453	30_01029	31_00702	33_01464
g00927_00002	g00927	Cj0795c	murF	UDP-N-acetylmuramoyl-tripeptide--D-alanyl-D-alanine ligase	70	5	388	1	1	1	1	0	1	0	388	UDP-N-acetylmuramoyl-tripeptide--D-alanyl-D-alanine ligase(381):hypothetical protein(7):UDP-N-acetylmuramoyl-tripeptide D-alanyl-D-alanine ligase(1)	murF(382):NA(7)	273	1428	1402.16	242	1	1_00078	10_00123	104_01918	105_00378	106_00319	11_00266	12_00149	13_00981	14_00344	15_00960	16_01849	17_00422	18_01758	19_01619	2_01634	20_00043	21_00525	22_00834	23_00110	24_00856	26_00797	28_00816	29_00188	3_01862	30_00849	31_00532	33_01618
g00133_00012	g00133	Cj0386	der	GTPase Der	98	1	388	1	1	1	0	0	0	0	388	GTPase Der(388)	der(387):engA(1)	327	1383	1380.19	243	1	1_01559	10_01159	104_00267	105_01270	106_00549	11_00223	12_00357	13_00593	14_01276	15_00208	16_01321	17_00784	18_01313	19_00328	2_00161	20_01621	21_01162	22_00423	23_01222	24_00422	26_01571	28_01759	29_01337	3_01567	30_01655	31_00799	33_00756
g01935_00004	g01935	Cj0817	fliY	L-cystine-binding protein FliY	90	2	388	1	1	1	0	0	0	0	388	L-cystine-binding protein FliY(386):glutamine-binding protein(1):hypothetical protein(1)	fliY(386):NA(1):glnH(1)	192	771	769.32	244	1	1_01753	10_00143	104_00597	105_00222	106_00299	11_01554	12_00169	13_01088	14_00761	15_00980	16_00833	17_01021	18_00985	19_00491	2_01358	20_00065	21_00113	22_00804	23_00983	24_00876	26_00637	28_00932	29_01504	3_01883	30_00427	31_00340	33_00664
g01538_00004	g01538	Cj0410	frdB	Fumarate reductase iron-sulfur subunit	90	3	388	1	1	1	0	0	0	0	388	Fumarate reductase iron-sulfur subunit(387):fumarate reductase iron-sulfur subunit(1)	frdB(388)	531	729	725.24	245	1	1_01583	10_01183	104_00243	105_01246	106_00573	11_00247	12_00381	13_00617	14_01300	15_00184	16_01345	17_00760	18_01289	19_00352	2_00137	20_01645	21_01186	22_00447	23_01245	24_00397	26_01548	28_01783	29_01313	3_01543	30_01679	31_00775	33_00732
g00088_00012	g00088	Cj0162c	NA	hypothetical protein	98	1	388	1	1	1	0	0	0	0	388	hypothetical protein(387):periplasmic protein(1)	NA(388)	153	516	514.18	246	1	1_00514	10_00294	104_01225	105_00960	106_01407	11_00020	12_01640	13_00718	14_00177	15_01337	16_01812	17_00720	18_00018	19_00579	2_00380	20_00587	21_01027	22_00223	23_01286	24_00018	26_01425	28_01298	29_00544	3_00488	30_01278	31_01125	33_00313
g01447_00011	g01447	Cj1127c	pglJ	N-acetylgalactosamine-N%2CN'-diacetylbacillosaminyl-diphospho-undecaprenol 4-alpha-N-acetylgalactosaminyltransferase	97	3	388	1	1	1	0	0	0	0	388	N-acetylgalactosamine-N%2CN'-diacetylbacillosaminyl-diphospho-undecaprenol 4-alpha-N-acetylgalactosaminyltransferase(388)	pglJ(388)	444	1098	1096.03	247	1	1_01009	10_00722	104_00987	105_01561	106_01579	11_01037	12_01745	13_01632	14_01205	15_00453	16_01624	17_00563	18_00853	19_00916	2_01046	20_01086	21_01472	22_01221	23_00512	24_00179	26_01184	28_01258	29_00973	3_01008	30_00658	31_01442	33_00051
g00803_00012	g00803	Cj0281c	tal	Transaldolase	98	1	388	1	1	1	4	0	4	0	388	Transaldolase(391):transaldolase(1)	tal(392)	195	978	955.69	248	1	1_01458	10_01054	104_00019	105_00858	106_01806	11_00122	12_00418	13_00492	14_00386	15_01405	16_01033	17_00889	18_01419	19_00225	2_00778	20_01518	21_01062	22_00323	23_01115	24_00524	26_01673	28_01650	29_01440	3_01673	30_01552	31_00905	33_00864
g00115_00012	g00115	Cj0150c	alaC	Glutamate-pyruvate aminotransferase AlaC	98	1	388	1	1	1	0	0	0	0	388	Glutamate-pyruvate aminotransferase AlaC(387):aminotransferase(1)	alaC(387):NA(1)	1203	1203	1203	249	1	1_00526	10_00306	104_01237	105_00972	106_01419	11_00008	12_01628	13_00730	14_00165	15_01349	16_01824	17_00732	18_00006	19_00567	2_00392	20_00599	21_01039	22_00211	23_01274	24_00006	26_01413	28_01286	29_00556	3_00476	30_01290	31_01113	33_00325
g01852_00011	g01852	Cj0448c	bdlA	Biofilm dispersion protein BdlA	97	2	388	1	1	1	1	0	1	0	388	Biofilm dispersion protein BdlA(252):Methyl-accepting chemotaxis protein 4(130):hypothetical protein(6):MCP-type signal transduction protein(1)	bdlA(252):mcp4(130):NA(7)	150	1098	1085.84	250	1	1_00370	10_01525	104_01671	105_00058	106_00864	11_01710	12_01207	13_01150	14_00420	15_01729	16_00262	17_01055	18_01467	19_01322	2_01573	20_01264	21_01224	22_00118	23_01391	24_01060	26_00020	28_00408	29_00955	3_01786	30_00294	31_01737	33_00464
g02100_00011	g02100	Cj1248	guaA	GMP synthase [glutamine-hydrolyzing]	97	2	388	1	1	1	0	0	0	0	388	GMP synthase [glutamine-hydrolyzing](387):GMP synthase(1)	guaA(388)	477	1536	1524.99	251	1	1_01125	10_00838	104_01577	105_01736	106_00652	11_01154	12_00617	13_00902	14_00112	15_00770	16_01434	17_01696	18_00440	19_01033	2_00933	20_00396	21_01596	22_01347	23_00628	24_00297	26_01516	28_00102	29_01741	3_00865	30_00541	31_01325	33_01254
g01657_00011	g01657	Cj1230	hspR	Putative heat shock protein HspR	97	2	388	1	1	1	0	0	0	0	388	Putative heat shock protein HspR(387):heat shock transcriptional regulator(1)	hspR(388)	375	390	375.12	252	1	1_01107	10_00820	104_01559	105_01718	106_00670	11_01136	12_00598	13_00884	14_00094	15_00788	16_01416	17_01677	18_00422	19_01015	2_00952	20_00378	21_01578	22_01328	23_00610	24_00279	26_01283	28_00084	29_01759	3_00847	30_00559	31_01343	33_01273
g01580_00011	g01580	Cj0172c	NA	Carboxynorspermidine synthase	97	2	388	1	1	1	0	0	0	0	388	Carboxynorspermidine synthase(387):saccharopine dehydrogenase(1)	NA(388)	546	1206	1203.56	253	1	1_00505	10_00284	104_01215	105_00951	106_01399	11_00030	12_01650	13_00708	14_00187	15_01327	16_01802	17_00711	18_00028	19_00589	2_00372	20_00577	21_01019	22_00231	23_01296	24_00028	26_01434	28_01308	29_00534	3_00497	30_01268	31_01133	33_00303
g00137_00012	g00137	Cj1019c	livJ	Leu/Ile/Val-binding protein	98	1	388	1	1	1	0	0	0	0	388	Leu/Ile/Val-binding protein (386):branched-chain amino acid ABC transporter substrate-binding protein(1):hypothetical protein(1)	NA(387):livJ(1)	219	1116	1113.64	254	1	1_00902	10_00614	104_01096	105_01452	106_01468	11_00930	12_01853	13_01525	14_01049	15_01753	16_01734	17_00455	18_00748	19_00808	2_01151	20_01194	21_01362	22_01109	23_00403	24_00073	26_01073	28_01152	29_01620	3_00710	30_00766	31_01550	33_00160
g01886_00011	g01886	Cj0146c	trxB	Thioredoxin reductase	97	2	388	1	1	1	0	0	0	0	388	Thioredoxin reductase(387):thioredoxin reductase(1)	trxB(388)	774	939	938.57	255	1	1_00530	10_00310	104_01241	105_00976	106_01423	11_00004	12_01624	13_00734	14_00161	15_01353	16_01828	17_00736	18_00002	19_00563	2_00396	20_00603	21_01043	22_00207	23_01270	24_00002	26_01409	28_01282	29_00560	3_00472	30_01294	31_01109	33_00329
g01856_00011	g01856	Cj0804	pyrD	Dihydroorotate dehydrogenase (quinone)	97	2	388	1	1	1	0	0	0	0	388	Dihydroorotate dehydrogenase (quinone)(387):dihydroorotate dehydrogenase 2(1)	pyrD(388)	309	1059	1054.95	256	1	1_00069	10_00132	104_01909	105_00389	106_00310	11_00257	12_00158	13_00972	14_00335	15_00969	16_01840	17_00431	18_01767	19_01628	2_01625	20_00052	21_00516	22_00843	23_00119	24_00865	26_00788	28_00807	29_00179	3_01871	30_00858	31_00523	33_01609
g01519_00003	g01519	Cj0408	frdC	Fumarate reductase cytochrome b subunit	80	2	388	1	1	1	0	0	0	0	388	Fumarate reductase cytochrome b subunit(387):fumarate reductase cytochrome B subunit(1)	frdC(388)	537	783	782.32	257	1	1_01581	10_01181	104_00245	105_01248	106_00571	11_00245	12_00379	13_00615	14_01298	15_00186	16_01343	17_00762	18_01291	19_00350	2_00139	20_01643	21_01184	22_00445	23_01243	24_00399	26_01550	28_01781	29_01315	3_01545	30_01677	31_00777	33_00734
g01870_00011	g01870	Cj0529c	mltG	Endolytic murein transglycosylase	97	2	388	1	1	1	0	0	0	0	388	Endolytic murein transglycosylase(387):aminodeoxychorismate lyase family protein(1)	mltG(387):NA(1)	780	1002	824.49	258	1	1_01415	10_01608	104_01753	105_01191	106_00462	11_01485	12_01292	13_00217	14_00503	15_01658	16_00400	17_01138	18_01539	19_01405	2_01490	20_01347	21_00483	22_01636	23_01474	24_01132	26_00103	28_00325	29_00872	3_01128	30_00211	31_01655	33_01001
g00774_00010	g00774	Cj1541	NA	hypothetical protein	96	6	388	1	1	1	11	0	11	0	388	hypothetical protein(398):LamB/YcsF family protein(1)	NA(399)	309	768	743.64	259	1	1_00194	10_00314	104_01490	105_00401	106_01340	11_00866	12_01487	13_00353	14_00903	15_00505	16_00977	17_00272	18_01252	19_01733	2_00750	20_00801	21_00761	22_00492	23_00695	24_00631	26_00682	28_00699	29_01079	3_00347	30_01512	31_00110	33_00349
g00125_00012	g00125	Cj1455	prfB	Peptide chain release factor 2	98	1	388	1	1	1	0	0	0	0	388	Peptide chain release factor 2(387):peptide chain release factor 2(1)	prfB(388)	234	1104	1093.96	260	1	1_00232	10_01329	104_01410	105_00481	106_01668	11_01731	12_01405	13_01213	14_01652	15_00586	16_00897	17_00191	18_01168	19_01651	2_00668	20_00886	21_00841	22_00572	23_00776	24_00713	26_00763	28_00781	29_00999	3_00314	30_01430	31_00030	33_00434
g00995_00011	g00995	Cj0636	rsmF	Ribosomal RNA small subunit methyltransferase F	97	2	388	1	1	1	2	0	2	0	388	Ribosomal RNA small subunit methyltransferase F(386):hypothetical protein(2):Ribosomal RNA small subunit methyltransferase B(1):NOL1/NOP2/sun family protein(1)	rsmF(386):NA(3):rsmB(1)	180	879	863.05	261	1	1_01307	10_01407	104_01863	105_01087	106_00930	11_01376	12_01064	13_00107	14_01804	15_00055	16_00510	17_01248	18_01651	19_01515	2_00510	20_00191	21_00378	22_01531	23_00007	24_01242	26_00215	28_00219	29_00763	3_00201	30_00103	31_00404	33_01111
g00463_00007	g00463	Cj0141c	mntB	Manganese transport system membrane protein MntB	93	3	388	1	1	2	1	1	1	1	389	Manganese transport system membrane protein MntB(384):High-affinity zinc uptake system membrane protein ZnuB(3):hypothetical protein(2):ABC transporter permease(1)	mntB(384):NA(3):znuB(3)	213	807	798.67	262	1	1_00336	10_01034	104_00517	105_00267	106_00175	11_01237	12_01620	13_01068	14_00716	15_01910	16_00243	17_00313	18_00601	19_00016	2_00003	20_00714	21_00007	22_00003	23_00321	24_01425	26_00487	28_01542	29_00300	3_01378	30_01298	31_01057	33_01685
g01014_00011	g01014	Cj0578c	tatC	Sec-independent protein translocase protein TatC	97	5	388	1	1	1	0	0	0	0	388	Sec-independent protein translocase protein TatC(385):Sec-independent protein translocase protein TatCy(2):Sec-independent protein translocase TatC(1)	tatC(386):tatC2(2)	126	738	734.15	263	1	1_01363	10_01660	104_01805	105_01142	106_01899	11_01433	12_01342	13_00164	14_00556	15_01606	16_00452	17_01189	18_01593	19_01458	2_01439	20_01398	21_00433	22_01586	23_01528	24_01185	26_00157	28_00276	29_00820	3_01181	30_00159	31_01604	33_01053
g00170_00012	g00170	Cj0400	fur	Ferric uptake regulation protein	98	1	388	1	1	1	0	0	0	0	388	Ferric uptake regulation protein(387):ferric uptake regulator(1)	fur(388)	258	474	473.44	264	1	1_01573	10_01173	104_00253	105_01256	106_00563	11_00237	12_00371	13_00607	14_01290	15_00194	16_01335	17_00770	18_01299	19_00342	2_00147	20_01635	21_01176	22_00437	23_01235	24_00407	26_01558	28_01773	29_01323	3_01553	30_01669	31_00785	33_00742
g00393_00010	g00393	Cj0621	NA	hypothetical protein	96	13	388	1	1	1	1	0	1	0	388	hypothetical protein(389)	NA(389)	270	1521	1488.41	265	1	1_01321	10_00025	104_01849	105_01101	106_00915	11_01390	12_01386	13_00121	14_00599	15_00883	16_00496	17_01233	18_01636	19_01501	2_00525	20_01441	21_00391	22_01544	23_01570	24_01227	26_00201	28_00232	29_00777	3_00215	30_00117	31_00394	33_01097
g00490_00006	g00490	Cj0671	dcuB	Anaerobic C4-dicarboxylate transporter DcuB	92	6	388	1	1	1	22	0	22	0	388	Anaerobic C4-dicarboxylate transporter DcuB(405):hypothetical protein(4):anaerobic C4-dicarboxylate transporter(1)	dcuB(406):NA(4)	186	1425	1340.63	266	1	1_01275	10_01439	104_01895	105_01054	106_00964	11_01344	12_01095	13_00075	14_01771	15_00088	16_00542	17_01281	18_01684	19_01547	2_00476	20_00223	21_00347	22_01499	23_00039	24_01275	26_00247	28_00187	29_00731	3_00169	30_00071	31_00435	33_01143
g02147_00011	g02147	Cj0430	NA	hypothetical protein	97	2	388	1	1	1	0	0	0	0	388	hypothetical protein(387):integral membrane protein(1)	NA(388)	210	1236	1220.44	267	1	1_01598	10_01202	104_00224	105_01228	106_00594	11_00769	12_00401	13_00632	14_01321	15_00164	16_01364	17_00741	18_01270	19_00372	2_00118	20_01664	21_01204	22_00465	23_01265	24_00377	26_01529	28_01804	29_01294	3_01524	30_01699	31_00767	33_00717
g02011_00012	g02011	Cj0725c	mog	Molybdopterin adenylyltransferase	98	1	388	1	1	1	0	0	0	0	388	Molybdopterin adenylyltransferase(387):molybdenum cofactor biosynthesis protein MogA(1)	mog(387):mogA(1)	537	552	542.74	268	1	1_01218	10_01494	104_00141	105_01005	106_01163	11_01287	12_01150	13_00018	14_01006	15_01475	16_00596	17_01335	18_01738	19_01602	2_00419	20_00278	21_00283	22_01436	23_00093	24_01331	26_00303	28_00129	29_00678	3_00116	30_00017	31_00492	33_00220
g00085_00012	g00085	Cj0545	hemC	Porphobilinogen deaminase	98	1	388	1	1	1	0	0	0	0	388	Porphobilinogen deaminase(387):porphobilinogen deaminase(1)	hemC(388)	426	924	922.72	269	1	1_01399	10_01624	104_01769	105_01175	106_01935	11_01469	12_01308	13_00201	14_00519	15_01642	16_00416	17_01154	18_01555	19_01421	2_01474	20_01363	21_00467	22_01620	23_01490	24_01148	26_00119	28_00309	29_00856	3_01144	30_00195	31_01639	33_01017
g01914_00011	g01914	Cj1685c	bioB	Biotin synthase	97	2	388	1	1	1	0	0	0	0	388	Biotin synthase(387):biotin synthase(1)	bioB(388)	837	837	837	270	1	1_00612	10_00034	104_00792	105_00735	106_00068	11_00686	12_00290	13_01353	14_00810	15_00610	16_01203	17_01441	18_00257	19_01181	2_01717	20_00895	21_00607	22_00984	23_00794	24_01749	26_00925	28_00603	29_00379	3_01511	30_01089	31_00612	33_01406
g00084_00012	g00084	Cj1688c	secY	Protein translocase subunit SecY	98	1	388	1	1	1	0	0	0	0	388	Protein translocase subunit SecY(387):protein translocase subunit SecY(1)	secY(388)	888	1266	1265.02	271	1	1_00607	10_00037	104_00788	105_00744	106_00080	11_00691	12_00287	13_01348	14_00813	15_00613	16_01207	17_01438	18_00260	19_01178	2_01714	20_00898	21_00597	22_00994	23_00797	24_01752	26_00928	28_00606	29_00375	3_01515	30_01092	31_00609	33_01398
g00923_00003	g00923	Cj1603	hisF	Imidazole glycerol phosphate synthase subunit HisF	80	5	388	1	1	1	1	0	1	0	388	Imidazole glycerol phosphate synthase subunit HisF(388):imidazole glycerol phosphate synthase subunit HisF(1)	hisF(389)	156	768	765.16	272	1	1_00697	10_00499	104_00880	105_00633	106_01046	11_00601	12_00948	13_01438	14_01401	15_01133	16_01115	17_01546	18_00153	19_01270	2_01803	20_00754	21_00693	22_00898	23_01620	24_01647	26_00836	28_00518	29_00467	3_00599	30_01000	31_00673	33_01493
g00414_00011	g00414	Cj0938c	aas	Bifunctional protein Aas	97	4	388	1.01	1	2	19	3	19	3	391	Bifunctional protein Aas(397):Lysophospholipid transporter LplT(12):2-acylglycerophosphoethanolamine acyltransferase(1)	aas(398):lplT(12)	261	3519	3285.27	273	1	1_01635	10_00255	104_00712	105_00111	106_01789	11_01590	12_00724	(13_00829:13_00830)	14_00313	15_01093	16_01579	17_00908	18_00872	19_00377	2_01241	20_00181	(21_00231:21_00232)	22_00687	23_01095	24_00989	26_00521	28_01049	(29_00123:29_00124)	3_01277	30_00313	31_00225	33_00545
g01410_00010	g01410	Cj1513c	NA	hypothetical protein	96	3	388	1	1	1	0	0	0	0	388	hypothetical protein(388)	NA(388)	135	192	191.85	274	1	1_00170	10_01272	104_01467	105_00424	106_01611	11_00842	12_01462	13_00377	14_01709	15_00529	16_00954	17_00249	18_01225	19_01708	2_00725	20_00827	21_00784	22_00515	23_00719	24_00656	26_00706	28_00724	29_01056	3_00371	30_01487	31_00087	33_00376
g02084_00007	g02084	Cj0549	fliS	Flagellar secretion chaperone FliS	93	2	388	1	1	1	0	0	0	0	388	Flagellar secretion chaperone FliS(387):flagellar protein FliS(1)	fliS(388)	387	387	387	275	1	1_01395	10_01628	104_01773	105_01171	106_01931	11_01465	12_01312	13_00197	14_00523	15_01638	16_00420	17_01158	18_01559	19_01425	2_01470	20_01367	21_00463	22_01616	23_01494	24_01152	26_00123	28_00305	29_00852	3_01148	30_00191	31_01635	33_01021
g00954_00007	g00954	Cj0839c	NA	hypothetical protein	93	5	388	1	1	1	0	0	0	0	388	hypothetical protein(388)	NA(388)	198	198	198	276	1	1_01732	10_00163	104_00618	105_00202	106_01693	11_01533	12_00190	13_01110	14_00781	15_01000	16_00728	17_01001	18_00965	19_00470	2_01337	20_00087	21_00133	22_00784	23_01003	24_00896	26_00616	28_00952	29_01483	3_01904	30_00406	31_00319	33_00644
g02007_00012	g02007	Cj0538	oorC	hypothetical protein	98	1	388	1	1	1	0	0	0	0	388	hypothetical protein(387):2-oxoglutarate-acceptor oxidoreductase subunit OorC(1)	NA(387):oorC(1)	432	558	557.68	277	1	1_01406	10_01617	104_01762	105_01182	106_00453	11_01476	12_01301	13_00208	14_00512	15_01649	16_00409	17_01147	18_01548	19_01414	2_01481	20_01356	21_00474	22_01627	23_01483	24_01141	26_00112	28_00316	29_00863	3_01137	30_00202	31_01646	33_01010
g00790_00008	g00790	Cj0025c	tcyP	L-cystine uptake protein TcyP	94	6	388	1	1	1	0	0	0	0	388	L-cystine uptake protein TcyP(387):sodium:dicarboxylate family transmembrane symporter(1)	tcyP(387):NA(1)	252	1386	1382.9	278	1	1_00537	10_00114	104_00720	105_00809	106_01110	11_00763	12_00219	13_01277	14_00880	15_00680	16_01276	17_01371	18_00328	19_01101	2_01646	20_00966	21_00531	22_01061	23_00874	24_01820	26_00993	28_00674	29_00307	3_01407	30_01169	31_00538	33_01328
g00129_00012	g00129	Cj0663c	hslV	ATP-dependent protease subunit HslV	98	1	388	1	1	1	0	0	0	0	388	ATP-dependent protease subunit HslV(387):ATP-dependent protease peptidase subunit(1)	hslV(388)	198	543	542.11	279	1	1_01282	10_01432	104_01888	105_01061	106_00957	11_01351	12_01088	13_00082	14_01778	15_00081	16_00535	17_01274	18_01677	19_01540	2_00483	20_00216	21_00354	22_01506	23_00032	24_01268	26_00240	28_00194	29_00738	3_00176	30_00078	31_00428	33_01136
g02129_00011	g02129	Cj0821	glmU	Bifunctional protein GlmU	97	2	388	1	1	1	0	0	0	0	388	Bifunctional protein GlmU(387):bifunctional N-acetylglucosamine-1-phosphate uridyltransferase/glucosamine-1-phosphate acetyltransferase(1)	glmU(388)	423	1290	1286.26	280	1	1_01750	10_00145	104_00600	105_00220	106_00297	11_01551	12_00172	13_01091	14_00763	15_00982	16_00830	17_01019	18_00983	19_00488	2_01356	20_00068	21_00115	22_00802	23_00985	24_00878	26_00634	28_00934	29_01501	3_01886	30_00424	31_00337	33_00662
g01297_00011	g01297	Cj0515	NA	hypothetical protein	97	4	388	1	1	1	0	0	0	0	388	hypothetical protein(387):periplasmic protein(1)	NA(388)	234	1197	1193.11	281	1	1_01426	10_01595	104_01740	105_01202	106_00473	11_01496	12_01279	13_00228	14_00490	15_01669	16_00387	17_01125	18_01527	19_01392	2_01501	20_01335	21_00494	22_01647	23_01461	24_01120	26_00092	28_00336	29_00885	3_01115	30_00224	31_01667	33_00990
g00832_00009	g00832	Cj0912c	cysK	Cysteine synthase	95	6	388	1	1	1	0	0	0	0	388	Cysteine synthase(379):O-acetylserine sulfhydrylase(8):cysteine synthase(1)	cysK(379):cysK1(8):cysM(1)	324	900	897.11	282	1	1_01668	10_00228	104_00685	105_00138	106_01762	11_01623	12_00751	13_00796	14_00232	15_01066	16_00658	17_00935	18_00899	19_00404	2_01268	20_00154	21_00197	22_00721	23_01068	24_00962	26_00548	28_01021	29_00048	3_01250	30_00340	31_00252	33_00579
g00816_00011	g00816	Cj0204	NA	hypothetical protein	97	3	388	1	1	1	5	0	5	0	388	hypothetical protein(392):oligopeptide transporter(1)	NA(393)	285	1998	1957.24	283	1	1_00478	10_01348	104_00967	105_00919	106_01272	11_00057	12_01686	13_00681	14_00933	15_01295	16_00784	17_00678	18_00060	19_00621	2_00340	20_00545	21_00989	22_00259	23_01326	24_00543	26_01347	28_01341	29_00611	3_00529	30_01236	31_01166	(33_00275:33_00276)
g01364_00003	g01364	Cj1164c	NA	hypothetical protein	80	3	388	1	1	1	0	0	0	0	388	hypothetical protein(388)	NA(388)	240	270	263.95	284	1	1_01042	10_00755	104_00206	105_01653	106_00735	11_01070	12_00532	13_01665	14_00029	15_00853	16_01780	17_01612	18_00357	19_00950	2_01018	20_00313	21_01513	22_01262	23_00545	24_00214	26_01218	28_00019	29_01269	3_00782	30_00624	31_01408	33_00015
g02141_00011	g02141	Cj0345	trpE	Anthranilate synthase component 1	97	2	388	1	1	1	0	0	0	0	388	Anthranilate synthase component 1(387):anthranilate synthase subunit I(1)	trpE(388)	648	1251	1238.61	285	1	1_01520	10_01119	104_00307	105_01309	106_00509	11_00184	12_00317	13_00554	14_01236	15_00248	16_01281	17_00824	18_01353	19_00288	2_00201	20_01581	21_01123	22_00384	23_01182	24_00463	26_01611	28_01719	29_01377	3_01607	30_01615	31_00839	33_00796
g00404_1_00004	g00404_1	Cj1189c	aer	Aerotaxis receptor	80	5	388	1	1	2	3	1	3	1	389	Aerotaxis receptor(389):hypothetical protein(2):bipartate energy taxis response protein CetB(1)	aer(389):NA(2):cetB(1)	126	501	492.13	286	1	1_01067	10_00780	104_01519	105_01678	106_00710	11_01095	12_00557	13_00843	14_00054	15_00828	16_01376	17_01637	18_00382	19_00975	2_00993	20_00338	21_01538	22_01288	23_00570	24_00239	26_01243	28_00044	29_01799	3_00807	30_00599	31_01383	33_01313
g00017_00012	g00017	Cj1001	rpoD	RNA polymerase sigma factor RpoD	98	1	388	1	1	1	0	0	0	0	388	RNA polymerase sigma factor RpoD(388)	rpoD(388)	171	1869	1855.96	287	1	1_00883	10_00595	104_01115	105_01433	106_01308	11_00911	12_01872	13_01506	14_01030	15_00261	16_01753	17_01823	18_00667	19_00789	2_01170	20_01213	21_01343	22_01090	23_00384	24_01410	26_01054	28_01116	29_01639	3_00691	30_00785	31_01226	33_00179
g00201_1_00014	g00201_1	Cj0677	kdpB	Potassium-transporting ATPase ATP-binding subunit	97	12	388	1.24	1	3	193	87	203	93	481	Potassium-transporting ATPase ATP-binding subunit(782):potassium-transporting ATPase subunit B(1)	kdpB(783)	129	2058	933.96	288	1	1_01272	10_01445	(104_00190:104_01899)	105_01052	(106_00969:106_00970:106_00971);106_00968	11_01341	(12_01099:12_01100)	13_00072	(14_01763:14_01764:14_01765);14_01762	(15_00092:15_00094:15_00095);15_00093	16_00547	(17_01285:17_01286)	18_01687	19_01553	(2_00469:2_00470:2_00471)	20_00228	21_00345	22_01497	23_00044	(24_01279:24_01280)	(26_00252:26_00253:26_00254)	(28_00179:28_00180:28_00182);28_00181	29_00727	(3_00164:3_00165)	30_00066	(31_00441:31_00442)	33_01145
g01234_00010	g01234	Cj0073c	NA	putative protein	96	4	388	1	1	1	0	0	0	0	388	putative protein(387):hypothetical protein(1)	NA(388)	405	657	655.7	289	1	1_00786	10_00968	104_00451	105_00333	106_00242	11_00413	12_01552	13_00287	14_00647	15_00142	16_00177	17_00381	18_00534	19_00084	2_00070	20_00648	21_00073	22_00069	23_00253	24_01493	26_00421	28_01610	29_00234	3_01723	30_01366	31_00989	33_00930
g01333_00011	g01333	Cj0852c	NA	hypothetical protein	97	3	388	1	1	1	0	0	0	0	388	hypothetical protein(387):integral membrane protein(1)	NA(388)	330	330	330	290	1	1_01719	10_00176	104_00631	105_00189	106_01706	11_01520	12_00203	13_01123	14_00794	15_01013	16_00715	17_00988	18_00952	19_00457	2_01323	20_00100	21_00146	22_00771	23_01016	24_00909	26_00603	28_00965	29_01470	3_01917	30_00393	31_00306	33_00631
g00374_00008	g00374	Cj1069	NA	putative protein	94	8	388	1	1	1	20	0	20	0	388	putative protein(388):hypothetical protein(20)	NA(408)	201	873	802.6	291	1	1_00950	10_00664	104_01047	105_01502	106_01522	11_00979	12_01803	13_01574	14_01147	15_00396	16_01684	17_00506	18_00796	19_00858	2_01103	20_01144	21_01415	22_01162	23_00454	24_00122	26_01125	28_01201	29_01571	3_01068	30_00716	31_01500	33_00108
g01177_00011	g01177	Cj0995c	hemB	Delta-aminolevulinic acid dehydratase	97	4	388	1	1	1	0	0	0	0	388	Delta-aminolevulinic acid dehydratase(387):delta-aminolevulinic acid dehydratase(1)	hemB(388)	984	984	984	292	1	1_00877	10_00589	104_01121	105_01427	106_01302	11_00905	12_01878	13_01500	14_01024	15_00255	16_01759	17_01817	18_00661	19_00726	2_01176	20_01219	21_01337	22_01084	23_00378	24_01416	26_01048	28_01110	29_01645	3_00685	30_00791	31_01220	33_00185
g01137_00009	g01137	Cj1687	mdtG	Multidrug resistance protein MdtG	95	3	388	1	1	1	38	0	38	0	388	Multidrug resistance protein MdtG(171):hypothetical protein(128):Bacillibactin exporter(126):efflux protein(1)	mdtG(171):NA(129):ymfD(126)	222	1272	1152.9	293	1	1_00610	10_00036	(104_00789:104_00790)	105_00737	106_00070	11_00688	12_00288	13_01351	14_00812	15_00612	(16_01205:16_01206)	17_01439	18_00259	19_01179	2_01715	20_00897	21_00605	22_00986	23_00796	24_01751	26_00927	28_00605	(29_00376:29_00377)	(3_01513:3_01514)	30_01091	31_00610	33_01404
g02802_00012	g02802	Cj1131c	galE	UDP-glucose 4-epimerase	98	1	388	1	1	1	1	0	1	0	388	UDP-glucose 4-epimerase(388):UDP-GlcNAc/Glc 4-epimerase(1)	galE(388):gne(1)	261	987	982.09	294	1	1_01013	10_00726	104_00983	105_01565	106_01583	11_01041	12_01741	13_01636	14_01209	15_00457	16_01620	17_00567	18_00857	19_00920	2_01042	20_01082	21_01476	22_01225	23_00516	24_00183	26_01188	28_01262	29_00977	3_01004	30_00654	31_01438	33_00047
g00868_00003	g00868	Cj0830	NA	hypothetical protein	80	5	388	1	1	1	0	0	0	0	388	hypothetical protein(387):integral membrane protein(1)	NA(388)	261	492	416.88	295	1	1_01741	10_00154	104_00609	105_00211	106_00288	11_01542	12_00181	13_01101	14_00772	15_00991	16_00821	17_01010	18_00974	19_00479	2_01346	20_00077	21_00124	22_00793	23_00994	24_00887	26_00625	28_00943	29_01492	3_01895	30_00415	31_00328	33_00653
g01669_00010	g01669	Cj0062c	NA	hypothetical protein	96	2	388	1	1	1	0	0	0	0	388	hypothetical protein(387):integral membrane protein(1)	NA(388)	234	357	356.37	296	1	1_00796	10_00958	104_00441	105_00344	106_00252	11_00423	12_01542	13_00297	14_00637	15_00132	16_00167	17_00391	18_00524	19_00094	2_00080	20_00638	21_01309	22_00158	23_00243	24_01503	26_00411	28_01621	29_00224	3_01713	30_01376	31_00979	33_00940
g01250_00011	g01250	Cj1505c	NA	hypothetical protein	97	4	388	1	1	1	0	0	0	0	388	hypothetical protein(387):two-component response regulator(1)	NA(388)	285	573	568.55	297	1	1_00162	10_01280	104_01459	105_00432	106_01619	11_00834	12_01454	13_00385	14_01701	15_00537	16_00946	17_00241	18_01217	19_01700	2_00717	20_00835	21_00792	22_00523	23_00727	24_00664	26_00714	28_00732	29_01048	3_00380	30_01479	31_00079	33_00384
g00743_00010	g00743	Cj0465c	ctb	Group 3 truncated hemoglobin ctb	96	6	388	1	1	1	1	0	1	0	388	Group 3 truncated hemoglobin ctb(388):group 3 truncated hemoglobin(1)	ctb(389)	162	384	382.46	298	1	1_00387	10_01542	104_01688	105_00041	106_00847	11_01693	12_01224	13_01167	14_00437	15_01712	16_00334	17_01072	18_01484	19_01339	2_01556	20_01281	21_01241	22_00101	23_01408	24_01077	26_00037	28_00391	29_00938	3_01803	30_00277	31_01720	33_00481
g01205_00011	g01205	Cj1508c	fdhD	Sulfur carrier protein FdhD	97	4	388	1	1	1	0	0	0	0	388	Sulfur carrier protein FdhD(387):formate dehydrogenase accessory protein(1)	fdhD(388)	780	783	782.99	299	1	1_00165	10_01277	104_01462	105_00429	106_01616	11_00837	12_01457	13_00382	14_01704	15_00534	16_00949	17_00244	18_01220	19_01703	2_00720	20_00832	21_00789	22_00520	23_00724	24_00661	26_00711	28_00729	29_01051	3_00376	30_01482	31_00082	33_00381
g00718_00003	g00718	Cj0813	kdsB	3-deoxy-manno-octulosonate cytidylyltransferase	80	7	388	1	1	1	0	0	0	0	388	3-deoxy-manno-octulosonate cytidylyltransferase(388)	kdsB(388)	720	720	720	300	1	1_00060	10_00141	104_01900	105_00380	106_00301	11_00248	12_00167	13_00963	14_00326	15_00978	16_01831	17_00440	18_01776	19_01637	2_01616	20_00061	21_00507	22_00852	23_00128	24_00874	26_00779	28_00798	29_00170	3_01880	30_00867	31_00514	33_01600
g01964_00012	g01964	Cj0012c	rbr1	Rubrerythrin-1	98	1	388	1	1	1	0	0	0	0	388	Rubrerythrin-1(387):non-heme iron protein(1)	rbr1(387):rrc(1)	153	669	646.29	301	1	1_00550	10_00101	104_00733	105_00796	106_01097	11_00750	12_00232	13_01290	14_00868	15_00667	16_01262	17_01384	18_00315	19_01114	2_01659	20_00953	21_00544	22_01048	23_00861	24_01807	26_00980	28_00661	29_00320	3_01420	30_01156	31_00552	33_01342
g02159_00011	g02159	Cj0279	carB	Carbamoyl-phosphate synthase large chain	97	2	388	1	1	1	0	0	0	0	388	Carbamoyl-phosphate synthase large chain(387):carbamoyl phosphate synthase large subunit(1)	carB(388)	396	3273	3240.07	302	1	1_01456	10_01052	104_00017	105_00860	106_01804	11_00120	12_00416	13_00490	14_00388	15_01407	16_01031	17_00891	18_01421	19_00223	2_00776	20_01516	21_01060	22_00321	23_01113	24_00526	26_01675	28_01648	29_01442	3_01675	30_01550	31_00907	33_00866
g00147_00012	g00147	Cj0287c	greA	Transcription elongation factor GreA	98	1	388	1	1	1	0	0	0	0	388	Transcription elongation factor GreA(387):transcription elongation factor GreA(1)	greA(388)	285	486	485.48	303	1	1_01464	10_01060	104_00025	105_00852	106_01812	11_00128	12_00424	13_00498	14_00380	15_01399	16_01039	17_00883	18_01413	19_00231	2_00784	20_01524	21_01068	22_00329	23_01121	24_00518	26_01667	28_01656	29_01434	3_01667	30_01558	31_00899	33_00858
g01560_00011	g01560	Cj0593c	NA	hypothetical protein	97	3	388	1	1	1	0	0	0	0	388	hypothetical protein(387):integral membrane protein(1)	NA(388)	633	633	633	304	1	1_01348	10_01675	104_01820	105_01127	106_00887	11_01418	12_01358	13_00149	14_00571	15_00911	16_00467	17_01204	18_01608	19_01473	2_01424	20_01413	21_00418	22_01571	23_01543	24_01200	26_00172	28_00261	29_00805	3_01196	30_00144	31_01589	33_01068
g01042_00009	g01042	Cj1624c	tdcG	L-serine dehydratase TdcG	95	4	388	1	1	1	3	0	3	0	388	L-serine dehydratase TdcG(383):L-serine dehydratase 1(7):L-serine dehydratase(1)	tdcG(383):sdaA(8)	324	1371	1348.93	305	1	1_00672	10_00474	104_00855	105_00659	106_00009	11_00626	12_00973	13_01413	14_01426	15_01158	16_01140	17_01520	18_00179	19_01245	2_01778	20_00779	21_00668	22_00923	23_01645	24_01672	26_00861	28_00543	29_00442	3_01449	30_01025	31_00698	33_01468
g00254_00008	g00254	Cj0436	NA	hypothetical protein	94	12	388	1	1	1	12	0	12	0	388	hypothetical protein(399):pyridoxamine 5'-phosphate oxidase(1)	NA(400)	123	411	393.31	306	1	1_00359	10_01514	104_01659	105_00068	106_00877	11_01721	12_01195	13_01139	14_00408	15_01741	16_00250	17_01043	18_01454	19_01311	2_01586	20_01252	21_01214	22_00128	23_01380	24_01050	26_00008	28_00421	29_00967	3_01774	30_00305	31_01751	33_00454
g00121_00012	g00121	Cj1204c	atpB	ATP synthase subunit a	98	1	388	1	1	1	0	0	0	0	388	ATP synthase subunit a(387):ATP synthase subunit A(1)	atpB(388)	270	681	679.94	307	1	1_01081	10_00794	104_01533	105_01692	106_00696	11_01110	12_00572	13_00857	14_00068	15_00814	16_01390	17_01651	18_00396	19_00989	2_00979	20_00352	21_01552	22_01302	23_00584	24_00253	26_01257	28_00058	29_01785	3_00821	30_00585	31_01369	33_01299
g01307_00011	g01307	Cj0496	NA	hypothetical protein	97	3	388	1	1	1	0	0	0	0	388	hypothetical protein(388)	NA(388)	243	375	373.98	308	1	1_00413	10_01577	104_01722	105_00005	106_00491	11_01667	12_01261	13_01193	14_00472	15_01687	16_00369	17_01107	18_01509	19_01374	2_01520	20_01317	21_01266	22_00076	23_01443	24_01102	26_00074	28_00355	29_00903	3_01097	30_00242	31_01685	33_00506
g00292_1_00019	g00292_1	Cj0415	NA	Gluconate 2-dehydrogenase flavoprotein	93	3	388	1	1	1	0	0	0	0	388	Gluconate 2-dehydrogenase flavoprotein(387):GMC oxidoreductase subunit(1)	NA(388)	234	1722	1710.95	309	1	1_01588	10_01188	104_00238	105_01241	106_00578	11_00779	12_00386	13_00622	14_01305	15_00179	16_01350	17_00755	18_01284	19_00357	2_00132	20_01650	21_01191	22_00452	23_01250	24_00392	26_01543	28_01788	29_01308	3_01538	30_01684	31_00770	33_00727
g00735_00007	g00735	Cj0758	grpE	Protein GrpE	93	7	388	1	1	1	0	0	0	0	388	Protein GrpE(387):heat shock protein GrpE(1)	grpE(388)	216	531	528.97	310	1	1_00042	10_01246	104_00559	105_00262	106_01368	11_00313	12_00826	13_01267	14_00724	15_00923	16_00871	17_00610	18_01026	19_00534	2_01395	20_00006	21_00076	22_00203	23_00166	24_00815	26_01308	28_00431	29_00134	3_01370	30_00470	31_00380	33_01661
g01784_00009	g01784	Cj1671c	NA	hypothetical protein	95	2	388	1	1	1	0	0	0	0	388	hypothetical protein(388)	NA(388)	204	204	204	311	1	1_00622	10_00423	104_00805	105_00725	106_00058	11_00676	12_01025	13_01363	14_01477	15_01226	16_01190	17_01451	18_00247	19_01194	2_01727	20_00977	21_00617	22_00974	23_01696	24_01739	26_00912	28_00593	29_00392	3_01498	30_01076	31_00748	33_01416
g00123_00012	g00123	Cj0324	menG	Demethylmenaquinone methyltransferase	98	1	388	1	1	1	0	0	0	0	388	Demethylmenaquinone methyltransferase(387):ubiquinone/menaquinone biosynthesis methyltransferase(1)	menG(387):ubiE(1)	708	708	708	312	1	1_01500	10_01097	104_00327	105_01329	106_01450	11_00164	12_00296	13_00534	14_01216	15_00483	16_00021	17_00845	18_01375	19_00267	2_00224	20_01561	21_01103	22_00364	23_01161	24_00484	26_01631	28_01695	29_01397	3_01630	30_01594	31_00862	33_00817
g00070_00012	g00070	Cj0006	NA	hypothetical protein	98	1	388	1	1	1	0	0	0	0	388	hypothetical protein(387):Na+/H+ antiporter family protein(1)	NA(388)	222	1308	1294.15	313	1	1_00555	10_00095	104_00738	105_00791	106_01092	11_00744	12_00238	13_01295	14_00862	15_00662	16_01257	17_01389	18_00309	19_01120	2_01664	20_00948	21_00549	22_01043	23_00855	24_01801	26_00974	28_00656	29_00325	3_01425	30_01150	31_00557	33_01348
g00918_00010	g00918	Cj0667	NA	putative protein	96	5	388	1	1	1	0	0	0	0	388	putative protein(387):S4 domain-containing protein(1)	NA(388)	246	285	281.36	314	1	1_01279	10_01435	104_01891	105_01058	106_00960	11_01348	12_01091	13_00079	14_01775	15_00084	16_00538	17_01277	18_01680	19_01543	2_00480	20_00219	21_00351	22_01503	23_00035	24_01271	26_00243	28_00191	29_00735	3_00173	30_00075	31_00431	33_01139
g01521_00005	g01521	Cj1166c	yjjP	Inner membrane protein YjjP	91	3	388	1	1	1	0	0	0	0	388	Inner membrane protein YjjP(387):integral membrane protein(1)	yjjP(387):NA(1)	420	777	776.08	315	1	1_01044	10_00757	104_00204	105_01655	106_00733	11_01072	12_00534	13_01667	14_00031	15_00851	16_01778	17_01614	18_00359	19_00952	2_01016	20_00315	21_01515	22_01264	23_00547	24_00216	26_01220	28_00021	29_01267	3_00784	30_00622	31_01406	33_00013
g01050_00010	g01050	Cj0252	moaC1	Cyclic pyranopterin monophosphate synthase 1	96	5	388	1	1	1	0	0	0	0	388	Cyclic pyranopterin monophosphate synthase 1(251):Cyclic pyranopterin monophosphate synthase(136):cyclic pyranopterin monophosphate synthase accessory protein(1)	moaC1(251):moaC(137)	474	474	474	316	1	1_00440	10_01388	104_00927	105_00884	106_01234	11_00095	12_01725	13_00643	14_00971	15_01255	16_00010	17_00640	18_00099	19_00661	2_00301	20_00506	21_00951	22_00296	23_01366	24_00582	26_01387	28_01431	29_00571	3_00571	30_01196	31_01204	33_00675
g01830_00011	g01830	Cj0240c	iscS	Cysteine desulfurase IscS	97	2	388	1	1	1	0	0	0	0	388	Cysteine desulfurase IscS(387):cysteine desulfurase(1)	iscS(388)	174	1182	1172.88	317	1	1_00451	10_01377	104_00938	105_00895	106_01245	11_00084	12_01715	13_00654	14_00960	15_01266	16_00813	17_00651	18_00088	19_00650	2_00312	20_00517	21_00963	22_00285	23_01355	24_00571	26_01376	28_01420	29_00582	3_00559	30_01207	31_01194	33_00686
g00135_00012	g00135	Cj1010	tgt	Queuine tRNA-ribosyltransferase	98	1	388	1	1	1	0	0	0	0	388	Queuine tRNA-ribosyltransferase(387):queuine tRNA-ribosyltransferase(1)	tgt(388)	375	1122	1119.78	318	1	1_00892	10_00604	104_01106	105_01442	106_01317	11_00920	12_01863	13_01515	14_01039	15_00270	16_01744	17_01832	18_00676	19_00798	2_01161	20_01204	21_01352	22_01099	23_00393	24_01401	26_01063	28_01125	29_01630	3_00700	30_00776	31_01235	33_00170
g00110_00012	g00110	Cj1061c	ileS	Isoleucine--tRNA ligase	98	1	388	1	1	1	0	0	0	0	388	Isoleucine--tRNA ligase(387):isoleucine--tRNA ligase(1)	ileS(388)	489	2754	2733.38	319	1	1_00943	10_00657	104_01054	105_01495	106_01514	11_00972	12_01810	13_01567	14_01140	15_01801	16_01692	17_00498	18_00789	19_00851	2_01110	20_01151	21_01408	22_01155	23_00447	24_00115	26_01119	28_01193	29_01578	3_01075	30_00723	31_01507	33_00116
g01536_00011	g01536	Cj1076	proC	Pyrroline-5-carboxylate reductase	97	2	388	1	1	1	0	0	0	0	388	Pyrroline-5-carboxylate reductase(387):pyrroline-5-carboxylate reductase(1)	proC(388)	519	735	730.96	320	1	1_00957	10_00671	104_01038	105_01511	106_01529	11_00986	12_01796	13_01581	14_01154	15_00403	16_01675	17_00513	18_00803	19_00865	2_01096	20_01137	21_01422	22_01171	23_00461	24_00129	26_01132	28_01208	29_01562	3_01059	30_00709	31_01493	33_00101
g01011_00011	g01011	Cj1532	NA	hypothetical protein	97	4	388	1	1	1	0	0	0	0	388	hypothetical protein(387):periplasmic protein(1)	NA(388)	603	762	731.21	321	1	1_00185	10_01257	104_01481	105_00410	106_01595	11_00857	12_01478	13_00362	14_01724	15_00514	16_00968	17_00263	18_01243	19_01724	2_00741	20_00811	21_00770	22_00501	23_00704	24_00640	26_00691	28_00708	29_01070	3_00356	30_01503	31_00101	33_00359
g01561_00011	g01561	Cj1177c	gmk	Guanylate kinase	97	3	388	1	1	1	0	0	0	0	388	Guanylate kinase(387):guanylate kinase(1)	gmk(388)	153	624	616.82	322	1	1_01055	10_00768	104_00193	105_01666	106_00722	11_01083	12_00545	13_01678	14_00042	15_00840	16_01767	17_01625	18_00370	19_00963	2_01005	20_00326	21_01526	22_01275	23_00558	24_00227	26_01231	28_00032	29_01256	3_00795	30_00611	31_01395	33_00002
g01559_00011	g01559	Cj1180c	lolD	Lipoprotein-releasing system ATP-binding protein LolD	97	3	388	1	1	1	0	0	0	0	388	Lipoprotein-releasing system ATP-binding protein LolD(387):ABC transporter ATP-binding protein(1)	lolD(387):NA(1)	621	636	635.96	323	1	1_01058	10_00771	104_01510	105_01669	106_00719	11_01086	12_00548	13_00834	14_00045	15_00837	16_01367	17_01628	18_00373	19_00966	2_01002	20_00329	21_01529	22_01278	23_00561	24_00230	26_01234	28_00035	29_01808	3_00798	30_00608	31_01392	33_01322
g01578_00011	g01578	Cj0191c	def	Peptide deformylase	97	3	388	1	1	1	0	0	0	0	388	Peptide deformylase(386):peptide deformylase(1):Peptide deformylase 2(1)	def(387):def2(1)	264	555	527.53	324	1	1_00491	10_00266	104_01196	105_00932	106_01285	11_00044	12_01670	13_00694	14_00920	15_01308	16_00771	17_00692	18_00047	19_00608	2_00353	20_00558	21_01005	22_00245	23_01315	24_00047	26_01453	28_01327	29_00515	3_00516	30_01249	31_01153	33_00289
g01516_00011	g01516	Cj1577c	nqo5	NADH-quinone oxidoreductase chain 5	97	3	387	1	1	1	0	0	0	0	387	NADH-quinone oxidoreductase chain 5(385):NADH-quinone oxidoreductase subunit C/D(1):NADH-quinone oxidoreductase subunit C(1)	nqo5(385):nuoC(2)	360	795	791.05	325	1	1_00727	10_00524	104_00905	105_00606	106_01072	11_00571	12_00922	13_01469	14_01376	15_01108	16_01089	17_01574	18_00128	19_01297	2_01829	20_00729	21_00722	22_00865	23_01594	24_01622	26_00811	28_00493	29_00492	3_00626	30_00973	31_00647	33_01521
g03343_00012	g03343	Cj1576c	nuoD	NADH-quinone oxidoreductase subunit D	98	1	387	1	1	1	0	0	0	0	387	NADH-quinone oxidoreductase subunit D(387)	nuoD(387)	474	1227	1225.05	325	2	1_00728	10_00525	104_00906	105_00605	106_01073	11_00570	12_00921	13_01470	14_01375	15_01107	16_01088	17_01575	18_00127	19_01298	2_01830	20_00728	21_00723	22_00864	23_01593	24_01621	26_00810	28_00492	29_00493	3_00627	30_00972	31_00646	33_01522
g01387_00011	g01387	Cj1575c	NA	hypothetical protein	97	3	387	1	1	1	0	0	0	0	387	hypothetical protein(387)	NA(387)	141	228	227.78	325	3	1_00729	10_00526	104_00907	105_00604	106_01074	11_00569	12_00920	13_01471	14_01374	15_01106	16_01087	17_01576	18_00126	19_01299	2_01831	20_00727	21_00724	22_00863	23_01592	24_01620	26_00809	28_00491	29_00494	3_00628	30_00971	31_00645	33_01523
g00719_00010	g00719	Cj1574c	NA	hypothetical protein	96	7	387	1	1	1	0	0	0	0	387	hypothetical protein(387)	NA(387)	342	693	690.5	325	4	1_00730	10_00527	104_00908	105_00603	106_01075	11_00568	12_00919	13_01472	14_01373	15_01105	16_01086	17_01577	18_00125	19_01300	2_01832	20_00726	21_00725	22_00862	23_01591	24_01619	26_00808	28_00490	29_00495	3_00629	30_00970	31_00644	33_01524
g02170_00011	g02170	Cj1573c	sfrA	NADPH-Fe(3+) oxidoreductase subunit alpha	97	2	387	1	1	1	1	0	1	0	387	NADPH-Fe(3+) oxidoreductase subunit alpha(382):hypothetical protein(5):NADH-quinone oxidoreductase subunit G(1)	sfrA(382):NA(5):nuoG(1)	582	2463	2443.04	325	5	1_00731	10_00528	104_00909	105_00602	106_01076	11_00567	12_00918	13_01473	14_01372	15_01104	16_01085	(17_01578:17_01579)	18_00124	19_01301	2_01833	20_00725	21_00726	22_00861	23_01590	24_01618	26_00807	28_00489	29_00496	3_00630	30_00969	31_00643	33_01525
g00556_00005	g00556	Cj0021c	yisK	putative protein YisK	91	6	387	1	1	1	1	0	1	0	387	putative protein YisK(385):fumarylacetoacetate (FAA) hydrolase family protein(1):hypothetical protein(1):putative protein(1)	yisK(385):NA(3)	153	924	874.02	326	1	1_00541	10_00110	104_00724	105_00805	106_01106	11_00759	12_00223	13_01281	14_00876	15_00676	16_01272	17_01375	18_00324	19_01105	2_01650	20_00962	21_00535	22_01057	23_00870	24_01816	26_00989	28_00670	29_00311	3_01411	30_01165	31_00542	33_01332
g00489_00003	g00489	Cj0022c	NA	putative RNA pseudouridine synthase	80	10	387	1	1	1	1	0	1	0	387	putative RNA pseudouridine synthase(386):pseudouridine synthase(1):hypothetical protein(1)	NA(388)	234	942	878.57	326	2	1_00540	10_00111	104_00723	105_00806	106_01107	11_00760	12_00222	13_01280	14_00877	15_00677	16_01273	17_01374	18_00325	19_01104	2_01649	20_00963	21_00534	22_01058	23_00871	24_01817	26_00990	28_00671	29_00310	3_01410	30_01166	31_00541	33_01331
g01628_00011	g01628	Cj0023	purB	Adenylosuccinate lyase	97	2	387	1	1	1	0	0	0	0	387	Adenylosuccinate lyase(386):adenylosuccinate lyase(1)	purB(387)	924	1329	1326.63	326	3	1_00539	10_00112	104_00722	105_00807	106_01108	11_00761	12_00221	13_01279	14_00878	15_00678	16_01274	17_01373	18_00326	19_01103	2_01648	20_00964	21_00533	22_01059	23_00872	24_01818	26_00991	28_00672	29_00309	3_01409	30_01167	31_00540	33_01330
g03382_00012	g03382	Cj0024	nrdA	Ribonucleoside-diphosphate reductase 1 subunit alpha	98	1	387	1	1	1	0	0	0	0	387	Ribonucleoside-diphosphate reductase 1 subunit alpha(382):Ribonucleoside-diphosphate reductase subunit alpha(4):ribonucleotide-diphosphate reductase subunit alpha(1)	nrdA(383):nrdE(4)	369	2370	2351.95	326	4	1_00538	10_00113	104_00721	105_00808	106_01109	11_00762	12_00220	13_01278	14_00879	15_00679	16_01275	17_01372	18_00327	19_01102	2_01647	20_00965	21_00532	22_01060	23_00873	24_01819	26_00992	28_00673	29_00308	3_01408	30_01168	31_00539	33_01329
g00547_00006	g00547	Cj1491c	mprA	Response regulator MprA	92	7	387	1	1	1	3	0	3	0	387	Response regulator MprA(384):hypothetical protein(2):Transcriptional regulatory protein QseB(1):Transcriptional activator protein CopR(1):two-component regulator(1):Transcriptional regulatory protein BasR(1)	mprA(384):NA(3):copR(1):basR(1):qseB(1)	144	741	675.93	327	1	1_00148	10_01294	104_01445	105_00446	106_01633	11_00820	12_01440	13_00399	14_01687	15_00551	16_00932	17_00227	18_01203	19_01686	2_00703	20_00849	21_00806	22_00537	23_00741	24_00678	26_00728	28_00746	29_01034	3_00394	30_01465	31_00065	33_00398
g03267_00012	g03267	Cj1490c	ccoN1	Cbb3-type cytochrome c oxidase subunit CcoN1	98	1	387	1	1	1	0	0	0	0	387	Cbb3-type cytochrome c oxidase subunit CcoN1(382):Cytochrome c oxidase subunit 1 %2C bacteroid(4):cbb3-type cytochrome c oxidase subunit I(1)	ccoN1(382):fixN(4):ccoN(1)	480	1467	1458.51	327	2	1_00147	10_01295	104_01444	105_00447	106_01634	11_00819	12_01439	13_00400	14_01686	15_00552	16_00931	17_00226	18_01202	19_01685	2_00702	20_00850	21_00807	22_00538	23_00742	24_00679	26_00729	28_00747	29_01033	3_00395	30_01464	31_00064	33_00399
g02975_00012	g02975	Cj1489c	ccoO	hypothetical protein	98	1	387	1	1	1	0	0	0	0	387	hypothetical protein(386):cbb3-type cytochrome c oxidase subunit II(1)	NA(386):ccoO(1)	666	666	666	327	3	1_00146	10_01296	104_01443	105_00448	106_01635	11_00818	12_01438	13_00401	14_01685	15_00553	16_00930	17_00225	18_01201	19_01684	2_00701	20_00851	21_00808	22_00539	23_00743	24_00680	26_00730	28_00748	29_01032	3_00396	30_01463	31_00063	33_00400
g01118_00011	g01118	Cj1488c	ccoQ	hypothetical protein	97	2	387	1	1	1	0	0	0	0	387	hypothetical protein(386):cbb3-type cytochrome C oxidase subunit IV(1)	NA(386):ccoQ(1)	237	276	265.57	327	4	1_00145	10_01297	104_01442	105_00449	106_01636	11_00817	12_01437	13_00402	14_01684	15_00554	16_00929	17_00224	18_01200	19_01683	2_00700	20_00852	21_00809	22_00540	23_00744	24_00681	26_00731	28_00749	29_01031	3_00397	30_01462	31_00062	33_00401
g01518_00011	g01518	Cj1582c	dppC	Dipeptide transport system permease protein DppC	97	3	387	1	1	1	0	0	0	0	387	Dipeptide transport system permease protein DppC(385):Oligopeptide transport system permease protein OppC(1):peptide ABC transporter permease(1)	dppC(385):oppC(1):NA(1)	471	795	787.66	328	1	1_00722	10_00519	104_00900	105_00611	106_01067	11_00576	12_00927	13_01464	14_01381	15_01113	16_01094	17_01569	18_00133	19_01292	2_01824	20_00734	21_00717	22_00870	23_01599	24_01627	26_00816	28_00498	29_00487	3_00621	30_00978	31_00652	33_01516
g01181_00011	g01181	Cj1583c	dppB	Dipeptide transport system permease protein DppB	97	4	387	1	1	1	0	0	0	0	387	Dipeptide transport system permease protein DppB(385):Nickel transport system permease protein NikB(1):peptide ABC transporter permease(1)	dppB(385):NA(1):nikB(1)	612	945	943.4	328	2	1_00721	10_00518	104_00899	105_00612	106_01066	11_00577	12_00928	13_01463	14_01382	15_01114	16_01095	17_01568	18_00134	19_01291	2_01823	20_00735	21_00716	22_00871	23_01600	24_01628	26_00817	28_00499	29_00486	3_00620	30_00979	31_00653	33_01515
g00403_00007	g00403	Cj1584c	appA	Oligopeptide-binding protein AppA	93	13	387	1	1	1	0	0	0	0	387	Oligopeptide-binding protein AppA(385):peptide ABC transporter substrate-binding protein(1):hypothetical protein(1)	appA(385):NA(2)	213	1536	1526.91	328	3	1_00720	10_00517	104_00898	105_00613	106_01065	11_00578	12_00929	13_01462	14_01383	15_01115	16_01096	17_01567	18_00135	19_01290	2_01822	20_00736	21_00715	22_00872	23_01601	24_01629	26_00818	28_00500	29_00485	3_00619	30_00980	31_00654	33_01514
g01058_00003	g01058	Cj1586	vhb	Bacterial hemoglobin	80	5	387	1	1	1	0	0	0	0	387	Bacterial hemoglobin(386):single domain hemoglobin(1)	vhb(386):cgb(1)	423	429	423.05	328	4	1_00713	10_00515	104_00896	105_00614	106_01063	11_00585	12_00931	13_01454	14_01385	15_01117	16_01098	17_01565	18_00137	19_01286	2_01820	20_00738	21_00709	22_00880	23_01603	24_01631	26_00820	28_00502	29_00483	3_00616	30_00984	31_00656	33_01509
g00199_1_00093	g00199_1	Cj1224	NA	Bacteriohemerythrin	97	3	387	1	1	2	0	1	0	1	388	Bacteriohemerythrin(386):hypothetical protein(1):iron-binding protein(1)	NA(388)	282	600	596.88	329	1	1_01100	10_00813	104_01552	105_01711	106_00677	11_01129	12_00591	13_00877	14_00087	15_00795	16_01409	17_01670	18_00415	19_01008	2_00959	20_00371	21_01571	22_01321	23_00603	24_00272	26_01276	28_00077	29_01766	3_00840	30_00566	31_01350	33_01280
g02973_00012	g02973	Cj1223c	mprA	Response regulator MprA	98	1	387	1	1	1	0	0	0	0	387	Response regulator MprA(385):two-component regulator(1):Transcriptional regulatory protein BasR(1)	mprA(385):dccR(1):basR(1)	546	666	665.69	329	2	1_01099	10_00812	104_01551	105_01710	106_00678	11_01128	12_00590	13_00876	14_00086	15_00796	16_01408	17_01669	18_00414	19_01007	2_00960	20_00370	21_01570	22_01320	23_00602	24_00271	26_01275	28_00076	29_01767	3_00839	30_00567	31_01351	33_01281
g01481_00008	g01481	Cj1222c	baeS	Signal transduction histidine-protein kinase BaeS	94	2	387	1	1	1	0	0	0	0	387	Signal transduction histidine-protein kinase BaeS(361):Alginate biosynthesis sensor protein KinB(14):Alkaline phosphatase synthesis sensor protein PhoR(5):Adaptive-response sensory-kinase SasA(3):Sensor histidine kinase WalK(2):hypothetical protein(1):two-component sensor histidine kinase(1)	baeS(361):kinB(14):phoR(5):sasA(3):walK(2):NA(1):dccS(1)	282	1194	1182.25	329	3	1_01098	10_00811	104_01550	105_01709	106_00679	11_01127	12_00589	13_00875	14_00085	15_00797	16_01407	17_01668	18_00413	19_01006	2_00961	20_00369	21_01569	22_01319	23_00601	24_00270	26_01274	28_00075	29_01768	3_00838	30_00568	31_01352	33_01282
g02061_00011	g02061	Cj0528c	flgB	Flagellar basal body rod protein FlgB	97	2	387	1	1	1	0	0	0	0	387	Flagellar basal body rod protein FlgB(385):flagellar basal body rod protein FlgB(1):hypothetical protein(1)	flgB(386):NA(1)	291	432	431.64	330	1	1_01416	10_01607	104_01752	105_01192	106_00463	11_01486	12_01291	13_00218	14_00502	15_01659	16_00399	17_01137	18_01538	19_01404	2_01491	20_01346	21_00484	22_01637	23_01473	24_01131	26_00102	28_00326	29_00873	3_01127	30_00212	31_01656	33_01000
g03086_00012	g03086	Cj0527c	flgC	Flagellar basal-body rod protein FlgC	98	1	387	1	1	1	0	0	0	0	387	Flagellar basal-body rod protein FlgC(386):flagellar basal body rod protein FlgC(1)	flgC(387)	495	495	495	330	2	1_01417	10_01606	104_01751	105_01193	106_00464	11_01487	12_01290	13_00219	14_00501	15_01660	16_00398	17_01136	18_01537	19_01403	2_01492	20_01345	21_00485	22_01638	23_01472	24_01130	26_00101	28_00327	29_00874	3_01126	30_00213	31_01657	33_00999
g01709_00011	g01709	Cj0526c	fliE	Flagellar hook-basal body complex protein FliE	97	2	387	1	1	1	0	0	0	0	387	Flagellar hook-basal body complex protein FliE(386):flagellar hook-basal body protein FliE(1)	fliE(387)	204	297	296.76	330	3	1_01418	10_01605	104_01750	105_01194	106_00465	11_01488	12_01289	13_00220	14_00500	15_01661	16_00397	17_01135	18_01536	19_01402	2_01493	20_01344	21_00486	22_01639	23_01471	24_01129	26_00100	28_00328	29_00875	3_01125	30_00214	31_01658	33_00998
g01995_00009	g01995	Cj1640	NA	hypothetical protein	95	2	387	1	1	1	0	0	0	0	387	hypothetical protein(387)	NA(387)	303	576	551.86	331	1	1_00656	10_00458	104_00839	105_00675	106_00024	11_00642	12_00990	13_01397	14_01442	15_01174	16_01156	17_01503	18_00196	19_01229	2_01761	20_01011	21_00652	22_00939	23_01661	24_01689	26_00878	28_00558	29_00426	3_01464	30_01041	31_00714	33_01451
g01291_00011	g01291	Cj1641	murE	UDP-N-acetylmuramoyl-L-alanyl-D-glutamate--2%2C6-diaminopimelate ligase	97	2	387	1	1	1	0	0	0	0	387	UDP-N-acetylmuramoyl-L-alanyl-D-glutamate--2%2C6-diaminopimelate ligase(387)	murE(387)	171	1326	1281.23	331	2	1_00655	10_00457	104_00838	105_00676	106_00025	11_00643	12_00991	13_01396	14_01443	15_01175	16_01157	17_01502	18_00197	19_01228	2_01760	20_01010	21_00651	22_00940	23_01662	24_01690	26_00879	28_00559	29_00425	3_01465	30_01042	31_00715	33_01450
g02287_00012	g02287	Cj1642	NA	Nucleoid-associated protein	98	1	387	1	1	1	0	0	0	0	387	Nucleoid-associated protein(386):nucleoid-associated protein(1)	NA(387)	285	312	311.86	331	3	1_00654	10_00456	104_00837	105_00677	106_00026	11_00644	12_00992	13_01395	14_01444	15_01176	16_01158	17_01501	18_00198	19_01227	2_01759	20_01009	21_00650	22_00941	23_01663	24_01691	26_00880	28_00560	29_00424	3_01466	30_01043	31_00716	33_01449
g03296_00012	g03296	Cj0393c	mqo	Malate:quinone oxidoreductase	98	1	387	1	1	1	0	0	0	0	387	Malate:quinone oxidoreductase(386):malate:quinone oxidoreductase(1)	mqo(387)	360	1347	1344.45	332	1	1_01566	10_01166	104_00260	105_01263	106_00556	11_00230	12_00364	13_00600	14_01283	15_00201	16_01328	17_00777	18_01306	19_00335	2_00154	20_01628	21_01169	22_00430	23_01229	24_00414	26_01564	28_01766	29_01330	3_01560	30_01662	31_00792	33_00749
g01423_00004	g01423	Cj0392c	pyk	Pyruvate kinase	90	2	387	1	1	1	1	0	1	0	387	Pyruvate kinase(387):pyruvate kinase(1)	pyk(388)	168	1452	1428.87	332	2	1_01565	10_01165	104_00261	105_01264	106_00555	11_00229	12_00363	13_00599	14_01282	15_00202	16_01327	17_00778	18_01307	19_00334	2_00155	20_01627	21_01168	22_00429	23_01228	24_00415	26_01565	28_01765	29_01331	3_01561	30_01661	31_00793	33_00750
g00809_00011	g00809	Cj0391c	NA	hypothetical protein	97	3	387	1	1	1	2	0	2	0	387	hypothetical protein(389)	NA(389)	144	636	632.41	332	3	1_01564	10_01164	104_00262	105_01265	106_00554	11_00228	12_00362	13_00598	14_01281	15_00203	16_01326	17_00779	18_01308	19_00333	2_00156	20_01626	21_01167	22_00428	23_01227	(24_00416:24_00417)	26_01566	28_01764	29_01332	3_01562	30_01660	31_00794	33_00751
g01971_00011	g01971	Cj0451	rpe	Ribulose-phosphate 3-epimerase	97	2	387	1	1	1	0	0	0	0	387	Ribulose-phosphate 3-epimerase(386):ribulose-phosphate 3-epimerase(1)	rpe(386):rep(1)	648	648	648	333	1	1_00373	10_01528	104_01674	105_00055	106_00861	11_01707	12_01210	13_01153	14_00423	15_01726	16_00265	17_01058	18_01470	19_01325	2_01570	20_01267	21_01227	22_00115	23_01394	24_01063	26_00023	28_00405	29_00952	3_01789	30_00291	31_01734	33_00467
g01407_00010	g01407	Cj0450c	rpmB	50S ribosomal protein L28	96	2	387	1	1	1	0	0	0	0	387	50S ribosomal protein L28(387)	rpmB(387)	189	195	194.96	333	2	1_00372	10_01527	104_01673	105_00056	106_00862	11_01708	12_01209	13_01152	14_00422	15_01727	16_00264	17_01057	18_01469	19_01324	2_01571	20_01266	21_01226	22_00116	23_01393	24_01062	26_00022	28_00406	29_00953	3_01788	30_00292	31_01735	33_00466
g01771_00011	g01771	Cj0449c	NA	hypothetical protein	97	2	387	1	1	1	0	0	0	0	387	hypothetical protein(387)	NA(387)	216	216	216	333	3	1_00371	10_01526	104_01672	105_00057	106_00863	11_01709	12_01208	13_01151	14_00421	15_01728	16_00263	17_01056	18_01468	19_01323	2_01572	20_01265	21_01225	22_00117	23_01392	24_01061	26_00021	28_00407	29_00954	3_01787	30_00293	31_01736	33_00465
g02856_00012	g02856	Cj0541	ispB	Octaprenyl diphosphate synthase	98	1	387	1	1	1	0	0	0	0	387	Octaprenyl diphosphate synthase(385):Hexaprenyl-diphosphate synthase large subunit ((2E%2C6E)-farnesyl-diphosphate specific)(1):polyprenyl synthetase(1)	ispB(385):hexs-b(1):NA(1)	336	894	892.56	334	1	1_01403	10_01620	104_01765	105_01179	106_01939	11_01473	12_01304	13_00205	14_00515	15_01646	16_00412	17_01150	18_01551	19_01417	2_01478	20_01359	21_00471	22_01624	23_01486	24_01144	26_00115	28_00313	29_00860	3_01140	30_00199	31_01643	33_01013
g01632_00009	g01632	Cj0542	hemA	Glutamyl-tRNA reductase	95	3	387	1	1	1	0	0	0	0	387	Glutamyl-tRNA reductase(386):glutamyl-tRNA reductase(1)	hemA(387)	798	1299	1297.57	334	2	1_01402	10_01621	104_01766	105_01178	106_01938	11_01472	12_01305	13_00204	14_00516	15_01645	16_00413	17_01151	18_01552	19_01418	2_01477	20_01360	21_00470	22_01623	23_01487	24_01145	26_00116	28_00312	29_00859	3_01141	30_00198	31_01642	33_01014
g02095_00011	g02095	Cj0543	proS	Proline--tRNA ligase	97	2	387	1	1	1	0	0	0	0	387	Proline--tRNA ligase(386):proline--tRNA ligase(1)	proS(387)	822	1710	1703.68	334	3	1_01401	10_01622	104_01767	105_01177	106_01937	11_01471	12_01306	13_00203	14_00517	15_01644	16_00414	17_01152	18_01553	19_01419	2_01476	20_01361	21_00469	22_01622	23_01488	24_01146	26_00117	28_00311	29_00858	3_01142	30_00197	31_01641	33_01015
g03288_00012	g03288	Cj0453	bzaF	5-hydroxybenzimidazole synthase	98	1	387	1	1	1	0	0	0	0	387	5-hydroxybenzimidazole synthase(385):5-hydroxybenzimidazole synthase BzaA(1):phosphomethylpyrimidine synthase(1)	bzaF(385):bzaA(1):thiC(1)	189	1383	1286.76	335	1	1_00375	10_01530	104_01676	105_00053	106_00859	11_01705	12_01212	13_01155	14_00425	15_01724	16_00322	17_01060	18_01472	19_01327	2_01568	20_01269	21_01229	22_00113	23_01396	24_01065	26_00025	28_00403	29_00950	3_01791	30_00289	31_01732	33_00469
g02003_00011	g02003	Cj0454c	NA	hypothetical protein	97	2	387	1	1	1	0	0	0	0	387	hypothetical protein(386):membrane protein(1)	NA(387)	519	570	519.13	335	2	1_00376	10_01531	104_01677	105_00052	106_00858	11_01704	12_01213	13_01156	14_00426	15_01723	16_00323	17_01061	18_01473	19_01328	2_01567	20_01270	21_01230	22_00112	23_01397	24_01066	26_00026	28_00402	29_00949	3_01792	30_00288	31_01731	33_00470
g01259_00011	g01259	#N/A	NA	hypothetical protein	97	4	387	1	1	1	0	0	0	0	387	hypothetical protein(387)	NA(387)	528	528	528	335	3	1_00377	10_01532	104_01678	105_00051	106_00857	11_01703	12_01214	13_01157	14_00427	15_01722	16_00324	17_01062	18_01474	19_01329	2_01566	20_01271	21_01231	22_00111	23_01398	24_01067	26_00027	28_00401	29_00948	3_01793	30_00287	31_01730	33_00471
g00732_00011	g00732	Cj0768c	bsdB	putative UbiX-like flavin prenyltransferase	97	7	387	1	1	1	0	0	0	0	387	putative UbiX-like flavin prenyltransferase(385):Flavin prenyltransferase UbiX(1):3-polyprenyl-4-hydroxybenzoate decarboxylase(1)	bsdB(385):NA(1):ubiX(1)	144	564	562.91	336	1	1_00027	10_01230	104_00569	105_00249	106_01378	11_00298	12_00838	13_01252	14_00734	15_00933	16_00861	17_00600	18_01012	19_00519	2_01385	20_00016	21_00086	22_00193	23_00154	24_00829	26_01318	28_00441	29_00144	3_01360	30_00455	31_00368	33_01645
g01230_00011	g01230	Cj0769c	flgA	hypothetical protein	97	4	387	1	1	1	0	0	0	0	387	hypothetical protein(386):flagellar basal body P-ring biosynthesis protein FlgA(1)	NA(386):flgA(1)	195	663	659.1	336	2	1_00026	10_01229	104_00570	105_00248	106_01379	11_00297	12_00839	13_01251	14_00735	15_00934	16_00860	17_00599	18_01011	19_00518	2_01384	20_00017	21_00087	22_00192	23_00153	24_00830	26_01319	28_00442	29_00145	3_01359	30_00454	31_00367	33_01644
g00586_1_00007	g00586_1	Cj0770c	metQ	Methionine-binding lipoprotein MetQ	90	5	387	1	1	1	2	0	2	0	387	Methionine-binding lipoprotein MetQ(386):Membrane lipoprotein TpN32(2):NLPA family lipoprotein(1)	metQ(386):NA(3)	225	777	772.11	336	3	1_00025	10_01228	104_00571	105_00247	106_01380	11_00296	12_00840	13_01250	14_00736	15_00935	16_00859	17_00598	18_01010	19_00517	2_01383	20_00018	21_00088	22_00191	23_00152	24_00831	26_01320	28_00443	29_00146	3_01358	30_00453	31_00366	33_01643
g02109_00011	g02109	Cj1249	NA	hypothetical protein	97	2	387	1	1	1	0	0	0	0	387	hypothetical protein(387)	NA(387)	915	1461	1458.18	337	1	1_01126	10_00839	104_01578	105_01737	106_00651	11_01155	12_00618	13_00903	14_00113	15_00769	16_01435	17_01697	18_00441	19_01034	2_00932	20_00397	21_01597	22_01348	23_00629	24_00298	26_01515	28_00103	29_01740	3_00866	30_00540	31_01324	33_01253
g03327_00012	g03327	Cj1250	purD	Phosphoribosylamine--glycine ligase	98	1	387	1	1	1	0	0	0	0	387	Phosphoribosylamine--glycine ligase(386):phosphoribosylamine--glycine ligase(1)	purD(387)	489	1251	1249.03	337	2	1_01127	10_00840	104_01579	105_01738	106_00650	11_01156	12_00619	13_00904	14_00114	15_00768	16_01436	17_01698	18_00442	19_01035	2_00931	20_00398	21_01598	22_01349	23_00630	24_00299	26_01514	28_00104	29_01739	3_00867	30_00539	31_01323	33_01252
g02049_00011	g02049	Cj1251	NA	hypothetical protein	97	2	387	1	1	1	0	0	0	0	387	hypothetical protein(387)	NA(387)	363	453	452.53	337	3	1_01128	10_00841	104_01580	105_01739	106_00649	11_01157	12_00620	13_00905	14_00115	15_00767	16_01437	17_01699	18_00443	19_01036	2_00930	20_00399	21_01599	22_01350	23_00631	24_00300	26_01513	28_00105	29_01738	3_00868	30_00538	31_01322	33_01251
g02869_00012	g02869	Cj0534	sucD	Succinate--CoA ligase [ADP-forming] subunit alpha	98	1	387	1	1	1	0	0	0	0	387	Succinate--CoA ligase [ADP-forming] subunit alpha(386):succinyl-CoA synthetase subunit alpha(1)	sucD(387)	429	870	868.86	338	1	1_01410	10_01613	104_01758	105_01186	106_00457	11_01480	12_01297	13_00212	14_00508	15_01653	16_00405	17_01143	18_01544	19_01410	2_01485	20_01352	21_00478	22_01631	23_01479	24_01137	26_00108	28_00320	29_00867	3_01133	30_00206	31_01650	33_01006
g01341_00011	g01341	Cj0535	hydA	Periplasmic [Fe] hydrogenase large subunit	97	3	387	1	1	1	0	0	0	0	387	Periplasmic [Fe] hydrogenase large subunit(386):2-oxoglutarate-acceptor oxidoreductase subunit OorD(1)	hydA(386):oorD(1)	312	312	312	338	2	1_01409	10_01614	104_01759	105_01185	106_00456	11_01479	12_01298	13_00211	14_00509	15_01652	16_00406	17_01144	18_01545	19_01411	2_01484	20_01353	21_00477	22_01630	23_01480	24_01138	26_00109	28_00319	29_00866	3_01134	30_00205	31_01649	33_01007
g01406_00011	g01406	Cj0536	korA	2-oxoglutarate oxidoreductase subunit KorA	97	2	387	1	1	1	0	0	0	0	387	2-oxoglutarate oxidoreductase subunit KorA(382):hypothetical protein(2):NADH-dependent phenylglyoxylate dehydrogenase subunit alpha(2):2-oxoglutarate-acceptor oxidoreductase subunit OorA(1)	korA(382):padG(2):NA(2):oorA(1)	192	1125	1115.15	338	3	1_01408	10_01615	104_01760	105_01184	106_00455	11_01478	12_01299	13_00210	14_00510	15_01651	16_00407	17_01145	18_01546	19_01412	2_01483	20_01354	21_00476	22_01629	23_01481	24_01139	26_00110	28_00318	29_00865	3_01135	30_00204	31_01648	33_01008
g00575_00002	g00575	Cj0309c	ykkD	Multidrug resistance protein YkkD	70	8	387	1	1	1	0	0	0	0	387	Multidrug resistance protein YkkD(386):efflux protein(1)	ykkD(386):NA(1)	213	357	315.06	339	1	1_01485	10_01082	104_00047	105_00829	106_01836	11_00149	12_00445	13_00519	14_00360	15_01377	16_01061	17_00860	18_01390	19_00252	2_00239	20_01546	21_01088	22_00349	23_01146	24_00499	26_01646	28_01680	29_01412	3_01645	30_01579	31_00877	33_00832
g00512_00001	g00512	Cj0308c	bioD1	ATP-dependent dethiobiotin synthetase BioD 1	60	9	387	1	1	1	0	0	0	0	387	ATP-dependent dethiobiotin synthetase BioD 1(378):ATP-dependent dethiobiotin synthetase BioD(5):hypothetical protein(3):dethiobiotin synthetase(1)	bioD1(378):bioD(6):NA(3)	153	606	601.33	339	2	1_01484	10_01081	104_00046	105_00830	106_01835	11_00148	12_00444	13_00518	14_00361	15_01378	16_01060	17_00861	18_01391	19_00251	2_00240	20_01545	21_01087	22_00348	23_01145	24_00500	26_01647	28_01679	29_01413	3_01646	30_01578	31_00878	33_00833
g00304_00009	g00304	Cj0307	bioA	Adenosylmethionine-8-amino-7-oxononanoate aminotransferase	95	15	387	1	1	1	0	0	0	0	387	Adenosylmethionine-8-amino-7-oxononanoate aminotransferase(386):adenosylmethionine--8-amino-7-oxononanoate aminotransferase BioA(1)	bioA(387)	195	1284	1279.53	339	3	1_01483	10_01080	104_00045	105_00831	106_01834	11_00147	12_00443	13_00517	14_00362	15_01379	16_01059	17_00862	18_01392	19_00250	2_00241	20_01544	21_01086	22_00347	23_01144	24_00501	26_01648	28_01678	29_01414	3_01647	30_01577	31_00879	33_00834
g01905_00011	g01905	Cj0641	nadK	NAD kinase	97	2	387	1	1	1	0	0	0	0	387	NAD kinase(387)	nadK(386):pnk(1)	150	861	858.37	340	1	1_01302	10_01412	104_01868	105_01082	106_00935	11_01371	12_01069	13_00102	14_01799	15_00060	16_00515	17_01253	18_01656	19_01520	2_00505	20_00196	21_00373	22_01526	23_00012	24_01247	26_00220	28_00214	29_00758	3_00196	30_00098	31_00409	33_01116
g01622_00011	g01622	Cj0642	recN	DNA repair protein RecN	97	3	387	1	1	1	0	0	0	0	387	DNA repair protein RecN(386):DNA repair protein(1)	recN(387)	240	1524	1488.67	340	2	1_01301	10_01413	104_01869	105_01081	106_00936	11_01370	12_01070	13_00101	14_01798	15_00061	16_00516	17_01254	18_01657	19_01521	2_00504	20_00197	21_00372	22_01525	23_00013	24_01248	26_00221	28_00213	29_00757	3_00195	30_00097	31_00410	33_01117
g03337_00012	g03337	Cj0643	pleD	Response regulator PleD	98	1	387	1	1	1	0	0	0	0	387	Response regulator PleD(385):two-component response regulator(1):Diguanylate cyclase DgcM(1)	pleD(385):cbrR(1):dgcM(1)	357	1245	1242.71	340	3	1_01300	10_01414	104_01870	105_01080	106_00937	11_01369	12_01071	13_00100	14_01797	15_00062	16_00517	17_01255	18_01658	19_01522	2_00503	20_00198	21_00371	22_01524	23_00014	24_01249	26_00222	28_00212	29_00756	3_00194	30_00096	31_00411	33_01118
g01955_00011	g01955	Cj0512	purC	Phosphoribosylaminoimidazole-succinocarboxamide synthase	97	2	387	1	1	1	0	0	0	0	387	Phosphoribosylaminoimidazole-succinocarboxamide synthase(386):phosphoribosylaminoimidazolesuccinocarboxamide synthase(1)	purC(387)	474	711	710.39	341	1	1_01429	10_01592	104_01737	105_01205	106_00476	11_01499	12_01276	13_00231	14_00487	15_01672	16_00384	17_01122	18_01524	19_01389	2_01504	20_01332	21_00497	22_01650	23_01458	24_01117	26_00089	28_00339	29_00888	3_01112	30_00227	31_01670	33_00987
g00792_00002	g00792	Cj0513	purS	Phosphoribosylformylglycinamidine synthase subunit PurS	70	6	387	1	1	1	0	0	0	0	387	Phosphoribosylformylglycinamidine synthase subunit PurS(386):phosphoribosylformylglycinamidine synthase(1)	purS(387)	180	246	245.83	341	2	1_01428	10_01593	104_01738	105_01204	106_00475	11_01498	12_01277	13_00230	14_00488	15_01671	16_00385	17_01123	18_01525	19_01390	2_01503	20_01333	21_00496	22_01649	23_01459	24_01118	26_00090	28_00338	29_00887	3_01113	30_00226	31_01669	33_00988
g00850_00011	g00850	Cj0514	purQ	Phosphoribosylformylglycinamidine synthase subunit PurQ	97	5	387	1	1	1	0	0	0	0	387	Phosphoribosylformylglycinamidine synthase subunit PurQ(386):phosphoribosylformylglycinamidine synthase I(1)	purQ(387)	648	672	649.67	341	3	1_01427	10_01594	104_01739	105_01203	106_00474	11_01497	12_01278	13_00229	14_00489	15_01670	16_00386	17_01124	18_01526	19_01391	2_01502	20_01334	21_00495	22_01648	23_01460	24_01119	26_00091	28_00337	29_00886	3_01114	30_00225	31_01668	33_00989
g03263_00012	g03263	Cj0401	lysS	Lysine--tRNA ligase	98	1	387	1	1	1	0	0	0	0	387	Lysine--tRNA ligase(385):Lysine--tRNA ligase%2C heat inducible(1):lysine--tRNA ligase(1)	lysS(386):lysU(1)	390	1506	1498.16	342	1	1_01574	10_01174	104_00252	105_01255	106_00564	11_00238	12_00372	13_00608	14_01291	15_00193	16_01336	17_00769	18_01298	19_00343	2_00146	20_01636	21_01177	22_00438	23_01236	24_00406	26_01557	28_01774	29_01322	3_01552	30_01670	31_00784	33_00741
g03336_00012	g03336	Cj0402	glyA	Serine hydroxymethyltransferase	98	1	387	1	1	1	0	0	0	0	387	Serine hydroxymethyltransferase(386):serine hydroxymethyltransferase(1)	glyA(387)	543	1245	1239.19	342	2	1_01575	10_01175	104_00251	105_01254	106_00565	11_00239	12_00373	13_00609	14_01292	15_00192	16_01337	17_00768	18_01297	19_00344	2_00145	20_01637	21_01178	22_00439	23_01237	24_00405	26_01556	28_01775	29_01321	3_01551	30_01671	31_00783	33_00740
g01411_00012	g01411	Cj0403	NA	hypothetical protein	98	1	387	1	1	1	0	0	0	0	387	hypothetical protein(387)	NA(387)	192	546	541.01	342	3	1_01576	10_01176	104_00250	105_01253	106_00566	11_00240	12_00374	13_00610	14_01293	15_00191	16_01338	17_00767	18_01296	19_00345	2_00144	20_01638	21_01179	22_00440	23_01238	24_00404	26_01555	28_01776	29_01320	3_01550	30_01672	31_00782	33_00739
g02481_00012	g02481	Cj1590	infA	Translation initiation factor IF-1	98	1	387	1	1	1	0	0	0	0	387	Translation initiation factor IF-1(386):translation initiation factor IF-1(1)	infA(387)	219	219	219	343	1	1_00709	10_00511	104_00892	105_00619	106_01058	11_00589	12_00936	13_01450	14_01389	15_01121	16_01102	17_01560	18_00141	19_01282	2_01815	20_00742	21_00705	22_00884	23_01607	24_01635	26_00824	28_00506	29_00479	3_00611	30_00988	31_00661	33_01505
g02201_00012	g02201	Cj1592	rpsM	30S ribosomal protein S13	98	1	387	1	1	1	0	0	0	0	387	30S ribosomal protein S13(387)	rpsM(387)	366	366	366	343	2	1_00708	10_00510	104_00891	105_00620	106_01057	11_00590	12_00937	13_01449	14_01390	15_01122	16_01104	17_01559	18_00142	19_01281	2_01814	20_00743	21_00704	22_00885	23_01608	24_01636	26_00825	28_00507	29_00478	3_00610	30_00989	31_00662	33_01504
g03194_00012	g03194	Cj1593	rpsK	30S ribosomal protein S11	98	1	387	1	1	1	0	0	0	0	387	30S ribosomal protein S11(387)	rpsK(387)	393	393	393	343	3	1_00707	10_00509	104_00890	105_00621	106_01056	11_00591	12_00938	13_01448	14_01391	15_01123	16_01105	17_01558	18_00143	19_01280	2_01813	20_00744	21_00703	22_00886	23_01609	24_01637	26_00826	28_00508	29_00477	3_00609	30_00990	31_00663	33_01503
g01921_00011	g01921	Cj0697	flgG	Flagellar basal-body rod protein FlgG	97	2	387	1	1	1	0	0	0	0	387	Flagellar basal-body rod protein FlgG(381):hypothetical protein(4):Flagellar basal-body rod protein FlgF(1):flagellar basal-body rod protein(1)	flgG(381):NA(4):flgG2(1):flgF(1)	417	813	808.13	344	1	1_01253	10_01466	104_00169	105_01033	106_00993	11_01322	12_01122	13_00053	14_01739	15_01447	16_00568	17_01307	18_01710	19_01574	2_00447	20_00250	21_00311	22_01464	23_00065	24_01303	26_00275	28_00157	29_00706	3_00144	30_00045	31_00464	33_00248
g02905_00012	g02905	Cj0698	flgG	Flagellar basal-body rod protein FlgG	98	1	387	1	1	1	0	0	0	0	387	Flagellar basal-body rod protein FlgG(386):flagellar basal body rod protein(1)	flgG(387)	312	792	789.31	344	2	1_01252	10_01467	104_00168	105_01032	106_00994	11_01321	12_01123	13_00052	14_01738	15_01448	16_00569	17_01308	18_01711	19_01575	2_00446	20_00251	21_00310	22_01463	23_00066	24_01304	26_00276	28_00156	29_00705	3_00143	30_00044	31_00465	33_00247
g03293_00012	g03293	Cj1059c	gatA	Glutamyl-tRNA(Gln) amidotransferase subunit A	98	1	387	1	1	1	0	0	0	0	387	Glutamyl-tRNA(Gln) amidotransferase subunit A(386):aspartyl/glutamyl-tRNA amidotransferase subunit A(1)	gatA(387)	804	1362	1357.26	345	1	1_00941	10_00655	104_01056	105_01493	106_01512	11_00970	12_01812	13_01565	14_01138	15_01799	16_01694	17_00496	18_00787	19_00849	2_01112	20_01153	21_01406	22_01153	23_00445	24_00113	26_01117	28_01191	29_01580	3_01077	30_00725	31_01509	33_00118
g03272_00012	g03272	Cj1058c	guaB	Inosine-5'-monophosphate dehydrogenase	98	1	387	1	1	1	0	0	0	0	387	Inosine-5'-monophosphate dehydrogenase(386):inosine 5'-monophosphate dehydrogenase(1)	guaB(387)	468	1458	1446.47	345	2	1_00940	10_00654	104_01057	105_01492	106_01511	11_00969	12_01813	13_01564	14_01137	15_01798	16_01695	17_00495	18_00786	19_00848	2_01113	20_01154	21_01405	22_01152	23_00444	24_00112	26_01116	28_01190	29_01581	3_01852	30_00726	31_01510	33_00119
g01246_00011	g01246	Cj0447	nudK	GDP-mannose pyrophosphatase NudK	97	2	387	1	1	1	0	0	0	0	387	GDP-mannose pyrophosphatase NudK(385):NUDIX hydrolase family protein(1):hypothetical protein(1)	nudK(385):NA(2)	357	597	595.3	346	1	1_00369	10_01524	104_01670	105_00059	106_00865	11_01711	12_01206	13_01149	14_00419	15_01730	16_00261	17_01054	18_01466	19_01321	2_01574	20_01263	21_01223	22_00119	23_01390	24_01059	26_00019	28_00409	29_00956	3_01785	30_00295	31_01738	33_00463
g02832_00012	g02832	Cj0443	accA	Acetyl-coenzyme A carboxylase carboxyl transferase subunit alpha	98	1	387	1	1	1	0	0	0	0	387	Acetyl-coenzyme A carboxylase carboxyl transferase subunit alpha(386):acetyl-CoA carboxylase carboxyl transferase subunit alpha(1)	accA(387)	657	939	938.27	346	2	1_00366	10_01521	104_01666	105_00061	106_00870	11_01714	12_01202	13_01146	14_00415	15_01733	16_00257	17_01050	18_01462	19_01318	2_01579	20_01259	21_01221	22_00121	23_01387	24_01057	26_00015	28_00414	29_00960	3_01781	30_00298	31_01742	33_00461
g02849_00012	g02849	Cj1087c	mepM	Murein DD-endopeptidase MepM	98	1	387	1	1	1	0	0	0	0	387	Murein DD-endopeptidase MepM(386):peptidase(1)	mepM(386):NA(1)	711	903	902.01	347	1	1_00968	10_00682	104_01027	105_01522	106_01540	11_00997	12_01785	13_01592	14_01165	15_00414	16_01664	17_00524	18_00814	19_00876	2_01085	20_01126	21_01433	22_01182	23_00472	24_00140	26_01143	28_01219	29_01551	3_01048	30_00698	31_01482	33_00090
g01352_00010	g01352	Cj1086c	NA	hypothetical protein	96	3	387	1	1	1	0	0	0	0	387	hypothetical protein(387)	NA(387)	288	396	288.56	347	2	1_00967	10_00681	104_01028	105_01521	106_01539	11_00996	12_01786	13_01591	14_01164	15_00413	16_01665	17_00523	18_00813	19_00875	2_01086	20_01127	21_01432	22_01181	23_00471	24_00139	26_01142	28_01218	29_01552	3_01049	30_00699	31_01483	33_00091
g01734_00011	g01734	Cj0603c	dsbD	Thiol:disulfide interchange protein DsbD	97	2	387	1	1	1	0	0	0	0	387	Thiol:disulfide interchange protein DsbD(386):thiol:disulfide interchange protein(1)	dsbD(387)	183	1704	1661.66	348	1	1_01338	10_01685	104_01830	105_01117	106_00897	11_01408	12_01368	13_00139	14_00581	15_00901	16_00477	17_01214	18_01618	19_01483	2_01414	20_01423	21_00408	22_01561	23_01553	24_01210	26_00182	28_00251	29_00795	3_01206	30_00134	31_01579	33_01078
g00330_00003	g00330	Cj0602c	yiiM	Protein YiiM	80	7	387	1	1	1	8	0	8	0	387	Protein YiiM(384):hypothetical protein(10):MOSC-domain-containing protein(1)	yiiM(384):NA(11)	222	669	648.98	348	2	1_01339	10_01684	104_01829	105_01118	106_00896	11_01409	12_01367	13_00140	14_00580	15_00902	16_00476	17_01213	18_01617	19_01482	2_01415	20_01422	21_00409	22_01562	23_01552	24_01209	26_00181	28_00252	29_00796	3_01205	30_00135	31_01580	33_01077
g00800_00009	g00800	#N/A	NA	hypothetical protein	95	6	387	1	1	1	0	0	0	0	387	hypothetical protein(387)	NA(387)	156	210	209.86	349	1	1_00497	10_00272	104_01202	105_00938	106_01291	11_00038	12_01664	13_00700	14_00914	15_01314	16_00765	17_00698	18_00041	19_00602	2_00359	20_00564	21_01011	22_00239	23_01309	24_00041	26_01447	28_01321	29_00521	3_00510	30_01255	31_01147	33_00295
g01948_00011	g01948	Cj0186c	NA	hypothetical protein	97	2	387	1	1	1	0	0	0	0	387	hypothetical protein(386):TerC family integral membrane protein(1)	NA(387)	216	720	715.66	349	2	1_00496	10_00271	104_01201	105_00937	106_01290	11_00039	12_01665	13_00699	14_00915	15_01313	16_00766	17_00697	18_00042	19_00603	2_00358	20_00563	21_01010	22_00240	23_01310	24_00042	26_01448	28_01322	29_00520	3_00511	30_01254	31_01148	33_00294
g00746_00011	g00746	Cj0497	lapB	hypothetical protein	97	7	387	1	1	1	0	0	0	0	387	hypothetical protein(383):Lipopolysaccharide assembly protein B(3):lipoprotein(1)	NA(384):lapB(3)	462	1278	1265.09	350	1	1_00414	10_01578	104_01723	105_00004	106_00490	11_01666	12_01262	13_01194	14_00473	15_01686	16_00370	17_01108	18_01510	19_01375	2_01519	20_01318	21_01267	22_00075	23_01444	24_01103	26_00075	28_00354	29_00902	3_01098	30_00241	31_01684	33_00507
g01522_00004	g01522	Cj0498	trpC	Indole-3-glycerol phosphate synthase	90	3	387	1	1	1	0	0	0	0	387	Indole-3-glycerol phosphate synthase(387)	trpC(387)	189	777	775.48	350	2	1_00415	10_01579	104_01724	105_00003	106_00489	11_01665	12_01263	13_01195	14_00474	15_01685	16_00371	17_01109	18_01511	19_01376	2_01518	20_01319	21_01268	22_00074	23_01445	24_01104	26_00076	28_00353	29_00901	3_01099	30_00240	31_01683	33_00508
g02115_00005	g02115	Cj1717c	leuC	3-isopropylmalate dehydratase large subunit	91	2	387	1	1	1	0	0	0	0	387	3-isopropylmalate dehydratase large subunit(387)	leuC(387)	183	1413	1398.62	351	1	1_00574	10_00079	104_00755	105_00778	106_00124	11_00724	12_00254	13_01315	14_00846	15_00646	16_01240	17_01405	18_00293	19_01136	2_01680	20_00931	21_00562	22_01030	23_00839	24_01785	26_00961	28_00640	29_00342		30_01134	31_00575	33_01364
g00728_00011	g00728	Cj1716c	leuD1	3-isopropylmalate dehydratase small subunit 1	97	7	387	1	1	1	0	0	0	0	387	3-isopropylmalate dehydratase small subunit 1(386):3-isopropylmalate dehydratase small subunit(1)	leuD1(386):leuD(1)	507	603	602.75	351	2	1_00575	10_00078	104_00756	105_00777	106_00125	11_00723	12_00255	13_01316	14_00845	15_00645	16_01239	17_01406	18_00292	19_01137	2_01681	20_00930	21_00563	22_01029	23_00838	24_01784	26_00960	28_00639	29_00343	3_01676	30_01133	31_00576	33_01365
g02182_00011	g02182	Cj1645	tktA	Transketolase 1	97	2	387	1	1	1	0	0	0	0	387	Transketolase 1(317):Transketolase(69):transketolase(1)	tktA(317):tkt(70)	225	1899	1889.24	352	1	1_00651	10_00453	104_00834	105_00680	106_00029	11_00647	12_00995	13_01392	14_01447	15_01179	16_01161	17_01498	18_00201	19_01224	2_01756	20_01006	21_00647	22_00944	23_01666	24_01694	26_00883	28_00563	29_00421	3_01469	30_01046	31_00719	33_01446
g01152_00001	g01152	Cj1646	mlaE	putative phospholipid ABC transporter permease protein MlaE	60	4	387	1	1	1	1	0	1	0	387	putative phospholipid ABC transporter permease protein MlaE(385):hypothetical protein(2):ABC transporter permease(1)	mlaE(385):NA(2):iamB(1)	165	1110	1101.84	352	2	1_00650	10_00452	104_00833	105_00681	106_00030	11_00648	12_00996	13_01391	14_01448	15_01180	16_01162	17_01497	18_00202	19_01223	2_01755	20_01005	21_00646	22_00945	23_01667	24_01695	26_00884	28_00564	29_00420	3_01470	30_01047	31_00720	33_01445
g03328_00012	g03328	Cj1498c	purA	Adenylosuccinate synthetase	98	1	387	1	1	1	0	0	0	0	387	Adenylosuccinate synthetase(386):adenylosuccinate synthetase(1)	purA(387)	276	1251	1245.96	353	1	1_00155	10_01287	104_01452	105_00439	106_01626	11_00827	12_01447	13_00392	14_01694	15_00544	16_00939	17_00234	18_01210	19_01693	2_00710	20_00842	21_00799	22_00530	23_00734	24_00671	26_00721	28_00739	29_01041	3_00387	30_01472	31_00072	33_00391
g01274_00011	g01274	Cj1497c	NA	hypothetical protein	97	4	387	1	1	1	0	0	0	0	387	hypothetical protein(387)	NA(387)	429	429	429	353	2	1_00154	10_01288	104_01451	105_00440	106_01627	11_00826	12_01446	13_00393	14_01693	15_00545	16_00938	17_00233	18_01209	19_01692	2_00709	20_00843	21_00800	22_00531	23_00735	24_00672	26_00722	28_00740	29_01040	3_00388	30_01471	31_00071	33_00392
g00246_1_00022	g00246_1	Cj0760	NA	putative protein	96	9	387	1	1	2	11	1	11	1	388	putative protein(387):hypothetical protein(12)	NA(399)	165	1032	973.77	354	1	1_00035	10_01240	104_00561	105_00259	106_01370	11_00306	12_00828	13_01260	14_00726	15_00925	16_00869	17_00608	18_01020	19_00527	2_01393	20_00008	21_00078	22_00201	23_00163	24_00821	26_01310	28_00433	29_00136	3_01368	30_00463	31_00378	33_01653
g02184_00011	g02184	Cj0759	dnaK	Chaperone protein DnaK	97	2	387	1	1	1	0	0	0	0	387	Chaperone protein DnaK(385):hypothetical protein(1):chaperone DnaK(1)	dnaK(386):NA(1)	123	1872	1861.5	354	2	1_00041	10_01245	104_00560	105_00261	106_01369	11_00312	12_00827	13_01266	14_00725	15_00924	16_00870	17_00609	18_01025	19_00533	2_01394	20_00007	21_00077	22_00202	23_00165	24_00816	26_01309	28_00432	29_00135	3_01369	30_00469	31_00379	33_01660
g02152_00011	g02152	Cj0828c	tdcB	L-threonine ammonia-lyase	97	2	387	1	1	1	0	0	0	0	387	L-threonine ammonia-lyase(386):threonine dehydratase(1)	tdcB(386):ilvA(1)	516	1212	1207.32	355	1	1_01743	10_00152	104_00607	105_00213	106_00290	11_01544	12_00179	13_01099	14_00770	15_00989	16_00823	17_01012	18_00976	19_00481	2_01348	20_00075	21_00122	22_00795	23_00992	24_00885	26_00627	28_00941	29_01494	3_01893	30_00417	31_00330	33_00655
g01539_00011	g01539	Cj0827	truA	tRNA pseudouridine synthase A	97	3	387	1	1	1	0	0	0	0	387	tRNA pseudouridine synthase A(387)	truA(387)	360	726	721.13	355	2	1_01744	10_00151	104_00606	105_00214	106_00291	11_01545	12_00178	13_01098	14_00769	15_00988	16_00824	17_01013	18_00977	19_00482	2_01349	20_00074	21_00121	22_00796	23_00991	24_00884	26_00628	28_00940	29_01495	3_01892	30_00418	31_00331	33_00656
g02854_00012	g02854	Cj1119c	pglG	hypothetical protein	98	1	387	1	1	1	1	0	1	0	387	hypothetical protein(387):integral membrane protein(1)	NA(387):pglG(1)	309	894	886.38	356	1	1_01000	10_00714	104_00995	105_01554	106_01572	11_01029	12_01753	13_01624	14_01197	15_00446	16_01632	17_00556	18_00846	19_00908	2_01053	20_01094	21_01465	22_01214	23_00504	24_00172	26_01176	28_01251	29_01519	3_01016	30_00666	31_01450	33_00058
g03195_00012	g03195	Cj1118c	cheY	Chemotaxis protein CheY	98	1	387	1	1	1	0	0	0	0	387	Chemotaxis protein CheY (386):chemotaxis protein CheY(1)	cheY(387)	165	393	392.41	356	2	1_00999	10_00713	104_00996	105_01553	106_01571	11_01028	12_01754	13_01623	14_01196	15_00445	16_01633	17_00555	18_00845	19_00907	2_01054	20_01095	21_01464	22_01213	23_00503	24_00171	26_01175	28_01250	29_01520	3_01017	30_00667	31_01451	33_00059
g02850_00012	g02850	Cj1244	queE	7-carboxy-7-deazaguanine synthase	98	1	387	1	1	1	0	0	0	0	387	7-carboxy-7-deazaguanine synthase(385):radical SAM domain-containing protein(1):hypothetical protein(1)	queE(385):NA(2)	720	903	902.53	357	1	1_01121	10_00834	104_01573	105_01732	106_00656	11_01150	12_00613	13_00898	14_00108	15_00774	16_01430	17_01692	18_00436	19_01029	2_00937	20_00392	21_01592	22_01343	23_00624	24_00293	26_01520	28_00098	29_01745	3_00861	30_00545	31_01329	33_01258
g01196_00011	g01196	Cj1245c	NA	hypothetical protein	97	3	387	1	1	1	3	0	3	0	387	hypothetical protein(389):membrane protein(1)	NA(390)	210	1197	1166.55	357	2	1_01122	10_00835	104_01574	105_01733	106_00655	11_01151	12_00614	13_00899	14_00109	15_00773	16_01431	17_01693	18_00437	19_01030	2_00936	20_00393	21_01593	22_01344	23_00625	24_00294	26_01519	28_00099	29_01744	3_00862	30_00544	31_01328	33_01257
g03306_00012	g03306	Cj0662c	clpY	ATP-dependent protease ATPase subunit ClpY	98	1	387	1	1	1	0	0	0	0	387	ATP-dependent protease ATPase subunit ClpY(386):ATP-dependent protease ATP-binding subunit HslU(1)	clpY(386):hslU(1)	174	1320	1307.63	358	1	1_01283	10_01431	104_01887	105_01062	106_00956	11_01352	12_01087	13_00083	14_01779	15_00080	16_00534	17_01273	18_01676	19_01539	2_00484	20_00215	21_00355	22_01507	23_00031	24_01267	26_00239	28_00195	29_00739	3_00177	30_00079	31_00427	33_01135
g00835_00009	g00835	Cj0661c	era	GTPase Era	95	6	387	1	1	1	0	0	0	0	387	GTPase Era(387)	era(387)	738	876	875.29	358	2	1_01284	10_01430	104_01886	105_01063	106_00955	11_01353	12_01086	13_00084	14_01780	15_00079	16_00533	17_01272	18_01675	19_01538	2_00485	20_00214	21_00356	22_01508	23_00030	24_01266	26_00238	28_00196	29_00740	3_00178	30_00080	31_00426	33_01134
g01877_00012	g01877	Cj1478c	oprF	Outer membrane porin F	98	1	387	1	1	1	0	0	0	0	387	Outer membrane porin F(386):outer membrane fibronectin-binding protein(1)	oprF(386):cadF(1)	363	960	957.48	359	1	1_00135	10_01307	104_01432	105_00459	106_01646	11_00807	12_01427	13_00412	14_01674	15_00564	16_00919	17_00213	18_01190	19_01673	2_00690	20_00862	21_00819	22_00550	23_00754	24_00691	26_00741	28_00759	29_01021	3_00407	30_01452	31_00052	33_00411
g00528_00011	g00528	Cj1477c	ppaX	Pyrophosphatase PpaX	97	5	387	1	1	1	0	0	0	0	387	Pyrophosphatase PpaX(381):Phosphoglycolate phosphatase(5):hydrolase(1)	ppaX(381):gph(5):NA(1)	285	642	635.19	359	2	1_00134	10_01308	104_01431	105_00460	106_01647	11_00806	12_01426	13_00413	14_01673	15_00565	16_00918	17_00212	18_01189	19_01672	2_00689	20_00863	21_00820	22_00551	23_00755	24_00692	26_00742	28_00760	29_01020	3_00408	30_01451	31_00051	33_00412
g00917_00010	g00917	Cj0398	gatC	Glutamyl-tRNA(Gln) amidotransferase subunit C	96	5	387	1	1	1	0	0	0	0	387	Glutamyl-tRNA(Gln) amidotransferase subunit C(385):glutamyl-tRNA(Gln) amidotransferase subunit C(1):Aspartyl/glutamyl-tRNA(Asn/Gln) amidotransferase subunit C(1)	gatC(387)	132	285	284.6	360	1	1_01571	10_01171	104_00255	105_01258	106_00561	11_00235	12_00369	13_00605	14_01288	15_00196	16_01333	17_00772	18_01301	19_00340	2_00149	20_01633	21_01174	22_00435	23_01233	24_00409	26_01560	28_01771	29_01325	3_01555	30_01667	31_00787	33_00744
g01253_00011	g01253	Cj0399	NA	hypothetical protein	97	4	387	1	1	1	0	0	0	0	387	hypothetical protein(386):colicin V production protein(1)	NA(387)	201	564	562.95	360	2	1_01572	10_01172	104_00254	105_01257	106_00562	11_00236	12_00370	13_00606	14_01289	15_00195	16_01334	17_00771	18_01300	19_00341	2_00148	20_01634	21_01175	22_00436	23_01234	24_00408	26_01559	28_01772	29_01324	3_01554	30_01668	31_00786	33_00743
g01981_00011	g01981	Cj1218c	ribE	Riboflavin synthase	97	2	387	1	1	1	0	0	0	0	387	Riboflavin synthase(386):riboflavin synthase subunit alpha(1)	ribE(386):ribA(1)	348	612	611.32	361	1	1_01094	10_00807	104_01546	105_01705	106_00683	11_01123	12_00585	13_00871	14_00081	15_00801	16_01403	17_01664	18_00409	19_01002	2_00965	20_00365	21_01565	22_01315	23_00597	24_00266	26_01270	28_00071	29_01772	3_00834	30_00572	31_01356	33_01286
g00508_00010	g00508	Cj1217c	yfiH	Polyphenol oxidase	96	9	387	1	1	1	0	0	0	0	387	Polyphenol oxidase(386):laccase domain-containing protein(1)	NA(386):yfiH(1)	522	681	679.64	361	2	1_01093	10_00806	104_01545	105_01704	106_00684	11_01122	12_00584	13_00870	14_00080	15_00802	16_01402	17_01663	18_00408	19_01001	2_00966	20_00364	21_01564	22_01314	23_00596	24_00265	26_01269	28_00070	29_01773	3_00833	30_00573	31_01357	33_01287
g01484_00011	g01484	Cj1509c	fdoI	Formate dehydrogenase%2C cytochrome b556(fdo) subunit	97	3	387	1	1	1	0	0	0	0	387	Formate dehydrogenase%2C cytochrome b556(fdo) subunit(385):formate dehydrogenase cytochrome B subunit(1):hypothetical protein(1)	fdoI(385):NA(1):fdhC(1)	213	933	930.97	362	1	1_00166	10_01276	104_01463	105_00428	106_01615	11_00838	12_01458	13_00381	14_01705	15_00533	16_00950	17_00245	18_01221	19_01704	2_00721	20_00831	21_00788	22_00519	23_00723	24_00660	26_00710	28_00728	29_01052	3_00375	30_01483	31_00083	33_00380
g02992_00012	g02992	Cj1510c	fdhB1	Formate dehydrogenase iron-sulfur subunit	98	1	387	1	1	2	0	1	0	1	388	Formate dehydrogenase iron-sulfur subunit(387):formate dehydrogenase iron-sulfur subunit(1)	fdhB1(387):fdhB(1)	249	642	640.11	362	2	1_00167	10_01275	104_01464	105_00427	106_01614	11_00839	12_01459	13_00380	14_01706	15_00532	16_00951	17_00246	18_01222	19_01705	2_00722	20_00830	21_00787	22_00518	23_00722	24_00659	26_00709	28_00727	29_01053	3_00374	30_01484	31_00084	33_00379
g00989_00005	g00989	Cj1163c	czcD	Cadmium%2C cobalt and zinc/H(+)-K(+) antiporter	91	5	387	1	1	1	0	0	0	0	387	Cadmium%2C cobalt and zinc/H(+)-K(+) antiporter(383):Metal cation efflux system protein CzcD(2):hypothetical protein(1):cation transport protein(1)	czcD(385):NA(2)	258	951	946.48	363	1	1_01041	10_00754	104_00207	105_01652	106_00736	11_01069	12_00531	13_01664	14_00028	15_00854	16_01781	17_01611	18_00356	19_00949	2_01019	20_00312	21_01512	22_01261	23_00544	24_00213	26_01217	28_00018	29_01270	3_00781	30_00625	31_01409	33_00016
g00956_00009	g00956	Cj1162c	NA	hypothetical protein	95	5	387	1	1	1	0	0	0	0	387	hypothetical protein(386):heavy-metal-associated domain-containing protein(1)	NA(387)	150	195	194.88	363	2	1_01040	10_00753	104_00208	105_01651	106_00737	11_01068	12_00530	13_01663	14_00027	15_00855	16_01782	17_01610	18_00355	19_00948	2_01020	20_00311	21_01511	22_01260	23_00543	24_00212	26_01216	28_00017	29_01271	3_00780	30_00626	31_01410	33_00017
g01030_00006	g01030	Cj0054c	ppnN	hypothetical protein	92	5	387	1	1	1	0	0	0	0	387	hypothetical protein(261):Pyrimidine/purine nucleotide 5'-monophosphate nucleosidase(125):lysine decarboxylase family protein(1)	NA(262):ppnN(125)	369	606	605.39	364	1	1_00805	10_00949	104_00432	105_00348	106_00261	11_00432	12_01534	13_00306	14_00629	15_00123	16_00158	17_00399	18_00515	19_00102	2_00089	20_00630	21_01305	22_00154	23_00235	24_01513	26_00643	28_01630	29_00215	3_01704	30_01384	31_00942	33_00949
g01867_00011	g01867	Cj0053c	mnmA	tRNA-specific 2-thiouridylase MnmA	97	2	387	1	1	1	0	0	0	0	387	tRNA-specific 2-thiouridylase MnmA(387)	mnmA(387)	165	1017	1011.86	364	2	1_00806	10_00948	104_00431	105_00349	106_00262	11_00433	12_01533	13_00307	14_00628	15_00122	16_00157	17_00400	18_00514	19_00103	2_00090	20_00629	21_01304	22_00153	23_00234	24_01514	26_00644	28_01631	29_00214	3_01703	30_01385	31_00941	33_00950
g02108_00011	g02108	Cj0434	gpmI	2%2C3-bisphosphoglycerate-independent phosphoglycerate mutase	97	2	387	1	1	1	0	0	0	0	387	2%2C3-bisphosphoglycerate-independent phosphoglycerate mutase(387)	gpmI(386):pgm(1)	258	1479	1470.57	365	1	1_00357	10_01512	104_01657	105_00070	106_01686	11_01723	12_01193	13_01137	14_00406	15_01743	16_00248	17_01041	18_01452	19_00543	2_01588	20_01250	21_01212	22_00130	23_01378	24_01048	26_00006	28_00423	29_00969	3_01772	30_00307	31_01753	33_00452
g01497_00003	g01497	Cj0435	fabG	3-oxoacyl-[acyl-carrier-protein] reductase FabG	80	3	387	1	1	1	0	0	0	0	387	3-oxoacyl-[acyl-carrier-protein] reductase FabG(386):3-oxoacyl-ACP reductase(1)	fabG(387)	570	861	743.67	365	2	1_00358	10_01513	104_01658	105_00069	106_00878	11_01722	12_01194	13_01138	14_00407	15_01742	16_00249	17_01042	18_01453	19_01310	2_01587	20_01251	21_01213	22_00129	23_01379	24_01049	26_00007	28_00422	29_00968	3_01773	30_00306	31_01752	33_00453
g00965_00008	g00965	Cj0634	dprA	DNA processing protein DprA	94	5	387	1	1	1	1	0	1	0	387	DNA processing protein DprA(386):DNA processing protein A(1):hypothetical protein(1)	dprA(387):NA(1)	123	774	771.97	366	1	1_01309	10_01405	104_01861	105_01089	106_00928	11_01378	12_01062	13_00109	14_01806	15_00053	16_00508	17_01246	18_01649	19_01513	2_00512	20_00189	21_00380	22_01533	23_00005	24_01240	26_00213	28_00221	29_00765	3_00203	30_00105	31_00402	33_01109
g01614_00011	g01614	Cj0635	yqgF	Putative pre-16S rRNA nuclease	97	3	387	1	1	1	0	0	0	0	387	Putative pre-16S rRNA nuclease(386):Holliday junction resolvase-like protein(1)	yqgF(364):NA(23)	384	384	384	366	2	1_01308	10_01406	104_01862	105_01088	106_00929	11_01377	12_01063	13_00108	14_01805	15_00054	16_00509	17_01247	18_01650	19_01514	2_00511	20_00190	21_00379	22_01532	23_00006	24_01241	26_00214	28_00220	29_00764	3_00202	30_00104	31_00403	33_01110
g00631_00010	g00631	Cj1238	pdxJ	Pyridoxine 5'-phosphate synthase	96	8	387	1	1	1	0	0	0	0	387	Pyridoxine 5'-phosphate synthase(386):pyridoxine 5'-phosphate synthase(1)	pdxJ(387)	309	789	773.79	367	1	1_01115	10_00828	104_01567	105_01726	106_00662	11_01144	12_00606	13_00892	14_00102	15_00780	16_01424	17_01685	18_00430	19_01023	2_00944	20_00386	21_01586	22_01336	23_00618	24_00287	26_01526	28_00092	29_01751	3_00855	30_00551	31_01335	33_01265
g00701_00010	g00701	Cj1239	pdxA	4-hydroxythreonine-4-phosphate dehydrogenase	96	7	387	1	1	1	0	0	0	0	387	4-hydroxythreonine-4-phosphate dehydrogenase(387)	pdxA(387)	201	1095	1089.6	367	2	1_01116	10_00829	104_01568	105_01727	106_00661	11_01145	12_00607	13_00893	14_00103	15_00779	16_01425	17_01686	18_00431	19_01024	2_00943	20_00387	21_01587	22_01337	23_00619	24_00288	26_01525	28_00093	29_01750	3_00856	30_00550	31_01334	33_01264
g00740_00011	g00740	Cj0950c	NA	hypothetical protein	97	7	387	1	1	1	0	0	0	0	387	hypothetical protein(386):lipoprotein(1)	NA(387)	435	435	435	368	1	1_01616	10_00545	104_01160	105_00092	106_01184	11_01571	12_00135	13_00463	14_01521	15_01841	16_01560	17_01775	18_00616	19_00682	2_01221	20_01058	21_00251	22_00821	23_00335	24_01008	26_01009	28_01066	29_00626	3_00646	30_00835	31_01073	33_01699
g00250_1_00011	g00250_1	#N/A	pctB	hypothetical protein	95	5	387	1.01	1	2	71	5	71	5	392	hypothetical protein(258):Methyl-accepting chemotaxis protein PctB(135):Methyl-accepting chemotaxis protein 4(66):Methyl-accepting chemotaxis protein McpU(5)	NA(258):pctB(135):mcp4(66):mcpU(5)	126	1593	852.46	368	2	(1_01614:1_01615)	10_00548	(104_01158:104_01159)	105_00091	106_01187	(11_01569:11_01570)	12_00132	(13_00461:13_00462)	14_01518	15_01838;15_01840	(16_01558:16_01559)	17_01777	18_00619	19_00685	2_01218	20_01057	21_00252	22_00820	23_00338	24_01011	(26_01010:26_01011)	28_01068	(29_00627:29_00628)	(3_00647:3_00648)	30_00832	31_01076	33_01700
g01179_00003	g01179	Cj0388	trpS	Tryptophan--tRNA ligase	80	4	387	1	1	1	0	0	0	0	387	Tryptophan--tRNA ligase(386):tryptophan--tRNA ligase(1)	trpS(387)	741	960	959.43	369	1	1_01561	10_01161	104_00265	105_01268	106_00551	11_00225	12_00359	13_00595	14_01278	15_00206	16_01323	17_00782	18_01311	19_00330	2_00159	20_01623	21_01164	22_00425	23_01224	24_00420	26_01569	28_01761	29_01335	3_01565	30_01657	31_00797	33_00754
g02146_00011	g02146	Cj0389	serS	Serine--tRNA ligase	97	2	387	1	1	1	0	0	0	0	387	Serine--tRNA ligase(386):serine--tRNA ligase(1)	serS(387)	909	1236	1233.53	369	2	1_01562	10_01162	104_00264	105_01267	106_00552	11_00226	12_00360	13_00596	14_01279	15_00205	16_01324	17_00781	18_01310	19_00331	2_00158	20_01624	21_01165	22_00426	23_01225	24_00419	26_01568	28_01762	29_01334	3_01564	30_01658	31_00796	33_00753
g02374_00012	g02374	Cj1072	rpsR	30S ribosomal protein S18	98	1	387	1	1	1	0	0	0	0	387	30S ribosomal protein S18(387)	rpsR(387)	177	261	260.78	370	1	1_00953	10_00667	104_01042	105_01507	106_01525	11_00982	12_01800	13_01577	14_01150	15_00399	16_01679	17_00509	18_00799	19_00861	2_01100	20_01141	21_01418	22_01167	23_00457	24_00125	26_01128	28_01204	29_01566	3_01063	30_00713	31_01497	33_00105
g01951_00012	g01951	Cj1073c	lon	Lon protease	98	1	387	1	1	1	0	0	0	0	387	Lon protease(386):ATP-dependent protease La(1)	lon(387)	453	2388	2352	370	2	1_00954	10_00668	104_01041	105_01508	106_01526	11_00983	12_01799	13_01578	14_01151	15_00400	16_01678	17_00510	18_00800	19_00862	2_01099	20_01140	21_01419	22_01168	23_00458	24_00126	26_01129	28_01205	29_01565	3_01062	30_00712	31_01496	33_00104
g02200_00012	g02200	Cj0898	NA	putative HIT-like protein	98	1	387	1	1	1	0	0	0	0	387	putative HIT-like protein(386):histidine triad (HIT) family protein(1)	NA(387)	192	366	365.55	371	1	1_01681	10_00215	104_00672	105_00151	106_01749	11_01636	12_00764	13_00783	14_00219	15_01054	16_00645	17_00948	18_00911	19_00417	2_01281	20_00141	21_00184	22_00734	23_01055	24_00950	26_00561	28_01008	29_00035	3_01237	30_00353	31_00265	33_00592
g02799_00012	g02799	Cj0897c	pheS	Phenylalanine--tRNA ligase alpha subunit	98	1	387	1	1	1	0	0	0	0	387	Phenylalanine--tRNA ligase alpha subunit(386):phenylalanine--tRNA ligase subunit alpha(1)	pheS(387)	309	993	989.56	371	2	1_01682	10_00214	104_00671	105_00152	106_01748	11_01637	12_00765	13_00782	14_00218	15_01053	16_00644	17_00949	18_00912	19_00418	2_01282	20_00140	21_00183	22_00735	23_01054	24_00949	26_00562	28_01007	29_00034	3_01236	30_00354	31_00266	33_00593
g00992_00012	g00992	Cj0406c	NA	hypothetical protein	98	1	387	1	1	1	0	0	0	0	387	hypothetical protein(386):lipoprotein(1)	NA(387)	513	900	898.7	372	1	1_01579	10_01179	104_00247	105_01250	106_00569	11_00243	12_00377	13_00613	14_01296	15_00188	16_01341	17_00764	18_01293	19_00348	2_00141	20_01641	21_01182	22_00443	23_01241	24_00401	26_01552	28_01779	29_01317	3_01547	30_01675	31_00779	33_00736
g02889_00012	g02889	Cj0407	lgt	Prolipoprotein diacylglyceryl transferase	98	1	387	1	1	1	0	0	0	0	387	Prolipoprotein diacylglyceryl transferase(386):prolipoprotein diacylglyceryl transferase(1)	lgt(387)	564	816	814.86	372	2	1_01580	10_01180	104_00246	105_01249	106_00570	11_00244	12_00378	13_00614	14_01297	15_00187	16_01342	17_00763	18_01292	19_00349	2_00140	20_01642	21_01183	22_00444	23_01242	24_00400	26_01551	28_01780	29_01316	3_01546	30_01676	31_00778	33_00735
g03407_00012	g03407	Cj1188c	mnmG	tRNA uridine 5-carboxymethylaminomethyl modification enzyme MnmG	98	1	387	1	1	1	0	0	0	0	387	tRNA uridine 5-carboxymethylaminomethyl modification enzyme MnmG(386):tRNA uridine 5-carboxymethylaminomethyl modification protein GidA(1)	mnmG(386):gidA(1)	222	1860	1845.48	373	1	1_01066	10_00779	104_01518	105_01677	106_00711	11_01094	12_00556	13_00842	14_00053	15_00829	16_01375	17_01636	18_00381	19_00974	2_00994	20_00337	21_01537	22_01287	23_00569	24_00238	26_01242	28_00043	29_01800	3_00806	30_00600	31_01384	33_01314
g00576_00002	g00576	Cj1187c	arsB	Arsenical pump membrane protein	70	6	387	1	1	1	12	0	12	0	387	Arsenical pump membrane protein(398):arsenical pump membrane protein(1)	arsB(399)	303	1287	1227.39	373	2	1_01065	10_00778	104_01517	105_01676	106_00712	11_01093	12_00555	13_00841	14_00052	15_00830	16_01374	17_01635	18_00380	19_00973	2_00995	20_00336	21_01536	(22_01285:22_01286)	23_00568	24_00237	26_01241	28_00042	29_01801	3_00805	30_00601	31_01385	33_01315
g01199_00003	g01199	Cj1516	mco	Multicopper oxidase mco	80	4	387	1	1	1	0	0	0	0	387	Multicopper oxidase mco(386):oxidoreductase(1)	mco(386):NA(1)	393	1545	1531.92	374	1	1_00173	10_01269	104_01470	105_00421	106_01608	11_00845	12_01465	13_00374	14_01712	15_00526	16_00957	17_00252	18_01228	19_01711	2_00728	20_00824	21_00781	22_00512	23_00716	24_00653	26_00703	28_00721	29_01059	3_00368	30_01490	31_00090	33_00373
g01134_00004	g01134	Cj1517	moaD	hypothetical protein	90	4	387	1	1	1	0	0	0	0	387	hypothetical protein(386):molybdopterin converting factor subunit 1(1)	NA(386):moaD(1)	222	222	222	374	2	1_00174	10_01268	104_01471	105_00420	106_01607	11_00846	12_01466	13_00373	14_01713	15_00525	16_00958	17_00253	18_01229	19_01712	2_00729	20_00823	21_00780	22_00511	23_00715	24_00652	26_00702	28_00720	29_01060	3_00367	30_01491	31_00091	33_00372
g01546_00010	g01546	Cj1261	regX3	Sensory transduction protein regX3	96	3	387	1	1	1	0	0	0	0	387	Sensory transduction protein regX3(386):two-component regulator(1)	regX3(386):racR(1)	657	672	671.96	375	1	1_01138	10_00850	104_01590	105_01749	106_00640	11_01167	12_00629	13_00915	14_00125	15_00758	16_01447	17_01708	18_00452	19_01046	2_00921	20_00408	21_01609	22_01359	23_00640	24_00309	26_01503	28_00849	29_01728	3_00879	30_00528	31_01313	33_01241
g01020_00010	g01020	Cj1262	basS	Sensor protein BasS	96	2	387	1	1	1	1	0	1	0	387	Sensor protein BasS(382):Adaptive-response sensory-kinase SasA(2):Heme sensor protein HssS(2):two-component sensor histidine kinase(1):hypothetical protein(1)	basS(382):hssS(2):sasA(2):racS(1):NA(1)	543	1263	1229.95	375	2	1_01139	10_00851	104_01591	105_01750	106_00639	11_01168	12_00630	13_00916	14_00126	15_00757	16_01448	17_01709	18_00453	19_01047	2_00920	20_00409	21_01610	22_01360	23_00641	24_00310	26_01502	28_00850	29_01727	3_00880	30_00527	31_01312	33_01240
g03037_00012	g03037	Cj1292	dcd	dCTP deaminase	98	1	387	1	1	1	0	0	0	0	387	dCTP deaminase(386):deoxycytidine triphosphate deaminase(1)	dcd(387)	471	579	560.86	376	1	1_01170	10_00882	104_00075	105_01376	106_00608	11_01199	12_00717	13_00947	14_00157	15_00726	16_01479	17_01740	18_00484	19_01078	2_00833	20_00441	21_01641	22_01391	23_00672	24_01569	26_01471	28_00881	29_01696	3_00965	30_00496	31_01281	33_01209
g00536_00006	g00536	Cj1293	pseB	UDP-N-acetylglucosamine 4%2C6-dehydratase (inverting)	92	9	387	1	1	1	0	0	0	0	387	UDP-N-acetylglucosamine 4%2C6-dehydratase (inverting)(386):UDP-N-acetylglucosamine 4%2C6-dehydratase(1)	pseB(387)	315	1005	1002.15	376	2	1_01171	10_00883	104_00074	105_01377	106_00607	11_01200	12_00718	13_00948	14_00158	15_00725	16_01480	17_01741	18_00485	19_01079	2_00832	20_00442	21_01642	22_01392	23_00673	24_01570	26_01470	28_00882	29_01695	3_00966	30_00495	31_01280	33_01208
g00428_00008	g00428	Cj0288c	lpxB	Lipid-A-disaccharide synthase	94	12	387	1	1	1	0	0	0	0	387	Lipid-A-disaccharide synthase(386):ipid-A-disaccharide synthase(1)	lpxB(387)	915	1095	1093.96	377	1	1_01465	10_01061	104_00026	105_00851	106_01813	11_00129	12_00425	13_00499	14_00379	15_01398	16_01040	17_00882	18_01412	19_00232	2_00785	20_01525	21_01069	22_00330	23_01122	24_00517	26_01666	28_01657	29_01433	3_01666	30_01559	31_00898	33_00857
g01096_00009	g01096	Cj0289c	peb3	hypothetical protein	95	4	387	1	1	1	23	0	23	0	387	hypothetical protein(409):major antigenic peptide PEB3(1)	NA(409):peb3(1)	138	753	692.06	377	2	1_01466	10_01062	104_00027	105_00846	106_01818	11_00130	12_00426	13_00500	14_00378	15_01393	16_01041	17_00878	18_01408	19_00233	2_00786	20_01526	21_01070	22_00331	23_01127	24_00516	26_01665	28_01661	29_01432	3_01665	30_01560	31_00893	(33_00851:33_00852)
g03320_00012	g03320	Cj0791c	csd	putative cysteine desulfurase	98	1	387	1	1	1	0	0	0	0	387	putative cysteine desulfurase(385):aminotransferase(1):hypothetical protein(1)	csd(385):NA(2)	264	1275	1266.03	378	1	1_00004	10_01207	104_00592	105_00226	106_00323	11_00275	12_00861	13_01229	14_00757	15_00956	16_00838	17_00577	18_00989	19_00496	2_01362	20_00039	21_00109	22_00170	23_00131	24_00852	26_01341	28_00464	29_00167	3_01337	30_00432	31_00345	33_01622
g02887_00012	g02887	Cj0790	purU	Formyltetrahydrofolate deformylase	98	1	387	1	1	1	0	0	0	0	387	Formyltetrahydrofolate deformylase(386):formyltetrahydrofolate deformylase(1)	purU(387)	636	825	824.51	378	2	1_00005	10_01208	104_00591	105_00227	106_00324	11_00276	12_00860	13_01230	14_00756	15_00955	16_00839	17_00578	18_00990	19_00497	2_01363	20_00038	21_00108	22_00171	23_00132	24_00851	26_01340	28_00463	29_00166	3_01338	30_00433	31_00346	33_01623
g01531_00011	g01531	Cj1130c	pglK	Protein glycosylation K	97	3	387	1	1	1	0	0	0	0	387	Protein glycosylation K(386):protein glycosylation K(1)	pglK(387)	264	1695	1669.41	379	1	1_01012	10_00725	104_00984	105_01564	106_01582	11_01040	12_01742	13_01635	14_01208	15_00456	16_01621	17_00566	18_00856	19_00919	2_01043	20_01083	21_01475	22_01224	23_00515	24_00182	26_01187	28_01261	29_00976	3_01005	30_00655	31_01439	33_00048
g00551_00011	g00551	Cj1129c	pglH	GalNAc-alpha-(1->4)-GalNAc-alpha-(1->3)-diNAcBac-PP-undecaprenol alpha-1%2C4-N-acetyl-D-galactosaminyltransferase	97	9	387	1	1	1	0	0	0	0	387	GalNAc-alpha-(1->4)-GalNAc-alpha-(1->3)-diNAcBac-PP-undecaprenol alpha-1%2C4-N-acetyl-D-galactosaminyltransferase(387)	pglH(387)	174	1080	1070.31	379	2	1_01011	10_00724	104_00985	105_01563	106_01581	11_01039	12_01743	13_01634	14_01207	15_00455	16_01622	17_00565	18_00855	19_00918	2_01044	20_01084	21_01474	22_01223	23_00514	24_00181	26_01186	28_01260	29_00975	3_01006	30_00656	31_01440	33_00049
g00960_00011	g00960	Cj0994c	argF	Ornithine carbamoyltransferase%2C anabolic	97	3	387	1	1	2	0	1	0	1	388	Ornithine carbamoyltransferase%2C anabolic(387):ornithine carbamoyltransferase(1)	argF(388)	177	921	913.74	380	1	1_00876	10_00588	104_01122	105_01426	106_01301	11_00904	12_01879	13_01499	14_01023	15_00254	16_01760	17_01816	18_00660	19_00725	2_01177	20_01220	21_01336	22_01083	23_00377	24_01417	26_01047	28_01109	29_01646	3_00684	30_00792	31_01219	33_00186
g03088_00012	g03088	Cj0993c	NA	hypothetical protein	98	1	387	1	1	1	0	0	0	0	387	hypothetical protein(387)	NA(387)	153	492	490.22	380	2	1_00875	10_00587	104_01123	105_01425	106_01300	11_00903	12_01880	13_01498	14_01022	15_00253	16_01761	17_01815	18_00659	19_00724	2_01178	20_01221	21_01335	22_01082	23_00376	24_01418	26_01046	28_01108	29_01647	3_00683	30_00793	31_01218	33_00187
g03299_00012	g03299	Cj1283	ktrB	Ktr system potassium uptake protein B	98	1	387	1	1	1	0	0	0	0	387	Ktr system potassium uptake protein B(386):K+ uptake protein(1)	ktrB(387)	762	1344	1340.99	381	1	1_01161	10_00873	104_00084	105_01367	106_00617	11_01190	12_00708	13_00938	14_00148	15_00735	16_01470	17_01731	18_00475	19_01069	2_00842	20_00431	21_01632	22_01382	23_00663	24_01560	26_01480	28_00872	29_01705	3_00956	30_00505	31_01290	33_01218
g01850_00006	g01850	Cj1282	mrdB	Peptidoglycan glycosyltransferase MrdB	92	2	387	1	1	1	0	0	0	0	387	Peptidoglycan glycosyltransferase MrdB(386):rod shape-determining protein RodA(1)	mrdB(387)	867	1104	1099.92	381	2	1_01158	10_00870	104_01610	105_01769	106_00620	11_01187	12_00649	13_00935	14_00145	15_00738	16_01467	17_01728	18_00472	19_01066	2_00901	20_00428	21_01629	22_01379	23_00660	24_00329	26_01483	28_00869	29_01708	3_00899	30_00508	31_01293	33_01221
g00595_00011	g00595	Cj0705	NA	GTP cyclohydrolase 1 type 2	97	7	387	1	1	1	0	0	0	0	387	GTP cyclohydrolase 1 type 2(386):hypothetical protein(1)	NA(387)	291	726	717.03	382	1	1_01245	10_01474	104_00161	105_01025	106_01143	11_01314	12_01130	13_00045	14_00986	15_01455	16_00576	17_01315	18_01718	19_01582	2_00439	20_00258	21_00303	22_01456	23_00073	24_01311	26_00283	28_00149	29_00698	3_00136	30_00037	31_00472	33_00240
g01953_00011	g01953	Cj0706	smc	Chromosome partition protein Smc	97	2	387	1	1	1	0	0	0	0	387	Chromosome partition protein Smc(385):hypothetical protein(2)	smc(385):NA(2)	270	717	715.84	382	2	1_01244	10_01475	104_00160	105_01024	106_01144	11_01313	12_01131	13_00044	14_00987	15_01456	16_00577	17_01316	18_01719	19_01583	2_00438	20_00259	21_00302	22_01455	23_00074	24_01312	26_00284	28_00148	29_00697	3_00135	30_00036	31_00473	33_00239
g02773_00012	g02773	Cj1363	amaA	Putative transport protein	98	1	387	1	1	1	0	0	0	0	387	Putative transport protein(386):acid membrane antigen A(1)	NA(386):amaA(1)	1044	1044	1044	383	1	1_00304	10_00389	104_01267	105_00552	106_00425	11_00516	12_00071	13_01035	14_01558	15_01561	16_00065	17_00111	18_01081	19_00153	2_00579	20_01734	21_00913	22_00649	23_00911	24_00783	26_00382	28_01472	29_01126	3_00259	30_00934	31_00187	33_00538
g03285_00012	g03285	Cj1364c	fumC	Fumarate hydratase class II	98	1	387	1	1	1	0	0	0	0	387	Fumarate hydratase class II(386):fumarate hydratase(1)	fumC(387)	777	1392	1387.69	383	2	1_00303	10_00388	104_01268	105_00551	106_00424	11_00515	12_00070	13_01034	14_01559	15_01560	16_00066	17_00112	18_01082	19_00154	2_00580	20_01733	21_00912	22_00648	23_00912	24_00782	26_00381	28_01473	29_01127	3_00260	30_00933	31_00186	33_00539
g02904_00012	g02904	Cj0274	lpxA	Acyl-[acyl-carrier-protein]--UDP-N-acetylglucosamine O-acyltransferase	98	1	387	1	1	1	0	0	0	0	387	Acyl-[acyl-carrier-protein]--UDP-N-acetylglucosamine O-acyltransferase(386):acyl-[acyl-carrier-protein]--UDP-N-acetylglucosamine O-acyltransferase(1)	lpxA(387)	294	792	787.66	384	1	1_01452	10_01048	104_00013	105_00864	106_01800	11_00116	12_00412	13_00486	14_00392	15_01411	16_01027	17_00895	18_01425	19_00219	2_00772	20_01512	21_01056	22_00317	23_01109	24_00530	26_01679	28_01644	29_01446	3_01291	30_01546	31_00911	33_00870
g02138_00007	g02138	Cj0275	clpX	ATP-dependent Clp protease ATP-binding subunit ClpX	93	2	387	1	1	1	0	0	0	0	387	ATP-dependent Clp protease ATP-binding subunit ClpX(386):ATP-dependent protease ATP-binding subunit ClpX(1)	clpX(387)	216	1254	1217.79	384	2	1_01453	10_01049	104_00014	105_00863	106_01801	11_00117	12_00413	13_00487	14_00391	15_01410	16_01028	17_00894	18_01424	19_00220	2_00773	20_01513	21_01057	22_00318	23_01110	24_00529	26_01678	28_01645	29_01445	3_01292	30_01547	31_00910	33_00869
g00998_00010	g00998	Cj0504c	iolX	scyllo-inositol 2-dehydrogenase (NAD(+))	96	5	387	1	1	1	0	0	0	0	387	scyllo-inositol 2-dehydrogenase (NAD(+))(342):Myo-inositol 2-dehydrogenase(40):hypothetical protein(3):Inositol 2-dehydrogenase(1):oxidoreductase(1)	iolX(342):iolG(40):NA(4):idhA(1)	393	867	838.26	385	1	1_01437	10_01584	104_01729	105_01213	106_00484	11_01507	12_01268	13_00239	14_00479	15_01680	16_00376	17_01114	18_01516	19_01381	2_01512	20_01324	21_00505	22_01658	23_01450	24_01109	26_00081	28_00347	29_00896	3_01104	30_00235	31_01678	33_00979
g00555_00009	g00555	Cj0503c	hemH	Ferrochelatase	95	8	387	1	1	1	0	0	0	0	387	Ferrochelatase(386):ferrochelatase(1)	hemH(387)	426	930	913.53	385	2	1_01438	10_01583	104_01728	105_01214	106_00485	11_01508	12_01267	13_00240	14_00478	15_01681	16_00375	17_01113	18_01515	19_01380	2_01513	20_01323	21_00506	22_01659	23_01449	24_01108	26_00080	28_00348	29_00897	3_01103	30_00236	31_01679	33_00978
g01645_00009	g01645	Cj0835c	acnB	Aconitate hydratase B	95	3	387	1	1	1	0	0	0	0	387	Aconitate hydratase B(386):aconitate hydratase B(1)	acnB(387)	351	2547	2527.79	386	1	1_01736	10_00159	104_00614	105_00206	106_00283	11_01537	12_00186	13_01106	14_00777	15_00996	16_00816	17_01005	18_00969	19_00474	2_01341	20_00083	21_00129	22_00788	23_00999	24_00892	26_00620	28_00948	29_01487	3_01900	30_00410	31_00323	33_00648
g00526_00005	g00526	Cj0834c	NA	hypothetical protein	91	7	387	1	1	1	3	0	3	0	387	hypothetical protein(389):ankyrin repeat-containing protein(1)	NA(390)	201	1242	1215.48	386	2	1_01737	10_00158	104_00613	105_00207	106_00284	11_01538	12_00185	13_01105	14_00776	15_00995	16_00817	17_01006	18_00970	19_00475	2_01342	20_00082	21_00128	22_00789	23_00998	24_00891	26_00621	28_00947	29_01488	3_01899	30_00411	31_00324	33_00649
g01448_00004	g01448	Cj0208	fokIM	Modification methylase FokI	90	3	387	1	1	1	0	0	0	0	387	Modification methylase FokI(386):DNA modification methylase(1)	fokIM(386):NA(1)	609	1092	1086.01	387	1	1_00474	10_01352	104_00963	105_00915	106_01268	11_00061	12_01690	13_00677	14_00937	15_01291	16_00788	17_00674	18_00064	19_00625	2_00336	20_00541	21_00985	22_00263	23_01330	24_00547	26_01351	28_01345	29_00607	3_00533	30_01232	31_01170	33_00271
g00822_00011	g00822	Cj0224	argC	N-acetyl-gamma-glutamyl-phosphate reductase	97	4	387	1	1	1	1	0	1	0	387	N-acetyl-gamma-glutamyl-phosphate reductase(388)	argC(388)	246	1029	1023.83	387	2	1_00467	10_01361	104_00954	105_00911	106_01261	11_00068	12_01699	13_00670	14_00944	15_01282	16_00797	17_00667	18_00072	19_00634	2_00328	20_00533	21_00979	22_00269	23_01339	24_00555	26_01360	28_01404	29_00598	3_00543	30_01223	31_01178	33_00702
g03329_00012	g03329	Cj0670	rpoN	RNA polymerase sigma-54 factor	98	1	387	1	1	1	0	0	0	0	387	RNA polymerase sigma-54 factor(386):RNA polymerase factor sigma-54(1)	rpoN(387)	756	1251	1246.71	388	1	1_01276	10_01438	104_01894	105_01055	106_00963	11_01345	12_01094	13_00076	14_01772	15_00087	16_00541	17_01280	18_01683	19_01546	2_00477	20_00222	21_00348	22_01500	23_00038	24_01274	26_00246	28_00188	29_00732	3_00170	30_00072	31_00434	33_01142
g02923_00012	g02923	Cj0669	lptB	Lipopolysaccharide export system ATP-binding protein LptB	98	1	387	1	1	1	0	0	0	0	387	Lipopolysaccharide export system ATP-binding protein LptB(386):ABC transporter ATP-binding protein(1)	lptB(386):NA(1)	588	753	748.29	388	2	1_01277	10_01437	104_01893	105_01056	106_00962	11_01346	12_01093	13_00077	14_01773	15_00086	16_00540	17_01279	18_01682	19_01545	2_00478	20_00221	21_00349	22_01501	23_00037	24_01273	26_00245	28_00189	29_00733	3_00171	30_00073	31_00433	33_01141
g02068_00009	g02068	Cj0350	NA	hypothetical protein	95	2	387	1	1	1	0	0	0	0	387	hypothetical protein(387)	NA(387)	423	423	423	389	1	1_01525	10_01124	104_00302	105_01304	106_00514	11_00189	12_00322	13_00559	14_01241	15_00243	16_01286	17_00819	18_01348	19_00293	2_00196	20_01586	21_01128	22_00389	23_01187	24_00458	26_01606	28_01724	29_01372	3_01602	30_01620	31_00834	33_00791
g02292_00012	g02292	Cj0351	fliN	Flagellar motor switch protein FliN	98	1	387	1	1	1	0	0	0	0	387	Flagellar motor switch protein FliN(386):flagellar motor switch protein(1)	fliN(387)	309	309	309	389	2	1_01526	10_01125	104_00301	105_01303	106_00515	11_00190	12_00323	13_00560	14_01242	15_00242	16_01287	17_00818	18_01347	19_00294	2_00195	20_01587	21_01129	22_00390	23_01188	24_00457	26_01605	28_01725	29_01371	3_01601	30_01621	31_00833	33_00790
g00716_00011	g00716	Cj0623	hypB	Hydrogenase maturation factor HypB	97	7	387	1	1	1	0	0	0	0	387	Hydrogenase maturation factor HypB(386):hydrogenase isoenzymes formation protein(1)	hypB(387)	471	765	741.01	390	1	1_01319	10_00023	104_01851	105_01099	106_00917	11_01388	12_01388	13_00119	14_00601	15_00881	16_00498	17_01235	18_01638	19_01503	2_00523	20_01443	21_00389	22_01542	23_01572	24_01229	26_00203	28_00230	29_00775	3_00213	30_00115	31_00392	33_01099
g01725_00012	g01725	Cj0624	hybG	Hydrogenase maturation factor HybG	98	1	387	1	1	1	0	0	0	0	387	Hydrogenase maturation factor HybG(370):Hydrogenase maturation factor HypC(16):hydrogenase isoenzymes formation protein(1)	hybG(370):hypC(17)	252	282	281.92	390	2	1_01318	10_00022	104_01852	105_01098	106_00918	11_01387	12_01389	13_00118	14_00602	15_00880	16_00499	17_01236	18_01639	19_01504	2_00522	20_01444	21_00388	22_01541	23_01573	24_01230	26_00204	28_00229	29_00774	3_00212	30_00114	31_00391	33_01100
g01374_00011	g01374	Cj1036c	NA	hypothetical protein	97	3	387	1	1	1	0	0	0	0	387	hypothetical protein(387)	NA(387)	252	252	252	391	1	1_00919	10_00631	104_01079	105_01469	106_01485	11_00947	12_01836	13_01542	14_01066	15_01770	16_01717	17_00472	18_00765	19_00825	2_01134	20_01177	21_01379	22_01126	23_00420	24_00090	26_01090	28_01169	29_01603	3_00727	30_00749	31_01533	33_00143
g02943_00012	g02943	Cj1035c	bpt	Aspartate/glutamate leucyltransferase	98	1	387	1	1	1	0	0	0	0	387	Aspartate/glutamate leucyltransferase(386):arginyl-tRNA--protein transferase(1)	bpt(386):NA(1)	387	720	718.28	391	2	1_00918	10_00630	104_01080	105_01468	106_01484	11_00946	12_01837	13_01541	14_01065	15_01769	16_01718	17_00471	18_00764	19_00824	2_01135	20_01178	21_01378	22_01125	23_00419	24_00089	26_01089	28_01168	29_01604	3_00726	30_00750	31_01534	33_00144
g00971_00005	g00971	Cj0858c	murA	UDP-N-acetylglucosamine 1-carboxyvinyltransferase	91	5	387	1	1	1	0	0	0	0	387	UDP-N-acetylglucosamine 1-carboxyvinyltransferase(387)	murA(387)	750	1257	1255.45	392	1	1_01713	10_00182	104_00637	105_00183	106_01712	11_01514	12_00209	13_01129	14_00800	15_01019	16_00709	17_00982	18_00946	19_00451	2_01317	20_00106	21_00152	22_00765	23_01022	24_00915	26_00597	28_00971	29_01464	3_01923	30_00387	31_00300	33_00625
g00358_00010	g00358	Cj0857c	moeA	Molybdopterin molybdenumtransferase	96	13	387	1	1	1	0	0	0	0	387	Molybdopterin molybdenumtransferase(385):molybdopterin biosynthesis protein(1):hypothetical protein(1)	moeA(386):NA(1)	204	1161	1156.53	392	2	1_01714	10_00181	104_00636	105_00184	106_01711	11_01515	12_00208	13_01128	14_00799	15_01018	16_00710	17_00983	18_00947	19_00452	2_01318	20_00105	21_00151	22_00766	23_01021	24_00914	26_00598	28_00970	29_01465	3_01922	30_00388	31_00301	33_00626
g00919_00011	g00919	Cj1454c	rimO	Ribosomal protein S12 methylthiotransferase RimO	97	3	387	1	1	1	1	0	1	0	387	Ribosomal protein S12 methylthiotransferase RimO(387):ribosomal protein S12 methylthiotransferase(1)	rimO(387):NA(1)	279	1368	1312.35	393	1	1_00233	10_01330	104_01409	105_00483	106_01669	11_01732	12_01404	13_01214	14_01651	15_00587	16_00896	17_00190	18_01167	19_01650	2_00667	20_01224	21_00842	22_00573	23_00777	24_00714	26_00764	28_00782	29_00998	3_00315	30_01429	31_00029	33_00435
g00392_00003	g00392	Cj1453c	tilS	tRNA(Ile)-lysidine synthase	80	13	387	1	1	1	0	0	0	0	387	tRNA(Ile)-lysidine synthase(382):hypothetical protein(5)	tilS(382):NA(5)	384	966	957.54	393	2	1_00234	10_01331	104_01408	105_00484	106_01670	11_01733	12_01403	13_01215	14_01650	15_00588	16_00895	17_00189	18_01166	19_01649	2_00666	20_01225	21_00843	22_00574	23_00778	24_00715	26_00765	28_00783	29_00997	3_00316	30_01428	31_00028	33_00436
g01528_00009	g01528	Cj0708	truC	tRNA pseudouridine synthase C	95	3	387	1	1	1	0	0	0	0	387	tRNA pseudouridine synthase C(385):hypothetical protein(1):pseudouridine synthase(1)	truC(385):NA(2)	357	753	751.98	394	1	1_01242	10_01477	104_00158	105_01022	106_01146	11_01311	12_01133	13_00042	14_00989	15_01458	16_00579	17_01318	18_01721	19_01585	2_00436	20_00261	21_00300	22_01453	23_00076	24_01314	26_00286	28_00146	29_00695	3_00133	30_00034	31_00475	33_00237
g02126_00011	g02126	Cj0709	ffh	Signal recognition particle protein	97	2	387	1	1	1	0	0	0	0	387	Signal recognition particle protein(386):signal recognition particle protein(1)	ffh(387)	219	1338	1331.85	394	2	1_01241	10_01478	104_00157	105_01021	106_01147	11_01310	12_01134	13_00041	14_00990	15_01459	16_00580	17_01319	18_01722	19_01586	2_00435	20_00262	21_00299	22_01452	23_00077	24_01315	26_00287	28_00145	29_00694	3_00132	30_00033	31_00476	33_00236
g03310_00012	g03310	Cj1375	yajR	Inner membrane transport protein YajR	98	1	387	1	1	1	0	0	0	0	387	Inner membrane transport protein YajR(386):multidrug efflux transporter(1)	yajR(386):NA(1)	915	1302	1298.49	395	1	1_00291	10_00377	104_01279	105_00539	106_00413	11_00503	12_00059	13_01022	14_01571	15_01549	16_00078	17_00123	18_01093	19_00165	2_00605	20_01722	21_00902	22_00638	23_00924	24_00771	26_00369	28_01484	29_01138	3_00271	30_00922	31_00174	33_01552
g00684_00011	g00684	Cj1374c	NA	dITP/XTP pyrophosphatase	97	5	387	1	1	1	1	0	1	0	387	dITP/XTP pyrophosphatase(387):Non-canonical purine NTP pyrophosphatase(1)	NA(388)	216	603	601.57	395	2	1_00292	10_00378	104_01278	105_00540	106_00414	11_00504	12_00060	13_01023	14_01570	15_01550	16_00077	17_00122	18_01092	19_00164	2_00604	20_01723	21_00903	22_00639	23_00923	24_00772	26_00370	28_01483	29_01137	3_00270	30_00923	31_00175	33_01551
g02025_00011	g02025	Cj1026c	NA	hypothetical protein	97	2	387	1	1	1	0	0	0	0	387	hypothetical protein(386):lipoprotein(1)	NA(387)	345	516	515.51	396	1	1_00909	10_00621	104_01089	105_01459	106_01475	11_00937	12_01846	13_01532	14_01056	15_01760	16_01727	17_00462	18_00755	19_00815	2_01144	20_01187	21_01369	22_01116	23_00410	24_00080	26_01080	28_01159	29_01613	3_00717	30_00759	31_01543	33_00153
g00426_00004	g00426	Cj1457c	truD	tRNA pseudouridine synthase D	90	12	387	1	1	1	0	0	0	0	387	tRNA pseudouridine synthase D(387)	truD(387)	348	1119	1114.98	397	1	1_00107	10_01327	104_01412	105_00479	106_01666	11_00548	12_01407	13_00441	14_01654	15_00584	16_00899	17_00193	18_01170	19_01653	2_00669	20_00884	21_00839	22_00570	23_00774	24_00711	26_00761	28_00779	29_01001	3_00427	30_01432	31_00032	33_00432
g01449_00011	g01449	Cj1062	NA	Protein MG115	97	3	387	1	1	1	0	0	0	0	387	Protein MG115 (385):CinA-like protein(1):hypothetical protein(1)	NA(387)	246	1089	1084.08	398	1	1_00944	10_00658	104_01053	105_01496	106_01515	11_00973	12_01809	13_01568	14_01141	15_01802	16_01691	17_00499	18_00790	19_00852	2_01109	20_01150	21_01409	22_01156	23_00448	24_00116	26_01120	28_01194	29_01577	3_01074	30_00722	31_01506	33_00115
g02281_00012	g02281	Cj0147c	trxA	Thioredoxin 1	98	1	387	1	1	1	0	0	0	0	387	Thioredoxin 1(385):Thioredoxin(1):thioredoxin(1)	trxA(387)	315	315	315	399	1	1_00529	10_00309	104_01240	105_00975	106_01422	11_00005	12_01625	13_00733	14_00162	15_01352	16_01827	17_00735	18_00003	19_00564	2_00395	20_00602	21_01042	22_00208	23_01271	24_00003	26_01410	28_01283	29_00559	3_00473	30_01293	31_01110	33_00328
g01649_00010	g01649	Cj1686c	topA	DNA topoisomerase 1	96	3	387	1	1	1	0	0	0	0	387	DNA topoisomerase 1(386):DNA topoisomerase I(1)	topA(387)	333	2103	2089.7	400	1	1_00611	10_00035	104_00791	105_00736	106_00069	11_00687	12_00289	13_01352	14_00811	15_00611	16_01204	17_01440	18_00258	19_01180	2_01716	20_00896	21_00606	22_00985	23_00795	24_01750	26_00926	28_00604	29_00378	3_01512	30_01090	31_00611	33_01405
g00883_00009	g00883	Cj0684	priA	Primosomal protein N'	95	6	387	1	1	1	0	0	0	0	387	Primosomal protein N'(386):primosome assembly protein PriA(1)	priA(387)	933	1854	1851.62	401	1	1_01265	10_01453	104_00183	105_01045	106_00979	11_01334	12_01109	13_00065	14_01753	15_00103	16_00554	17_01294	18_01696	19_01561	2_00461	20_00235	21_00338	22_01490	23_00052	24_01289	26_00262	28_00171	29_00720	3_00157	30_00058	31_00450	33_01152
g00964_1_00018	g00964_1	Cj0838c	metG	Methionine--tRNA ligase	97	4	387	1	1	1	0	0	0	0	387	Methionine--tRNA ligase(386):methionine--tRNA ligase(1)	metG(387)	276	1887	1866.15	402	1	1_01733	10_00162	104_00617	105_00203	106_01692	11_01534	12_00189	13_01109	14_00780	15_00999	16_00729	17_01002	18_00966	19_00471	2_01338	20_00086	21_00132	22_00785	23_01002	24_00895	26_00617	28_00951	29_01484	3_01903	30_00407	31_00320	33_00645
g02860_00012	g02860	Cj0948c	fieF	Ferrous-iron efflux pump FieF	98	1	387	1	1	1	0	0	0	0	387	Ferrous-iron efflux pump FieF(386):cation efflux family protein(1)	fieF(386):NA(1)	285	888	882.16	403	1	1_01618	10_00543	104_01162	105_00094	106_01182	11_01573	12_00137	13_00465	14_01523	15_01843	16_01562	17_01773	18_00614	19_00680	2_01223	20_01060	21_00249	22_00823	23_00333	24_01006	26_01007	28_01064	29_00624	3_00644	30_00837	31_01071	33_01697
g01441_00011	g01441	Cj0985c	hipO	Hippurate hydrolase	97	3	387	1	1	1	1	0	1	0	387	Hippurate hydrolase(387):hippurate hydrolase(1)	hipO(388)	171	1152	1143.06	404	1	1_00868	10_00580	104_01129	105_00980	106_01121	11_01267	12_00101	13_01491	14_01486	15_01806	16_01529	17_01809	18_00653	19_00717	2_01184	20_01028	21_01329	22_01076	23_00369	24_01043	26_01040	28_01102	29_00657	3_00677	30_00800	31_01106	33_00194
g00819_00009	g00819	Cj1048c	dapE	Succinyl-diaminopimelate desuccinylase	95	6	387	1	1	1	0	0	0	0	387	Succinyl-diaminopimelate desuccinylase(386):succinyl-diaminopimelate desuccinylase(1)	dapE(387)	510	1101	1095.98	405	1	1_00932	10_00644	104_01067	105_01481	106_01498	11_00960	12_01823	13_01555	14_01079	15_01787	16_01705	17_00485	18_00777	19_00838	2_01122	20_01164	21_01395	22_01142	23_00433	24_00102	26_01106	28_01181	29_01591	3_00739	30_00736	31_01521	33_00129
g01432_00011	g01432	Cj0911	NA	hypothetical protein	97	3	387	1	1	1	0	0	0	0	387	hypothetical protein(386):periplasmic protein(1)	NA(387)	132	561	557.63	406	1	1_01669	10_00227	104_00684	105_00139	106_01761	11_01624	12_00752	13_00795	14_00231	15_01065	16_00657	17_00936	18_00900	19_00405	2_01269	20_00153	21_00196	22_00722	23_01067	24_00961	26_00549	28_01020	29_00047	3_01249	30_00341	31_00253	33_00580
g02051_00012	g02051	Cj0007	gltB	Ferredoxin-dependent glutamate synthase 1	98	1	387	1	1	1	0	0	0	0	387	Ferredoxin-dependent glutamate synthase 1(383):Glutamate synthase [NADPH] large chain(3):glutamate synthase large subunit(1)	gltB(386):gltA(1)	450	4491	4430.15	407	1	1_00554	10_00096	104_00737	105_00792	106_01093	11_00745	12_00237	13_01294	14_00863	15_00663	16_01258	17_01388	18_00310	19_01119	2_01663	20_00949	21_00548	22_01044	23_00856	24_01802	26_00975	28_00657	29_00324	3_01424	30_01151	31_00556	33_01347
g01807_00012	g01807	Cj0469	glnQ	Glutamine transport ATP-binding protein GlnQ	98	1	387	1	1	1	1	0	1	0	387	Glutamine transport ATP-binding protein GlnQ(387):amino acid ABC transporter ATP-binding protein(1)	glnQ(387):NA(1)	168	762	742.88	408	1	1_00391	10_01546	104_01692	105_00037	106_00843	11_01689	12_01228	13_01171	14_00441	15_01708	16_00338	17_01076	18_01488	19_01343	2_01552	20_01285	21_01245	22_00097	23_01412	24_01081	26_00041	28_00387	29_00934	3_01807	30_00273	31_01716	33_00485
g00178_1_00004	g00178_1	Cj1342c	NA	hypothetical protein	70	29	387	1.07	1	2	78	27	78	27	414	hypothetical protein(493)	NA(493)	279	1356	959.82	409	1	1_00328	10_00414	104_01245	(105_00578:105_00579)	106_00451	11_00540	12_00097	(13_01059:13_01061)	14_01533	15_01586;15_01587	(16_00042:16_00043)	17_00084	(18_01055:18_01056)	19_00128	(2_00551:2_00552:2_00553)	20_01756	(21_00938:21_00939)	(22_00674:22_00675)	23_00886	24_00808	26_00404	(28_01445:28_01446)	29_01104	3_00237	30_00959	31_00212	(33_00512:33_00513)
g01482_00007	g01482	Cj1353	fatC	Ferric-anguibactin transport system permease protein FatC	93	3	387	1	1	1	0	0	0	0	387	Ferric-anguibactin transport system permease protein FatC(386):enterochelin uptake permease(1)	fatC(386):ceuC(1)	279	939	937.26	410	1	1_00317	10_00403	104_01256	105_00567	106_00440	11_00529	12_00085	13_01048	14_01544	15_01575	16_00054	17_00095	18_01067	19_00139	2_00564	20_01745	21_00927	22_00663	23_00897	24_00797	26_00393	28_01457	29_01115	3_00248	30_00948	31_00201	33_00525
g02548_00012	g02548	Cj0244	rpmI	50S ribosomal protein L35	98	1	387	1	1	1	0	0	0	0	387	50S ribosomal protein L35(387)	rpmI(387)	192	192	192	411	1	1_00448	10_01380	104_00935	105_00892	106_01242	11_00087	12_01718	13_00651	14_00963	15_01263	16_00002	17_00648	18_00091	19_00653	2_00309	20_00514	21_00960	22_00288	23_01358	24_00574	26_01379	28_01423	29_00579	3_00562	30_01204	31_01197	33_00683
g00272_1_00007	g00272_1	#N/A	dcuD	Putative cryptic C4-dicarboxylate transporter DcuD	91	8	387	1	1	1	167	0	167	0	387	Putative cryptic C4-dicarboxylate transporter DcuD(631):hypothetical protein(5)	dcuD(631):NA(5)	180	1440	862.69	412	1	1_00277	10_00363	(104_01349:104_01350:104_01351)	105_00526	(106_00399:106_00400)	11_00489	12_00045	13_01008	14_01584	15_01536	(16_00092:16_00093:16_00094)	17_00136	(18_01107:18_01108)	19_00179	(2_00618:2_00619)	(20_01706:20_01707:20_01708)	21_00889	22_00625	23_00938	(24_00756:24_00757)	(26_00353:26_00354:26_00355)	(28_01497:28_01498)	(29_01208:29_01209:29_01210)	3_00284	30_00908	31_00161	33_01565
g00482_00006	g00482	Cj0092	NA	hypothetical protein	92	3	387	1	1	1	68	0	68	0	387	hypothetical protein(454):periplasmic protein(1)	NA(455)	309	1362	1091.97	413	1	1_00769	10_00985	104_00468	105_00316	106_00224	11_00396	(12_01569:12_01570)	13_00270	(14_00664:14_00665)	15_01861	16_00194	17_00363	(18_00551:18_00552)	(19_00066:19_00067)	2_00052	20_00665	21_00056	22_00052	(23_00270:23_00271)	24_01476	26_00438	28_01592	29_00251	3_01740	(30_01348:30_01349)	(31_01007:31_01008)	33_00913
g03006_00012	g03006	Cj0026c	thyX	Flavin-dependent thymidylate synthase	98	1	387	1	1	1	0	0	0	0	387	Flavin-dependent thymidylate synthase(386):thymidylate synthase(1)	thyX(387)	420	624	623.47	414	1	1_00536	10_00115	104_00719	105_00810	106_01111	11_00764	12_00218	13_01276	14_00881	15_00681	16_01277	17_01370	18_00329	19_01100	2_01645	20_00967	21_00530	22_01062	23_00875	24_01821	26_00994	28_00675	29_00306	3_01406	30_01170	31_00537	33_01327
g00711_00011	g00711	Cj1157	dnaX	DNA polymerase III subunit tau	97	7	387	1	1	1	0	0	0	0	387	DNA polymerase III subunit tau(382):hypothetical protein(4):DNA polymerase III subunits gamma and tau(1)	dnaX(383):NA(4)	684	1536	1522.32	415	1	1_01037	10_00750	104_00211	105_01646	106_00741	11_01065	12_00528	13_01660	14_00024	15_00858	16_01785	17_01607	18_00351	19_00945	2_01024	20_00307	21_01508	22_01257	23_00541	24_00209	26_01213	28_00013	29_01274	3_00777	30_00629	31_01414	33_00020
g01025_00011	g01025	Cj1571c	nuoI	NADH-quinone oxidoreductase subunit I	97	5	387	1	1	1	0	0	0	0	387	NADH-quinone oxidoreductase subunit I(387)	nuoI(387)	642	642	642	416	1	1_00733	10_00530	104_00911	105_00600	106_01078	11_00565	12_00916	13_01475	14_01370	15_01102	16_01083	17_01581	18_00122	19_01303	2_01835	20_00723	21_00728	22_00859	23_01588	24_01616	26_00805	28_00487	29_00498	3_00632	30_00967	31_00641	33_01527
g03147_00012	g03147	Cj0133	NA	hypothetical protein	98	1	387	1	1	1	0	0	0	0	387	hypothetical protein(386):glycoprotease family protein(1)	NA(387)	186	429	402.08	417	1	1_00344	10_01026	104_00509	105_00275	106_00183	11_01245	12_01612	13_01076	14_00707	15_01902	16_00235	17_00322	18_00593	19_00024	2_00011	20_00706	21_00015	22_00011	23_00313	24_01435	26_00479	28_01550	29_00292	3_01386	30_01306	31_01049	33_01675
g00253_00006	g00253	Cj1394	pcaB	3-carboxy-cis%2Ccis-muconate cycloisomerase	92	5	387	1	1	2	41	1	41	1	388	3-carboxy-cis%2Ccis-muconate cycloisomerase(405):hypothetical protein(21):Adenylosuccinate lyase(9):adenylosuccinate lyase(1)	pcaB(405):NA(22):purB(9)	153	1398	1213.09	418	1	1_00275	10_00361	104_01354	105_00524	106_00396	11_00487	12_00043	13_01006	14_01586	(15_01533:15_01534)	16_00097	17_00138	18_01111	19_00181	2_00621	20_01703	21_00887	22_00623	23_00940	24_00753	26_00350	28_01500	29_01213	3_00286	30_00906	(31_00157:31_00158:31_00159)	33_01567
g01661_00011	g01661	Cj0235c	secG	putative protein-export membrane protein SecG	97	2	387	1	1	1	0	0	0	0	387	putative protein-export membrane protein SecG(353):hypothetical protein(33):protein translocase subunit SecG(1)	secG(354):NA(33)	369	372	371.99	419	1	1_00456	10_01372	104_00943	105_00900	106_01250	11_00079	12_01710	13_00659	14_00955	15_01271	16_00808	17_00656	18_00083	19_00645	2_00317	20_00522	21_00968	22_00280	23_01350	24_00566	26_01371	28_01415	29_00587	3_00554	30_01212	31_01189	33_00691
g02782_00012	g02782	Cj0793	atoS	Signal transduction histidine-protein kinase AtoS	98	1	387	1	1	1	0	0	0	0	387	Signal transduction histidine-protein kinase AtoS(386):signal transduction histidine kinase(1)	atoS(386):flgS(1)	879	1023	1019.3	420	1	1_00002	10_01205	104_00594	105_00224	106_00321	11_00273	12_00863	13_01227	14_00759	15_00958	16_00836	17_00575	18_00987	19_00493	2_01360	20_00041	21_00111	22_00168	23_00129	24_00854	26_01343	28_00466	29_00169	3_01335	30_00429	31_00343	33_01620
g00522_00008	g00522	Cj1149c	gmhA1	Phosphoheptose isomerase 1	94	8	387	1	1	1	1	0	1	0	387	Phosphoheptose isomerase 1(387):phosphoheptose isomerase(1)	gmhA1(387):gmhA(1)	156	564	555.94	421	1	1_01029	10_00742	104_00219	105_01638	106_00749	11_01057	12_00520	13_01652	14_00016	15_00866	16_01793	17_01599	18_00343	19_00937	2_01032	20_00299	21_01500	22_01249	23_00533	24_00201	26_01205	28_00005	29_01282	3_00769	30_00637	31_01422	33_00028
g03376_00012	g03376	Cj0509c	clpB	Chaperone protein ClpB	98	1	387	1	1	1	0	0	0	0	387	Chaperone protein ClpB(384):Negative regulator of genetic competence ClpC/MecB(2):chaperone protein ClpB(1)	clpB(385):clpC(2)	390	2574	2543.65	422	1	1_01432	10_01589	104_01734	105_01208	106_00479	11_01502	12_01273	13_00234	14_00484	15_01675	16_00381	17_01119	18_01521	19_01386	2_01507	20_01329	21_00500	22_01653	23_01455	24_01114	26_00086	28_00342	29_00891	3_01109	30_00230	31_01673	33_00984
g02753_00012	g02753	Cj1181c	tsf	Elongation factor Ts	98	1	387	1	1	1	1	0	1	0	387	Elongation factor Ts(387):elongation factor Ts(1)	tsf(388)	225	1074	1065.87	423	1	1_01059	10_00772	104_01511	105_01670	106_00718	11_01087	12_00549	13_00835	14_00046	15_00836	16_01368	17_01629	18_00374	19_00967	2_01001	20_00330	21_01530	22_01279	23_00562	24_00231	26_01235	28_00036	29_01807	3_00799	30_00607	31_01391	33_01321
g01941_00011	g01941	Cj0255c	exoA	Exodeoxyribonuclease	97	2	387	1	1	1	0	0	0	0	387	Exodeoxyribonuclease(386):exodeoxyribonuclease(1)	exoA(387)	372	759	756.74	424	1	1_00437	10_01391	104_00924	105_00881	106_01231	11_00098	12_01728	13_00640	14_00974	15_01252	16_00013	17_00637	18_00102	19_00664	2_00298	20_00503	21_00948	22_00299	23_01369	24_00585	26_01390	28_01434	29_00568	3_00574	30_01193	31_01207	33_00672
g03347_00012	g03347	Cj0665c	argG	Argininosuccinate synthase	98	1	387	1	1	1	0	0	0	0	387	Argininosuccinate synthase(386):argininosuccinate synthase(1)	argG(387)	294	1221	1212.89	425	1	1_01280	10_01434	104_01890	105_01059	106_00959	11_01349	12_01090	13_00080	14_01776	15_00083	16_00537	17_01276	18_01679	19_01542	2_00481	20_00218	21_00352	22_01504	23_00034	24_01270	26_00242	28_00192	29_00736	3_00174	30_00076	31_00430	33_01138
g01587_00009	g01587	Cj1165c	NA	hypothetical protein	95	2	387	1	1	1	0	0	0	0	387	hypothetical protein(386):integral membrane protein(1)	NA(387)	495	516	495.11	426	1	1_01043	10_00756	104_00205	105_01654	106_00734	11_01071	12_00533	13_01666	14_00030	15_00852	16_01779	17_01613	18_00358	19_00951	2_01017	20_00314	21_01514	22_01263	23_00546	24_00215	26_01219	28_00020	29_01268	3_00783	30_00623	31_01407	33_00014
g01990_00012	g01990	Cj0928	yohD	Inner membrane protein YohD	98	1	387	1	1	1	0	0	0	0	387	Inner membrane protein YohD(384):hypothetical protein(2):integral membrane protein(1)	yohD(384):NA(3)	279	603	595.4	427	1	1_01652	10_00244	104_00701	105_00122	106_01778	11_01607	12_00735	13_00812	14_00248	15_01082	16_00674	17_00919	18_00883	19_00388	2_01252	20_00170	21_00213	22_00705	23_01084	24_00978	26_00532	28_01038	29_00064	3_01266	30_00324	31_00236	33_00563
g01363_00012	g01363	Cj0269c	ilvE	Branched-chain-amino-acid aminotransferase	98	1	387	1	1	1	1	0	1	0	387	Branched-chain-amino-acid aminotransferase(387):branched-chain amino acid aminotransferase(1)	ilvE(388)	270	915	912.1	428	1	1_01447	10_01043	104_00008	105_00869	106_01795	11_00111	12_00407	13_00481	14_00397	15_01416	16_01022	17_00900	18_01430	19_00214	2_00767	20_01507	21_01051	22_00312	23_01104	24_00535	26_01684	28_01639	29_01451	3_01286	30_01541	31_00916	33_00875
g01438_00008	g01438	Cj0325	xseA	Exodeoxyribonuclease 7 large subunit	94	3	387	1	1	1	0	0	0	0	387	Exodeoxyribonuclease 7 large subunit(382):hypothetical protein(4):exodeoxyribonuclease VII large subunit(1)	xseA(383):NA(4)	192	1164	1150.63	429	1	1_01501	10_01098	104_00326	105_01328	106_01449	11_00165	12_00297	13_00535	14_01217	15_00482	16_00022	17_00844	18_01374	19_00268	2_00223	20_01562	21_01104	22_00365	23_01162	24_00483	26_01630	28_01696	29_01396	3_01629	30_01595	31_00861	33_00816
g01979_00011	g01979	Cj0595c	nth	Endonuclease III	97	2	387	1	1	1	0	0	0	0	387	Endonuclease III(386):endonuclease III(1)	nth(387)	627	627	627	430	1	1_01346	10_01677	104_01822	105_01125	106_00889	11_01416	12_01360	13_00147	14_00573	15_00909	16_00469	17_01206	18_01610	19_01475	2_01422	20_01415	21_00416	22_01569	23_01545	24_01202	26_00174	28_00259	29_00803	3_01198	30_00142	31_01587	33_01070
g00189_1_00012	g00189_1	#N/A	NA	hypothetical protein	94	34	387	1.64	1	4	276	191	282	249	636	hypothetical protein(987)	NA(987)	123	2601	731.03	431	1	(1_01439:1_01440)	(10_00562:10_00564:10_00565);10_00563	104_01144	(105_00814:105_00815)	(106_01202:106_01203);106_01204	(11_00784:11_00785)	(12_00115:12_00116:12_00118);12_00117	(13_00961:13_00962)	(14_01501:14_01502:14_01504);14_01503	(15_01822:15_01823);15_01821;15_01824	16_01544	(17_01791:17_01792);17_01793	(18_00633:18_00634);18_00635;18_00636	(19_00699:19_00701:19_00702);19_00700	(2_01201:2_01203);2_01202;2_01204	20_01043	(21_00737:21_00738)	(22_00805:22_00806)	(23_00352:23_00353);23_00354	(24_01025:24_01026);24_01027	26_01025	(28_01082:28_01083);28_01084;28_01085	29_00642	3_00662	(30_00815:30_00816:30_00818);30_00817	(31_01090:31_01091)	(33_01597:33_01598);33_01599
g01215_00011	g01215	Cj1531	dapF	Diaminopimelate epimerase	97	2	387	1	1	1	0	0	0	0	387	Diaminopimelate epimerase(386):diaminopimelate epimerase(1)	dapF(387)	549	750	749.14	432	1	1_00184	10_01258	104_01480	105_00411	106_01596	11_00856	12_01477	13_00363	14_01723	15_00515	16_00967	17_00262	18_01242	19_01723	2_00740	20_00812	21_00771	22_00502	23_00705	24_00641	26_00692	28_00709	29_01069	3_00357	30_01502	31_00100	33_00360
g00752_00011	g00752	Cj1268c	mnmC	tRNA 5-methylaminomethyl-2-thiouridine biosynthesis bifunctional protein MnmC	97	6	387	1	1	1	0	0	0	0	387	tRNA 5-methylaminomethyl-2-thiouridine biosynthesis bifunctional protein MnmC(386):bifunctional tRNA (mnm(5)s(2)U34)-methyltransferase/FAD-dependent cmnm(5)s(2)U34 oxidoreductase(1)	mnmC(387)	273	1845	1819.68	433	1	1_01145	10_00857	104_01597	105_01756	106_00633	11_01174	12_00636	13_00922	14_00132	15_00751	16_01454	17_01715	18_00459	19_01053	2_00914	20_00415	21_01616	22_01366	23_00647	24_00316	26_01496	28_00856	29_01721	3_00886	30_00521	31_01306	33_01234
g01109_00008	g01109	Cj0333c	yfhL	Ferredoxin YfhL	94	4	387	1	1	1	0	0	0	0	387	Ferredoxin YfhL(371):Ferredoxin(14):ferredoxin(1):hypothetical protein(1)	yfhL(371):fdx(14):NA(1):fdxA(1)	225	285	284.84	434	1	1_01509	10_01106	104_00318	105_01320	106_01441	11_00173	12_00305	13_00543	14_01225	15_00474	16_00030	17_00836	18_01366	19_00276	2_00215	20_01570	21_01112	22_00373	23_01170	24_00475	26_01622	28_01704	29_01388	3_01621	30_01603	31_00853	33_00808
g01384_00010	g01384	Cj1534c	dps	DNA protection during starvation protein	96	3	387	1	1	1	0	0	0	0	387	DNA protection during starvation protein(386):bacterioferritin(1)	dps(386):NA(1)	234	459	449.49	435	1	1_00187	10_01255	104_01483	105_00408	106_01593	11_00859	12_01480	13_00360	14_01726	15_00512	16_00970	17_00265	18_01245	19_01726	2_00743	20_00809	21_00768	22_00499	23_00702	24_00638	26_00689	28_00706	29_01072	3_00354	30_01505	31_00103	33_00357
g01015_00009	g01015	Cj0197c	dapB	4-hydroxy-tetrahydrodipicolinate reductase	95	5	387	1	1	1	1	0	1	0	387	4-hydroxy-tetrahydrodipicolinate reductase(388)	dapB(388)	153	729	724.87	436	1	1_00485	10_00260	104_01190	105_00926	106_01279	11_00050	12_01676	13_00688	14_00926	15_01302	16_00777	17_00686	18_00053	19_00614	2_00347	20_00552	21_00999	22_00251	23_01321	24_00053	26_01459	28_01333	29_00509	3_00522	30_01243	31_01159	33_00283
g02038_00002	g02038	Cj1664	resA	Thiol-disulfide oxidoreductase ResA	70	2	387	1	1	1	0	0	0	0	387	Thiol-disulfide oxidoreductase ResA(384):hypothetical protein(2):thiredoxin(1)	resA(384):NA(3)	198	489	487.5	437	1	1_00633	10_00434	104_00816	105_00699	106_00047	11_00665	12_01014	13_01374	14_01466	15_01198	16_01179	17_01479	18_00220	19_01205	2_01738	20_00988	21_00628	22_00963	23_01685	24_01712	26_00901	28_00581	29_00403	3_01487	30_01065	31_00737	33_01427
g03386_00012	g03386	#N/A	fdhA	Formate dehydrogenase subunit alpha	98	1	387	1	1	2	0	1	0	1	388	Formate dehydrogenase subunit alpha(322):Formate dehydrogenase H(64):Assimilatory nitrate reductase catalytic subunit(1):hypothetical protein(1)	fdhA(322):fdhF(64):nasC(1):NA(1)	222	2241	2224.57	438	1	1_00168	10_01274	104_01465	105_00426	106_01613	11_00840	12_01460	13_00379	14_01707	15_00531	16_00952	17_00247	18_01223	19_01706	2_00723	20_00829	21_00786	22_00517	23_00721	24_00658	26_00708	28_00726	29_01054	3_00373	30_01485	31_00085	33_00378
g01832_00011	g01832	Cj0609c	NA	hypothetical protein	97	2	387	1	1	1	0	0	0	0	387	hypothetical protein(387)	NA(387)	273	1179	1173.74	439	1	1_01332	10_01691	104_01837	105_01111	106_00903	11_01402	12_01374	13_00133	14_00588	15_00895	16_00484	17_01221	18_01624	19_01489	2_01408	20_01429	21_00402	22_01555	23_01559	24_01216	26_00189	28_00244	29_00788	3_01213	30_00128	31_01573	33_01085
g01034_00011	g01034	Cj0998c	NA	hypothetical protein	97	5	387	1	1	1	1	0	1	0	387	hypothetical protein(387):periplasmic protein(1)	NA(388)	207	573	570.99	440	1	1_00880	10_00592	104_01118	105_01430	106_01305	11_00908	12_01875	13_01503	14_01027	15_00258	16_01756	17_01820	18_00664	19_00786	2_01173	20_01216	21_01340	22_01087	23_00381	24_01413	26_01051	28_01113	29_01642	3_00688	30_00788	31_01223	33_00182
g00664_00010	g00664	Cj0627	hypA	Hydrogenase/urease maturation factor HypA	96	7	387	1	1	1	0	0	0	0	387	Hydrogenase/urease maturation factor HypA(386):hydrogenase nickel incorporation protein HypA(1)	hypA(387)	345	345	345	441	1	1_01315	10_00019	104_01855	105_01095	106_00921	11_01384	12_01392	13_00115	14_00605	15_00877	16_00502	17_01239	18_01642	19_01507	2_00519	20_01447	21_00385	22_01538	23_01576	24_01233	26_00207	28_00226	29_00771	3_00209	30_00111	31_00388	33_01103
g03357_00012	g03357	Cj0227	argD	Acetylornithine aminotransferase	98	1	387	1	1	1	0	0	0	0	387	Acetylornithine aminotransferase(386):acetylornithine aminotransferase(1)	argD(387)	516	1188	1178.64	442	1	1_00464	10_01364	104_00951	105_00908	106_01258	11_00071	12_01702	13_00667	14_00947	15_01279	16_00800	17_00664	18_00075	19_00637	2_00325	20_00530	21_00976	22_00272	23_01342	24_00558	26_01363	28_01407	29_00595	3_00546	30_01220	31_01181	33_00699
g01198_00008	g01198	Cj1155c	copA	Copper-exporting P-type ATPase	94	4	387	1	1	1	0	0	0	0	387	Copper-exporting P-type ATPase(377):putative copper-importing P-type ATPase A(7):putative copper-exporting P-type ATPase V(2):cation-transporting ATPase(1)	copA(384):ctpV(2):NA(1)	819	2358	2344.25	443	1	1_01035	10_00748	104_00213	105_01644	106_00743	11_01063	12_00526	13_01658	14_00022	15_00860	16_01787	17_01605	18_00349	19_00943	2_01026	20_00305	21_01506	22_01255	23_00539	24_00207	26_01211	28_00011	29_01276	3_00775	30_00631	31_01416	33_00022
g02749_00012	g02749	Cj1018c	livJ	Leu/Ile/Val-binding protein	98	1	387	1	1	1	0	0	0	0	387	Leu/Ile/Val-binding protein (381):Leu/Ile/Val/Thr-binding protein(4):branched-chain amino acid ABC transporter substrate-binding protein(1):hypothetical protein(1)	NA(382):livJ(4):livK(1)	399	1110	1107.79	444	1	1_00901	10_00613	104_01097	105_01451	106_01467	11_00929	12_01854	13_01524	14_01048	15_01752	16_01735	17_00454	18_00747	19_00807	2_01152	20_01195	21_01361	22_01108	23_00402	24_00072	26_01072	28_01151	29_01621	3_00709	30_00767	31_01551	33_00161
g01048_00010	g01048	Cj0374	NA	hypothetical protein	96	4	387	1	1	1	0	0	0	0	387	hypothetical protein(386):nucleotide-binding protein(1)	NA(387)	459	492	491.66	445	1	1_01548	10_01147	104_00279	105_01281	106_00537	11_00212	12_00345	13_00582	14_01264	15_00220	16_01309	17_00796	18_01325	19_00316	2_00173	20_01609	21_01151	22_00412	23_01210	24_00435	26_01583	28_01747	29_01349	3_01579	30_01643	31_00811	33_00768
g02893_00012	g02893	Cj0343c	NA	hypothetical protein	98	1	387	1	1	1	0	0	0	0	387	hypothetical protein(386):integral membrane protein(1)	NA(387)	786	810	786.06	446	1	1_01519	10_01118	104_00308	105_01310	106_01427	11_00183	12_00316	13_00553	14_01235	15_00463	16_00041	17_00825	18_01354	19_00287	2_00202	20_01580	21_01122	22_00383	23_01181	24_00464	26_01612	28_01718	29_01378	3_01608	30_01614	31_00840	33_00797
g02149_00011	g02149	Cj0531	icd2	Isocitrate dehydrogenase [NADP] 2	97	2	387	1	1	1	0	0	0	0	387	Isocitrate dehydrogenase [NADP] 2(385):Isocitrate dehydrogenase [NADP](1):isocitrate dehydrogenase(1)	icd2(385):icd(2)	1230	2205	2197.72	447	1	1_01413	10_01610	104_01755	105_01189	106_00460	11_01483	12_01294	13_00215	14_00505	15_01656	16_00402	17_01140	18_01541	19_01407	2_01488	20_01349	21_00481	22_01634	23_01476	24_01134	26_00105	28_00323	29_00870	3_01130	30_00209	31_01653	33_01003
g01431_00011	g01431	Cj0961c	rpmH	50S ribosomal protein L34	97	3	387	1	1	1	0	0	0	0	387	50S ribosomal protein L34(387)	rpmH(387)	135	135	135	448	1	1_01605	10_00557	104_01149	105_00082	106_01196	11_01560	12_00123	13_00452	14_01509	15_01829	16_01549	17_01786	18_00628	19_00694	2_01209	20_01048	21_00261	22_00811	23_00347	24_01020	26_01020	28_01077	29_00637	3_00657	30_00823	31_01085	33_01709
g01138_00011	g01138	Cj0853c	hemL	Glutamate-1-semialdehyde 2%2C1-aminomutase	97	4	387	1	1	1	0	0	0	0	387	Glutamate-1-semialdehyde 2%2C1-aminomutase(386):glutamate-1-semialdehyde aminotransferase(1)	hemL(387)	219	1275	1272.27	449	1	1_01718	10_00177	104_00632	105_00188	106_01707	11_01519	12_00204	13_01124	14_00795	15_01014	16_00714	17_00987	18_00951	19_00456	2_01322	20_00101	21_00147	22_00770	23_01017	24_00910	26_00602	28_00966	29_01469	3_01918	30_00392	31_00305	33_00630
g02974_00012	g02974	Cj1277c	metN	Methionine import ATP-binding protein MetN	98	1	387	1	1	1	0	0	0	0	387	Methionine import ATP-binding protein MetN(384):Lipoprotein-releasing system ATP-binding protein LolD(1):ABC transporter ATP-binding protein(1):Cell division ATP-binding protein FtsE(1)	metN(384):ftsE(1):NA(1):lolD(1)	363	666	665.22	450	1	1_01154	10_00866	104_01606	105_01765	106_00624	11_01183	12_00645	13_00931	14_00141	15_00742	16_01463	17_01724	18_00468	19_01062	2_00905	20_00424	21_01625	22_01375	23_00656	24_00325	26_01487	28_00865	29_01712	3_00895	30_00512	31_01297	33_01225
g00525_00009	g00525	Cj0069	NA	hypothetical protein	95	7	387	1	1	1	8	0	8	0	387	hypothetical protein(395)	NA(395)	228	1032	1000.36	451	1	1_00789	10_00965	104_00448	105_00337	106_00245	11_00416	12_01549	13_00290	14_00644	15_00139	16_00174	17_00384	18_00531	19_00087	2_00073	20_00645	21_01316	22_00165	23_00250	24_01496	26_00418	(28_01613:28_01614)	29_00231	3_01720	30_01369	31_00986	33_00933
g00617_00011	g00617	#N/A	gspF	Putative type II secretion system protein F	97	2	387	1	1	1	4	0	4	0	387	Putative type II secretion system protein F(366):hypothetical protein(20):Type II secretion system protein F(5)	gspF(366):NA(20):epsF(5)	126	1227	1124.62	452	1	1_00127	10_01315	104_01424	105_00467	106_01654	11_00799	12_01419	13_00420	14_01666	15_00572	16_00911	17_00205	18_01182	19_01665	2_00682	20_00872	21_00827	22_00558	23_00762	24_00699	26_00749	28_00767	29_01013	3_00415	30_01444	31_00044	33_00419
g03388_00012	g03388	Cj1253	pnp	Polyribonucleotide nucleotidyltransferase	98	1	387	1	1	1	0	0	0	0	387	Polyribonucleotide nucleotidyltransferase(386):polynucleotide phosphorylase(1)	pnp(387)	1044	2217	2158.28	453	1	1_01130	10_00843	104_01582	105_01741	106_00647	11_01159	12_00622	13_00907	14_00117	15_00765	16_01439	17_01701	18_00445	19_01038	2_00928	20_00401	21_01601	22_01352	23_00633	24_00302	26_01511	28_00107	29_01736	3_00870	30_00536	31_01320	33_01249
g01591_00010	g01591	Cj0841c	mobB	Molybdopterin-guanine dinucleotide biosynthesis adapter protein	96	3	387	1	1	1	0	0	0	0	387	Molybdopterin-guanine dinucleotide biosynthesis adapter protein(385):hypothetical protein(1):molybdopterin-guanine dinucleotide biosynthesis protein(1)	mobB(386):NA(1)	300	492	491.47	454	1	1_01730	10_00165	104_00620	105_00200	106_01695	11_01531	12_00192	13_01112	14_00783	15_01002	16_00726	17_00999	18_00963	19_00468	2_01335	20_00089	21_00135	22_00782	23_01005	24_00898	26_00614	28_00954	29_01481	3_01906	30_00404	31_00317	33_00642
g02153_00011	g02153	Cj0964	NA	hypothetical protein	97	2	387	1	1	1	0	0	0	0	387	hypothetical protein(386):periplasmic protein(1)	NA(387)	375	1191	1181.97	455	1	1_01602	10_00560	104_01146	105_00079	106_01199	11_01557	12_00120	13_00449	14_01506	15_01826	16_01546	17_01789	18_00631	19_00697	2_01206	20_01045	21_00264	22_00808	23_00350	24_01023	26_01023	28_01080	29_00640	3_00660	30_00820	31_01088	33_01712
g02067_00008	g02067	Cj0280	NA	hypothetical protein	94	2	387	1	1	1	0	0	0	0	387	hypothetical protein(387)	NA(387)	423	423	423	456	1	1_01457	10_01053	104_00018	105_00859	106_01805	11_00121	12_00417	13_00491	14_00387	15_01406	16_01032	17_00890	18_01420	19_00224	2_00777	20_01517	21_01061	22_00322	23_01114	24_00525	26_01674	28_01649	29_01441	3_01674	30_01551	31_00906	33_00865
g02948_00012	g02948	Cj0713	trmD	tRNA (guanine-N(1)-)-methyltransferase	98	1	387	1	1	1	0	0	0	0	387	tRNA (guanine-N(1)-)-methyltransferase(387)	trmD(387)	345	705	701.44	457	1	1_01237	10_01482	104_00153	105_01017	106_01151	11_01306	12_01138	13_00037	14_00994	15_01463	16_00584	17_01323	18_01726	19_01590	2_00431	20_00266	21_00295	22_01448	23_00081	24_01319	26_00291	28_00141	29_00690	3_00128	30_00029	31_00480	33_00232
g02048_00010	g02048	Cj1105	smpB	SsrA-binding protein	96	2	387	1	1	1	0	0	0	0	387	SsrA-binding protein(387)	smpB(387)	447	453	452.98	458	1	1_00986	10_00700	104_01009	105_01540	106_01558	11_01015	12_01767	13_01610	14_01183	15_00432	16_01646	17_00542	18_00832	19_00894	2_01067	20_01108	21_01451	22_01200	23_00490	24_00158	26_01161	28_01237	29_01533	3_01030	30_00680	31_01464	33_00072
g00241_00008	g00241	Cj1398	feoB	Fe(2+) transporter FeoB	94	2	387	1	1	1	50	0	50	0	387	Fe(2+) transporter FeoB(436):ferrous iron transport protein(1)	feoB(437)	222	1854	1608.16	459	1	1_00272	10_00358	104_01358	105_00521	106_00393	11_00484	12_00039	13_01003	(14_01589:14_01590)	15_01529	16_00101	17_00141	18_01115	19_00184	2_00625	20_01699	21_00884	22_00620	(23_00943:23_00944)	24_00749	26_00346	28_01503	29_01217	3_00289	30_00903	(31_00152:31_00153)	33_01570
g03197_00012	g03197	Cj1075	fliW	Flagellar assembly factor FliW	98	1	387	1	1	1	0	0	0	0	387	Flagellar assembly factor FliW(386):flagellar assembly protein FliW(1)	fliW(386):NA(1)	339	390	389.87	460	1	1_00956	10_00670	104_01039	105_01510	106_01528	11_00985	12_01797	13_01580	14_01153	15_00402	16_01676	17_00512	18_00802	19_00864	2_01097	20_01138	21_01421	22_01170	23_00460	24_00128	26_01131	28_01207	29_01563	3_01060	30_00710	31_01494	33_00102
g02935_00012	g02935	Cj0616	pstB	Phosphate import ATP-binding protein PstB	98	1	387	1	1	1	0	0	0	0	387	Phosphate import ATP-binding protein PstB(386):phosphate ABC transporter ATP-binding protein(1)	pstB(387)	591	741	740.61	461	1	1_01325	10_01698	104_01844	105_01104	106_00910	11_01395	12_01381	13_00126	14_00595	15_00888	16_00491	17_01228	18_01631	19_01496	2_01401	20_01436	21_00395	22_01548	23_01566	24_01223	26_00196	28_00237	29_00781	3_01220	30_00121	31_01566	33_01092
g02099_00012	g02099	Cj1209	rny	Ribonuclease Y	98	1	387	1	1	1	0	0	0	0	387	Ribonuclease Y(386):ribonuclease Y(1)	rny(386):NA(1)	255	1554	1538.99	462	1	1_01085	10_00798	104_01537	105_01696	106_00692	11_01114	12_00576	13_00862	14_00072	15_00810	16_01394	17_01655	18_00400	19_00993	2_00975	20_00356	21_01556	22_01306	23_00588	24_00257	26_01261	28_00062	29_01781	3_00825	30_00581	31_01365	33_01295
g00559_00010	g00559	Cj0588	tlyA	16S/23S rRNA (cytidine-2'-O)-methyltransferase TlyA	96	9	387	1	1	1	0	0	0	0	387	16S/23S rRNA (cytidine-2'-O)-methyltransferase TlyA(386):hemolysin(1)	tlyA(387)	393	762	753.88	463	1	1_01353	10_01670	104_01815	105_01132	106_00882	11_01423	12_01353	13_00154	14_00566	15_00916	16_00462	17_01199	18_01603	19_01468	2_01429	20_01408	21_00423	22_01576	23_01538	24_01195	26_00167	28_00266	29_00810	3_01191	30_00149	31_01594	33_01063
g01054_00010	g01054	Cj0271	bcp	Putative peroxiredoxin bcp	96	5	387	1	1	1	0	0	0	0	387	Putative peroxiredoxin bcp(386):bacterioferritin comigratory protein(1)	bcp(386):NA(1)	456	456	456	464	1	1_01449	10_01045	104_00010	105_00867	106_01797	11_00113	12_00409	13_00483	14_00395	15_01414	16_01024	17_00898	18_01428	19_00216	2_00769	20_01509	21_01053	22_00314	23_01106	24_00533	26_01682	28_01641	29_01449	3_01288	30_01543	31_00914	33_00873
g01329_00011	g01329	Cj1173	mdtJ	Spermidine export protein MdtJ	97	3	387	1	1	1	0	0	0	0	387	Spermidine export protein MdtJ(386):multidrug resistance protein(1)	mdtJ(386):NA(1)	342	342	342	465	1	1_01051	10_00764	104_00197	105_01662	106_00726	11_01079	12_00541	13_01674	14_00038	15_00844	16_01771	17_01621	18_00366	19_00959	2_01009	20_00322	21_01522	22_01271	23_00554	24_00223	26_01227	28_00028	29_01260	3_00791	30_00615	31_01399	33_00006
g01901_00009	g01901	Cj0106	atpG	ATP synthase gamma chain	95	2	387	1	1	1	0	0	0	0	387	ATP synthase gamma chain(386):ATP synthase subunit gamma(1)	atpG(387)	558	885	884.16	466	1	1_00755	10_00999	104_00482	105_00302	106_00210	11_00382	12_01584	13_00256	14_00679	15_01875	16_00208	17_00349	18_00566	19_00052	2_00038	20_00679	21_00042	22_00038	23_00285	24_01462	26_00452	28_01577	29_00265	3_01754	30_01334	31_01022	33_00899
g02804_00012	g02804	Cj0726c	corA	Magnesium transport protein CorA	98	1	387	1	1	1	0	0	0	0	387	Magnesium transport protein CorA(386):magnesium and cobalt transport protein(1)	corA(387)	396	984	981.35	467	1	1_01217	10_01495	104_00140	105_01004	106_01164	11_01286	12_01151	13_00017	14_01007	15_01476	16_00597	17_01336	18_01739	19_01603	2_00418	20_00279	21_00282	22_01435	23_00094	24_01332	26_00304	28_00128	29_00677	3_00115	30_00016	31_00493	33_00219
g01111_00011	g01111	Cj1132c	NA	hypothetical protein	97	4	387	1	1	1	0	0	0	0	387	hypothetical protein(387)	NA(387)	285	795	792.82	468	1	1_01014	10_00727	104_00982	105_01566	106_01584	11_01042	12_01740	13_01637	14_01210	15_00458	16_01619	17_00568	18_00858	19_00921	2_01041	20_01081	21_01477	22_01226	23_00517	24_00184	26_01189	28_01263	29_00978	3_01003	30_00653	31_01437	33_00046
g01619_00011	g01619	Cj0803	msbA	Lipid A export ATP-binding/permease protein MsbA	97	2	387	1	1	1	0	0	0	0	387	Lipid A export ATP-binding/permease protein MsbA(386):lipid ABC transporter ATP-binding protein/permease(1)	msbA(387)	393	1752	1733.32	469	1	1_00070	10_00131	104_01910	105_00390	106_00311	11_00258	12_00157	13_00973	14_00336	15_00968	16_01841	17_00430	18_01766	19_01627	2_01626	20_00051	21_00517	22_00842	23_00118	24_00864	26_00789	28_00808	29_00180	3_01870	30_00857	31_00524	33_01610
g02870_00012	g02870	Cj0063c	ylxH	Flagellum site-determining protein YlxH	98	1	387	1	1	1	0	0	0	0	387	Flagellum site-determining protein YlxH(384):hypothetical protein(2):ATP-binding protein(1)	ylxH(384):NA(3)	408	867	864.63	470	1	1_00795	10_00959	104_00442	105_00343	106_00251	11_00422	12_01543	13_00296	14_00638	15_00133	16_00168	17_00390	18_00525	19_00093	2_00079	20_00639	21_01310	22_00159	23_00244	24_01502	26_00412	28_01620	29_00225	3_01714	30_01375	31_00980	33_00939
g01225_00011	g01225	Cj0495	rsmC	Ribosomal RNA small subunit methyltransferase C	97	4	387	1	1	1	0	0	0	0	387	Ribosomal RNA small subunit methyltransferase C(383):hypothetical protein(2):methyltransferase domain-containing protein(1):tRNA1(Val) (adenine(37)-N6)-methyltransferase(1)	rsmC(383):NA(3):yfiC(1)	201	702	699.22	471	1	1_00412	10_01576	104_01721	105_00006	106_00492	11_01668	12_01260	13_01192	14_00471	15_01688	16_00368	17_01106	18_01508	19_01373	2_01521	20_01316	21_01265	22_00077	23_01442	24_01101	26_00073	28_00356	29_00904	3_01096	30_00243	31_01686	33_00505
g02834_00012	g02834	Cj0385c	ribN	Riboflavin transporter	98	1	387	1	1	1	0	0	0	0	387	Riboflavin transporter(385):integral membrane protein(1):hypothetical protein(1)	ribN(385):NA(2)	531	933	931.96	472	1	1_01558	10_01158	104_00268	105_01271	106_00548	11_00222	12_00356	13_00592	14_01275	15_00209	16_01320	17_00785	18_01314	19_00327	2_00162	20_01620	21_01161	22_00422	23_01221	24_00423	26_01572	28_01758	29_01338	3_01568	30_01654	31_00800	33_00757
g00828_00006	g00828	Cj0152c	NA	hypothetical protein	92	6	387	1	1	1	0	0	0	0	387	hypothetical protein(386):membrane protein(1)	NA(387)	795	939	938.47	473	1	1_00524	10_00304	104_01235	105_00970	106_01417	11_00010	12_01630	13_00728	14_00167	15_01347	16_01822	17_00730	18_00008	19_00569	2_00390	20_00597	21_01037	22_00213	23_01276	24_00008	26_01415	28_01288	29_00554	3_00478	30_01288	31_01115	33_00323
g00626_00011	g00626	Cj1618c	NA	hypothetical protein	97	7	387	1	1	1	1	0	1	0	387	hypothetical protein(387):radical SAM domain-containing protein(1)	NA(388)	180	918	851.55	474	1	1_00682	10_00484	104_00865	105_00648	106_01031	11_00616	12_00963	13_01423	14_01416	15_01148	16_01130	17_01531	18_00168	19_01255	2_01788	20_00769	21_00678	22_00913	23_01635	24_01662	26_00851	28_00533	29_00452	3_00584	30_01015	31_00688	33_01478
g01379_00011	g01379	Cj1514c	torD	hypothetical protein	97	3	387	1	1	1	0	0	0	0	387	hypothetical protein(262):Chaperone protein TorD(125)	NA(262):torD(125)	246	714	700.58	475	1	1_00171	10_01271	104_01468	105_00423	106_01610	11_00843	12_01463	13_00376	14_01710	15_00528	16_00955	17_00250	18_01226	19_01709	2_00726	20_00826	21_00783	22_00514	23_00718	24_00655	26_00705	28_00723	29_01057	3_00370	30_01488	31_00088	33_00375
g00678_00003	g00678	Cj0778	peb2	hypothetical protein	80	6	387	1	1	1	10	0	10	0	387	hypothetical protein(396):major antigenic peptide PEB2(1)	NA(396):peb2(1)	168	741	714.24	476	1	1_00017	10_01220	104_00579	105_00239	106_01388	11_00288	12_00848	13_01242	14_00744	15_00943	16_00851	17_00590	18_01002	19_00509	2_01375	20_00026	21_00096	22_00183	23_00144	24_00839	26_01328	28_00451	29_00154	3_01350	30_00445	31_00358	33_01635
g00705_00008	g00705	Cj0776c	NA	hypothetical protein	94	7	387	1	1	1	0	0	0	0	387	hypothetical protein(386):periplasmic protein(1)	NA(387)	282	1068	1010.82	477	1	1_00019	10_01222	104_00577	105_00241	106_01386	11_00290	12_00846	13_01244	14_00742	15_00941	16_00853	17_00592	18_01004	19_00511	2_01377	20_00024	21_00094	22_00185	23_00146	24_00837	26_01326	28_00449	29_00152	3_01352	30_00447	31_00360	33_01637
g00287_1_00006	g00287_1	Cj0300c	cysA	Sulfate/thiosulfate import ATP-binding protein CysA	80	14	387	1	1	1	0	0	0	0	387	Sulfate/thiosulfate import ATP-binding protein CysA(352):Molybdenum import ATP-binding protein ModC(32):hypothetical protein(2):molybdenum ABC transporter ATP-binding protein(1)	cysA(352):modC(33):NA(2)	189	891	879.4	478	1	1_01476	10_01073	104_00038	105_00838	106_01828	11_00140	12_00436	13_00510	14_00369	15_01386	16_01052	17_00869	18_01399	19_00243	2_00248	20_01536	21_01079	22_00340	23_01137	24_00508	26_01655	28_01671	29_01421	3_01654	30_01570	31_00886	33_00841
g00396_00007	g00396	Cj1311	legF	CMP-N%2CN'-diacetyllegionaminic acid synthase	93	11	387	1	1	1	0	0	0	0	387	CMP-N%2CN'-diacetyllegionaminic acid synthase(386):pseudaminic acid cytidylyltransferase(1)	legF(386):pseF(1)	447	705	698.36	479	1	1_01189	10_00905	104_00542	105_01394	106_01218	11_01220	12_00885	13_00745	14_01341	15_00708	16_01497	17_01757	18_00502	19_01766	2_00812	20_00463	21_01654	22_01408	23_00192	24_01586	26_00509	28_00901	29_01675	3_00986	30_01407	31_01262	33_01543
g01283_00010	g01283	Cj0546	ubiD	3-octaprenyl-4-hydroxybenzoate carboxy-lyase	96	4	387	1	1	1	0	0	0	0	387	3-octaprenyl-4-hydroxybenzoate carboxy-lyase(381):hypothetical protein(6)	ubiD(381):NA(6)	207	1803	1771.95	480	1	1_01398	10_01625	104_01770	105_01174	106_01934	11_01468	12_01309	13_00200	14_00520	15_01641	16_00417	17_01155	18_01556	19_01422	2_01473	20_01364	21_00466	22_01619	23_01491	24_01149	26_00120	28_00308	29_00855	3_01145	30_00194	31_01638	33_01018
g00488_00011	g00488	Cj0831c	trmA	tRNA/tmRNA (uracil-C(5))-methyltransferase	97	3	387	1	1	1	4	0	4	0	387	tRNA/tmRNA (uracil-C(5))-methyltransferase(391)	trmA(391)	213	1074	1053.58	481	1	1_01740	10_00155	104_00610	105_00210	106_00287	11_01541	12_00182	13_01102	14_00773	15_00992	16_00820	17_01009	18_00973	19_00478	2_01345	(20_00078:20_00079)	21_00125	22_00792	23_00995	24_00888	26_00624	28_00944	29_01491	3_01896	30_00414	31_00327	33_00652
g01211_00006	g01211	Cj0734c	hisJ	putative histidine-binding protein	92	4	387	1	1	1	0	0	0	0	387	putative histidine-binding protein(386):histidine-binding protein(1)	hisJ(387)	513	756	753.37	482	1	1_01209	10_01503	104_00132	105_00996	106_00137	11_01278	12_01160	13_00009	14_01015	15_01484	16_00605	17_01344	18_01747	19_01611	2_00410	20_00287	21_00274	22_01432	23_00102	24_01340	26_00313	28_00118	29_00669	3_00107	30_00008	31_00501	33_00211
g01925_00011	g01925	Cj1711c	rsmA	Ribosomal RNA small subunit methyltransferase A	97	2	387	1	1	1	0	0	0	0	387	Ribosomal RNA small subunit methyltransferase A(386):rRNA small subunit methyltransferase A(1)	rsmA(386):ksgA(1)	801	801	801	483	1	1_00584	10_00060	104_00765	105_00767	106_00103	11_00714	12_00264	13_01325	14_00836	15_00636	16_01230	17_01415	18_00283	19_01155	2_01691	20_00921	21_00574	22_01017	23_00820	24_01775	26_00951	28_00629	29_00352	3_01685	30_01115	31_00586	33_01375
g00487_00003	g00487	Cj0258	NA	hypothetical protein	80	10	387	1	1	1	0	0	0	0	387	hypothetical protein(386):ArsR family transcriptional regulator(1)	NA(387)	150	246	240.01	484	1	1_00434	10_01394	104_00921	105_00878	106_01228	11_00101	12_01731	13_00637	14_00977	15_01249	16_00016	17_00634	18_00105	19_00667	2_00295	20_00500	21_00945	22_00302	23_01372	24_00588	26_01393	28_01437	29_00565	3_00577	30_01190	31_01210	33_00669
g01993_00009	g01993	Cj0192c	clpP	ATP-dependent Clp protease proteolytic subunit	95	2	387	1	1	1	0	0	0	0	387	ATP-dependent Clp protease proteolytic subunit(387)	clpP(387)	495	585	584.54	485	1	1_00490	10_00265	104_01195	105_00931	106_01284	11_00045	12_01671	13_00693	14_00921	15_01307	16_00772	17_00691	18_00048	19_00609	2_00352	20_00557	21_01004	22_00246	23_01316	24_00048	26_01454	28_01328	29_00514	3_00517	30_01248	31_01154	33_00288
g00665_00010	g00665	Cj1405	rsfS	Ribosomal silencing factor RsfS	96	4	387	1	1	1	0	0	0	0	387	Ribosomal silencing factor RsfS(386):fibosomal silencing factor RsfS(1)	rsfS(386):NA(1)	255	342	326.62	486	1	1_00265	10_00351	104_01365	105_00514	106_00386	11_00477	12_00032	13_00996	14_01597	15_01522	16_00108	17_00148	18_01122	19_00191	2_00632	20_01692	21_00877	22_00613	23_00951	24_00742	26_00339	28_01510	29_01224	3_00297	30_00896	31_00145	33_01577
g02780_00012	g02780	Cj0231c	nrdB	Ribonucleoside-diphosphate reductase subunit beta	98	1	387	1	1	1	0	0	0	0	387	Ribonucleoside-diphosphate reductase subunit beta(386):ribonucleotide-diphosphate reductase subunit beta(1)	nrdB(386):nrdF(1)	495	1023	1021.64	487	1	1_00460	10_01368	104_00947	105_00904	106_01254	11_00075	12_01706	13_00663	14_00951	15_01275	16_00804	17_00660	18_00079	19_00641	2_00321	20_00526	21_00972	22_00276	23_01346	24_00562	26_01367	28_01411	29_00591	3_00550	30_01216	31_01185	33_00695
g00793_00005	g00793	Cj1241	araJ	Putative transporter AraJ	91	3	387	1	1	1	2	0	2	0	387	Putative transporter AraJ(315):Inner membrane transport protein YdhP(69):hypothetical protein(3):Purine efflux pump PbuE(1):MFS transport protein(1):sugar efflux transporter(1)	araJ(315):ydhP(69):NA(4):pbuE(1):sotB(1)	198	1200	1185.32	488	1	1_01118	10_00831	104_01570	105_01729	106_00659	11_01147	12_00610	13_00895	14_00105	15_00777	16_01427	17_01689	18_00433	19_01026	2_00940	20_00389	21_01589	22_01340	23_00621	24_00290	26_01523	28_00095	29_01748	3_00858	30_00548	31_01332	33_01261
g02365_00012	g02365	Cj0459c	NA	hypothetical protein	98	1	387	1	1	1	0	0	0	0	387	hypothetical protein(387)	NA(387)	243	267	243.06	489	1	1_00381	10_01536	104_01682	105_00047	106_00853	11_01699	12_01218	13_01161	14_00431	15_01718	16_00328	17_01066	18_01478	19_01333	2_01562	20_01275	21_01235	22_00107	23_01402	24_01071	26_00031	28_00397	29_00944	3_01797	30_00283	31_01726	33_00475
g01175_00003	g01175	Cj0029	ansZ	L-asparaginase 2	80	4	387	1	1	1	0	0	0	0	387	L-asparaginase 2(386):L-asparaginase(1)	ansZ(386):ansA(1)	996	996	996	490	1	1_00533	10_00118	104_00716	105_00813	106_01114	11_00767	12_00215	13_01273	14_00884	15_00684	16_01280	17_01367	18_00332	19_01097	2_01642	20_00970	21_00527	22_01065	23_00878	24_01824	26_00997	28_00678	29_00303	3_01403	30_01173	31_00534	33_01324
g00202_00001	g00202	#N/A	tsdA	Thiosulfate dehydrogenase	60	28	387	1	1	1	311	0	311	0	387	Thiosulfate dehydrogenase(521):hypothetical protein(289)	tsdA(521):NA(289)	153	987	424.99	491	1	1_01703	(10_00191:10_00192:10_00193)	(104_00649:104_00650)	105_00173	(106_01725:106_01726:106_01727)	11_01658	(12_00786:12_00787:12_00788)	13_00761	(14_00196:14_00197)	(15_01030:15_01031:15_01032)	(16_00622:16_00623)	(17_00970:17_00971)	(18_00933:18_00934)	(19_00439:19_00440:19_00441)	(2_01303:2_01304)	(20_00118:20_00119)	21_00162	22_00756	(23_01031:23_01032:23_01033)	(24_00927:24_00928)	(26_00583:26_00584)	(28_00984:28_00985:28_00986)	(29_00012:29_00013)	(3_01935:3_01936)	(30_00375:30_00376:30_00377)	(31_00287:31_00288)	(33_00614:33_00615)
g00616_00007	g00616	Cj0724	NA	hypothetical protein	93	8	387	1	1	1	0	0	0	0	387	hypothetical protein(387)	NA(387)	174	186	185.75	492	1	1_01219	10_01493	104_00142	105_01006	106_01162	11_01288	12_01149	13_00019	14_01005	15_01474	16_00595	17_01334	18_01737	19_01601	2_00420	20_00277	21_00284	22_01437	23_00092	24_01330	26_00302	28_00130	29_00679	3_00117	30_00018	31_00491	33_00221
g02808_00012	g02808	Cj1092c	secF	Protein translocase subunit SecF	98	1	387	1	1	1	0	0	0	0	387	Protein translocase subunit SecF(386):protein translocase subunit SecF(1)	secF(387)	618	972	970.79	493	1	1_00973	10_00687	104_01022	105_01527	106_01545	11_01002	12_01780	13_01597	14_01170	15_00419	16_01659	17_00529	18_00819	19_00881	2_01080	20_01121	21_01438	22_01187	23_00477	24_00145	26_01148	28_01224	29_01546	3_01043	30_00693	31_01477	33_00085
g01170_00011	g01170	Cj0096	obg	GTPase Obg	97	3	387	1	1	1	0	0	0	0	387	GTPase Obg(386):GTPase ObgE(1)	obg(386):obgE(1)	411	1071	1048.5	494	1	1_00765	10_00989	104_00472	105_00312	106_00220	11_00392	12_01574	13_00266	14_00669	15_01865	16_00198	17_00359	18_00556	19_00062	2_00048	20_00669	21_00052	22_00048	23_00275	24_01472	26_00442	28_01588	29_00255	3_01744	30_01344	31_01012	33_00909
g02825_00012	g02825	Cj0599	rmpM	Outer membrane protein class 4	98	1	387	1	1	1	0	0	0	0	387	Outer membrane protein class 4(382):Photosystem I P700 chlorophyll a apoprotein A2(2):hypothetical protein(1):Chromosome partition protein Smc(1):OmpA family membrane protein(1)	rmpM(382):NA(2):psaB(2):smc(1)	411	954	951.19	495	1	1_01342	10_01681	104_01826	105_01121	106_00893	11_01412	12_01364	13_00143	14_00577	15_00905	16_00473	17_01210	18_01614	19_01479	2_01418	20_01419	21_00412	22_01565	23_01549	24_01206	26_00178	28_00255	29_00799	3_01202	30_00138	31_01583	33_01074
g03279_00012	g03279	Cj0087	aspA	Aspartate ammonia-lyase	98	1	387	1	1	1	0	0	0	0	387	Aspartate ammonia-lyase(386):aspartate ammonia-lyase(1)	aspA(387)	285	1416	1402.05	496	1	1_00774	10_00980	104_00463	105_00321	106_00229	11_00401	12_01564	13_00275	14_00659	15_01856	16_00189	17_00368	18_00546	19_00072	2_00057	20_00660	21_00061	22_00057	23_00265	24_01481	26_00433	28_01597	29_00246	3_01735	30_01354	31_01002	33_00918
g00933_00011	g00933	Cj0845c	gltX	Glutamate--tRNA ligase	97	3	387	1	1	1	1	0	1	0	387	Glutamate--tRNA ligase(231):Glutamate--tRNA ligase 1(155):glutamate--tRNA ligase(1):hypothetical protein(1)	gltX(232):gltX1(155):NA(1)	258	1296	1282.15	497	1	1_01726	10_00169	104_00624	105_00196	106_01699	11_01527	12_00196	13_01116	14_00787	15_01006	16_00722	17_00995	18_00959	19_00464	2_01331	20_00093	21_00139	22_00778	23_01009	24_00902	26_00610	28_00958	29_01477	3_01910	30_00400	31_00313	33_00638
g02082_00011	g02082	Cj0110	exbD	Biopolymer transport protein ExbD	97	2	387	1	1	1	0	0	0	0	387	Biopolymer transport protein ExbD(386):ExbD/TolR family transport protein(1)	exbD(386):exbD3(1)	336	390	389.86	498	1	1_00751	10_01003	104_00486	105_00298	106_00206	11_00378	12_01588	13_00252	14_00683	15_01879	16_00212	17_00345	18_00570	19_00048	2_00034	20_00683	21_00038	22_00034	23_00289	24_01458	26_00456	28_01573	29_00269	3_01758	30_01330	31_01026	33_00895
g03007_00012	g03007	Cj1604	hisI	Phosphoribosyl-AMP cyclohydrolase	98	1	387	1	1	1	0	0	0	0	387	Phosphoribosyl-AMP cyclohydrolase(386):bifunctional phosphoribosyl-AMP cyclohydrolase/phosphoribosyl-ATP pyrophosphatase(1)	hisI(387)	624	624	624	499	1	1_00696	10_00498	104_00879	105_00634	106_01045	11_00602	12_00949	13_01437	14_01402	15_01134	16_01116	17_01545	18_00154	19_01269	2_01802	20_00755	21_00692	22_00899	23_01621	24_01648	26_00837	28_00519	29_00466	3_00598	30_01001	31_00674	33_01492
g01506_00011	g01506	Cj0320	fliH	hypothetical protein	97	3	387	1	1	1	0	0	0	0	387	hypothetical protein(386):flagellar assembly protein FliH(1)	NA(386):fliH(1)	234	831	829.46	500	1	1_01496	10_01093	104_00058	105_00818	106_01847	11_00160	12_00456	13_00530	14_00349	15_01366	16_01072	17_00849	18_01379	19_00263	2_00228	20_01557	21_01099	22_00360	23_01157	24_00488	26_01635	28_01691	29_01401	3_01634	30_01590	31_00866	33_00821
g00279_1_00022	g00279_1	#N/A	kdpD	Sensor protein KdpD	97	3	387	1.02	1	2	194	6	194	6	393	Sensor protein KdpD(559):hypothetical protein(42)	kdpD(559):NA(42)	153	1932	1083.04	501	1	1_01270	(10_01447:10_01448)	104_00188	105_01050	(106_00973:106_00974)	11_01339	(12_01102:12_01103:12_01104)	13_00070	(14_01758:14_01759)	(15_00097:15_00098)	16_00549	(17_01288:17_01289)	(18_01689:18_01690)	(19_01555:19_01556)	2_00466	20_00230	21_00343	22_01495	(23_00046:23_00047)	(24_01282:24_01283)	(26_00256:26_00257)	(28_00176:28_00177)	29_00725	3_00162	(30_00063:30_00064)	(31_00444:31_00445)	33_01147
g03224_00012	g03224	Cj1070	rpsF	30S ribosomal protein S6	98	1	387	1	1	1	0	0	0	0	387	30S ribosomal protein S6(387)	rpsF(387)	312	378	377.61	502	1	1_00951	10_00665	104_01044	105_01505	106_01523	11_00980	12_01802	13_01575	14_01148	15_00397	16_01681	17_00507	18_00797	19_00859	2_01102	20_01143	21_01416	22_01165	23_00455	24_00123	26_01126	28_01202	29_01568	3_01065	30_00715	31_01499	33_00107
g03253_00012	g03253	Cj0346	trpGD	Bifunctional protein TrpGD	98	1	387	1	1	1	0	0	0	0	387	Bifunctional protein TrpGD(381):Anthranilate phosphoribosyltransferase(3):hypothetical protein(1):Anthranilate phosphoribosyltransferase 2(1):anthranilate synthase subunit II(1)	trpGD(381):trpD(4):trpD2(1):NA(1)	168	1602	1589.48	503	1	1_01521	10_01120	104_00306	105_01308	106_00510	11_00185	12_00318	13_00555	14_01237	15_00247	16_01282	17_00823	18_01352	19_00289	2_00200	20_01582	21_01124	22_00385	23_01183	24_00462	26_01610	28_01720	29_01376	3_01606	30_01616	31_00838	33_00795
g02045_00002	g02045	Cj0015c	yfbR	5'-deoxynucleotidase YfbR	70	2	387	1	1	1	0	0	0	0	387	5'-deoxynucleotidase YfbR(385):hypothetical protein(2)	yfbR(385):NA(2)	465	1227	1224.84	504	1	1_00547	10_00104	104_00730	105_00799	106_01100	11_00753	12_00229	13_01287	14_00870	15_00670	16_01265	17_01381	18_00318	19_01111	2_01656	20_00956	21_00541	22_01051	23_00864	24_01810	26_00983	28_00664	29_00317	3_01417	30_01159	31_00549	33_01339
g00406_1_00018	g00406_1	Cj0437	sdhA	8-methylmenaquinol:fumarate reductase flavoprotein subunit	97	3	387	1	1	1	13	0	13	0	387	8-methylmenaquinol:fumarate reductase flavoprotein subunit(400):succinate dehydrogenase flavoprotein subunit(1)	sdhA(401)	246	1839	1722.81	505	1	1_00360	10_01515	104_01660	105_00067	106_00876	11_01720	12_01196	13_01140	14_00409	15_01740	16_00251	17_01044	18_01455	19_01312	2_01585	20_01253	21_01215	22_00127	23_01381	24_01051	26_00009	28_00420	29_00966	3_01775	30_00304	(31_01748:31_01749:31_01750)	33_00455
g01839_00011	g01839	Cj1609	sat	Sulfate adenylyltransferase	97	2	387	1	1	1	0	0	0	0	387	Sulfate adenylyltransferase(386):sulfate adenylyltransferase(1)	sat(386):NA(1)	393	1161	1158.75	506	1	1_00691	10_00493	104_00874	105_00639	106_01040	11_00607	12_00954	13_01432	14_01407	15_01139	16_01121	17_01540	18_00159	19_01264	2_01797	20_00760	21_00687	22_00904	23_01626	24_01653	26_00842	28_00524	29_00461	3_00593	30_01006	31_00679	33_01487
g01583_00011	g01583	Cj1003c	aarA	Rhomboid protease AarA	97	2	387	1	1	1	0	0	0	0	387	Rhomboid protease AarA(357):Rhomboid protease GluP(15):hypothetical protein(14):integral membrane protein(1)	aarA(357):gluP(15):NA(15)	354	537	512.88	507	1	1_00885	10_00597	104_01113	105_01435	106_01310	11_00913	12_01870	13_01508	14_01032	15_00263	16_01751	17_01825	18_00669	19_00791	2_01168	20_01211	21_01345	22_01092	23_00386	24_01408	26_01056	28_01118	29_01637	3_00693	30_00783	31_01228	33_00177
g03317_00012	g03317	Cj0895c	aroA	3-phosphoshikimate 1-carboxyvinyltransferase	98	1	387	1	1	1	0	0	0	0	387	3-phosphoshikimate 1-carboxyvinyltransferase(387)	aroA(387)	516	1287	1281.58	508	1	1_01684	10_00212	104_00669	105_00154	106_01746	11_01639	12_00767	13_00780	14_00216	15_01051	16_00642	17_00951	18_00914	19_00420	2_01284	20_00138	21_00181	22_00737	23_01052	24_00947	26_00564	28_01005	29_00032	3_01234	30_00356	31_00268	33_00595
g00737_00010	g00737	Cj0637c	msrA	Peptide methionine sulfoxide reductase MsrA	96	6	387	1	1	1	0	0	0	0	387	Peptide methionine sulfoxide reductase MsrA(385):Peptide methionine sulfoxide reductase MsrA/MsrB 1(1):methionine sulfoxide reductase A(1)	msrA(385):mrsA(1):msrAB1(1)	372	501	496.38	509	1	1_01306	10_01408	104_01864	105_01086	106_00931	11_01375	12_01065	13_00106	14_01803	15_00056	16_00511	17_01249	18_01652	19_01516	2_00509	20_00192	21_00377	22_01530	23_00008	24_01243	26_00216	28_00218	29_00762	3_00200	30_00102	31_00405	33_01112
g00192_1_00056	g00192_1	#N/A	kdpA	Potassium-transporting ATPase potassium-binding subunit	97	11	387	1.03	1	2	247	13	247	13	400	Potassium-transporting ATPase potassium-binding subunit(786)	kdpA(786)	201	1692	684.22	510	1	(1_01273:1_01274)	(10_01441:10_01442:10_01444)	(104_01896:104_01897:104_01898)	105_01053	(106_00966:106_00967)	(11_01342:11_01343)	12_01097	(13_00073:13_00074)	14_01766	(15_00089:15_00091)	(16_00544:16_00545:16_00546)	(17_01282:17_01284)	(18_01685:18_01686)	(19_01549:19_01550:19_01552)	(2_00472:2_00473:2_00474)	(20_00224:20_00225:20_00227)	21_00346	22_01498	(23_00041:23_00042:23_00043)	(24_01276:24_01278)	(26_00249:26_00250:26_00251)	(28_00183:28_00184:28_00185)	(29_00728:29_00729:29_00730)	(3_00166:3_00167:3_00168)	(30_00067:30_00068:30_00069)	(31_00439:31_00440);31_00437	33_01144
g03389_00012	g03389	Cj1272c	relA	GTP pyrophosphokinase	98	1	387	1	1	1	0	0	0	0	387	GTP pyrophosphokinase(386):guanosine-3'%2C5'-bis(diphosphate) 3'-pyrophosphohydrolase(1)	relA(386):spoT(1)	1551	2196	2194.33	511	1	1_01149	10_00861	104_01601	105_01760	106_00629	11_01178	12_00640	13_00926	14_00136	15_00747	16_01458	17_01719	18_00463	19_01057	2_00910	20_00419	21_01620	22_01370	23_00651	24_00320	26_01492	28_00860	29_01717	3_00890	30_00517	31_01302	33_01230
g00412_00002	g00412	Cj0550	NA	hypothetical protein	70	12	387	1	1	1	0	0	0	0	387	hypothetical protein(387)	NA(387)	276	276	276	512	1	1_01394	10_01629	104_01774	105_01170	106_01930	11_01464	12_01313	13_00196	14_00524	15_01637	16_00421	17_01159	18_01560	19_01426	2_01469	20_01368	21_00462	22_01615	23_01495	24_01153	26_00124	28_00304	29_00851	3_01149	30_00190	31_01634	33_01022
g00182_3_00013	g00182_3	#N/A	espC	Serine protease EspC	91	37	387	2.11	1	4	74	316	79	431	818	Serine protease EspC(272):hypothetical protein(255):Temperature-sensitive hemagglutinin tsh autotransporter(193):Serine protease SepA autotransporter(73):Serine protease EspP(55):Hemoglobin-binding protease hbp autotransporter(42):Serine protease pet autotransporter(10):Serine protease pic autotransporter(4)	espC(272):NA(255):tsh(193):sepA(73):espP(55):hbp(42):pet(10):pic(4)	123	3381	429.18	513	1	1_00473	10_01357;10_01359	104_00956;104_00958	(105_00912:105_00913);105_00914	(106_01265:106_01266);106_01263;106_01267	11_00062	12_01695;12_01697	13_00676	14_00938;14_00940;14_00942	15_01284;15_01286	16_00793;16_00795	17_00669;17_00671;17_00673	18_00070	19_00630;19_00632	2_00330;2_00335	20_00535;20_00537	21_00981;21_00983;21_00984	(22_00264:22_00265);22_00267	23_01335;23_01337	24_00553	26_01356;26_01358	28_01346;28_01351	29_00600;29_00602	3_00539;3_00541	30_01225;30_01227	31_01171;31_01174;31_01176	33_00708
g00312_1_00046	g00312_1	Cj0414	NA	Gluconate 2-dehydrogenase subunit 3	97	3	387	1	1	1	2	0	2	0	387	Gluconate 2-dehydrogenase subunit 3(386):hypothetical protein(2):oxidoreductase subunit(1)	NA(389)	324	729	719.61	514	1	1_01587	10_01187	104_00239	105_01242	106_00577	11_00780	12_00385	13_00621	14_01304	15_00180	16_01349	17_00756	18_01285	19_00356	2_00133	20_01649	21_01190	22_00451	23_01249	24_00393	26_01544	28_01787	29_01309	3_01539	30_01683	31_00771	33_00728
g02807_00012	g02807	Cj0328c	fabH1	3-oxoacyl-[acyl-carrier-protein] synthase 3 protein 1	98	1	387	1	1	1	0	0	0	0	387	3-oxoacyl-[acyl-carrier-protein] synthase 3 protein 1(375):3-oxoacyl-[acyl-carrier-protein] synthase 3(11):3-oxoacyl-ACP synthase III(1)	fabH1(375):fabH(12)	468	975	971.63	515	1	1_01504	10_01101	104_00323	105_01325	106_01446	11_00168	12_00300	13_00538	14_01220	15_00479	16_00025	17_00841	18_01371	19_00271	2_00220	20_01565	21_01107	22_00368	23_01165	24_00480	26_01627	28_01699	29_01393	3_01626	30_01598	31_00858	33_00813
g01043_00009	g01043	Cj0266c	NA	hypothetical protein	95	5	387	1	1	1	0	0	0	0	387	hypothetical protein(386):integral membrane protein(1)	NA(387)	510	510	510	516	1	1_01444	10_01040	104_00005	105_00872	106_01792	11_00108	12_00404	13_00478	14_00400	15_01419	16_01019	17_00903	18_01433	19_00211	2_00764	20_01504	21_01048	22_00309	23_01101	24_00538	26_01687	28_01636	29_01454	3_01283	30_01538	31_00919	33_00878
g00812_00010	g00812	Cj0822	coaBC	Coenzyme A biosynthesis bifunctional protein CoaBC	96	6	387	1	1	1	0	0	0	0	387	Coenzyme A biosynthesis bifunctional protein CoaBC(384):hypothetical protein(2):bifunctional phosphopantothenoylcysteine decarboxylase/phosphopantothenate synthase(1)	coaBC(384):NA(2):dfp(1)	357	1161	1150.94	517	1	1_01749	10_00146	104_00601	105_00219	106_00296	11_01550	12_00173	13_01092	14_00764	15_00983	16_00829	17_01018	18_00982	19_00487	2_01355	20_00069	21_00116	22_00801	23_00986	24_00879	26_00633	28_00935	29_01500	3_01887	30_00423	31_00336	33_00661
g00851_00011	g00851	Cj1447c	kpsT	Polysialic acid transport ATP-binding protein KpsT	97	6	387	1	1	1	0	0	0	0	387	Polysialic acid transport ATP-binding protein KpsT(386):capsule polysaccharide ABC transporter ATP-binding protein(1)	kpsT(387)	294	663	662.05	518	1	1_00240	10_01337	104_01402	105_00490	106_01676	11_01739	12_01397	13_01221	14_01644	15_00594	16_00889	17_00183	18_01160	19_01643	2_00660	20_01231	21_00849	22_00580	23_00784	24_00721	26_00771	28_00789	29_00991	3_00322	30_01422	31_00022	33_00442
g03395_00012	g03395	Cj0409	frdA	Fumarate reductase flavoprotein subunit	98	1	387	1	1	1	0	0	0	0	387	Fumarate reductase flavoprotein subunit(386):fumarate reductase flavoprotein subunit(1)	frdA(387)	294	1992	1984	519	1	1_01582	10_01182	104_00244	105_01247	106_00572	11_00246	12_00380	13_00616	14_01299	15_00185	16_01344	17_00761	18_01290	19_00351	2_00138	20_01644	21_01185	22_00446	23_01244	24_00398	26_01549	28_01782	29_01314	3_01544	30_01678	31_00776	33_00733
g00598_00010	g00598	Cj0557c	NA	hypothetical protein	96	5	387	1	1	1	2	0	2	0	387	hypothetical protein(388):integral membrane protein(1)	NA(389)	213	1086	1067.62	520	1	1_01387	10_01636	104_01781	105_01163	106_01923	11_01457	12_01320	13_00189	14_00531	15_01630	16_00428	17_01166	18_01567	19_01433	2_01462	20_01375	21_00455	22_01608	23_01502	24_01160	26_00131	28_00297	29_00844	3_01156	30_00183	31_01627	33_01029
g01646_00011	g01646	Cj1482c	NA	hypothetical protein	97	3	387	1	1	2	0	1	0	1	388	hypothetical protein(388)	NA(388)	198	2367	2301.83	521	1	1_00139	10_01303	104_01436	105_00455	106_01642	11_00811	12_01431	13_00408	14_01678	15_00560	16_00923	17_00217;17_00218	18_01194	19_01677	2_00694	20_00858	21_00815	22_00546	23_00750	24_00687	26_00737	28_00755	29_01025	3_00403	30_01456	31_00056	33_00407
g01298_00010	g01298	Cj1413c	kpsS	hypothetical protein	96	4	387	1	1	1	0	0	0	0	387	hypothetical protein(386):capsule polysaccharide modification protein(1)	NA(386):kpsS(1)	510	1185	1179.47	522	1	1_00257	10_00343	104_01373	105_00506	106_00378	11_00469	12_00024	13_00988	14_01605	15_01514	16_00116	17_00156	18_01130	19_00199	2_00640	20_01684	21_00869	22_00605	23_00959	24_00734	26_00331	28_01518	29_01232	3_00305	30_00888	31_00137	33_01585
g03364_00012	g03364	Cj1013c	ccsA	Cytochrome c biogenesis protein CcsA	98	1	387	1	1	1	0	0	0	0	387	Cytochrome c biogenesis protein CcsA(386):cytochrome C biogenesis protein(1)	ccsA(386):NA(1)	1791	3246	3212.12	523	1	1_00896	10_00608	104_01102	105_01446	106_01462	11_00924	12_01859	13_01519	14_01043	15_01747	16_01740	17_00449	18_00742	19_00802	2_01157	20_01200	21_01356	22_01103	23_00397	24_00067	26_01067	28_01146	29_01626	3_00704	30_00772	31_01556	33_00166
g01366_00011	g01366	Cj1287c	maeB	NADP-dependent malic enzyme	97	2	387	1	1	1	0	0	0	0	387	NADP-dependent malic enzyme(386):malate oxidoreductase(1)	maeB(386):NA(1)	267	1275	1231.8	524	1	1_01165	10_00877	104_00080	105_01371	106_00613	11_01194	12_00712	13_00942	14_00152	15_00731	16_01474	17_01735	18_00479	19_01073	2_00838	20_00436	21_01636	22_01386	23_00667	24_01564	26_01476	28_00876	29_01701	3_00960	30_00501	31_01286	33_01214
g01585_00011	g01585	Cj1623	NA	hypothetical protein	97	3	387	1	1	1	0	0	0	0	387	hypothetical protein(386):membrane protein(1)	NA(387)	180	522	514.86	525	1	1_00673	10_00475	104_00856	105_00658	106_00008	11_00625	12_00972	13_01414	14_01425	15_01157	16_01139	17_01521	18_00178	19_01246	2_01779	20_00778	21_00669	22_00922	23_01644	24_01671	26_00860	28_00542	29_00443	3_01448	30_01024	31_00697	33_01469
g00505_00010	g00505	Cj0720c	flaC	Secreted flagellin C	96	6	387	1	1	1	0	0	0	0	387	Secreted flagellin C(386):flagellin C(1)	flaC(387)	747	750	747.6	526	1	1_01230	10_01489	104_00146	105_01010	106_01158	11_01299	12_01145	13_00030	14_01001	15_01470	16_00591	17_01330	18_01733	19_01597	2_00424	20_00273	21_00288	22_01441	23_00088	24_01326	26_00298	28_00134	29_00683	3_00121	30_00022	31_00487	33_00225
g02121_00011	g02121	Cj0562	dnaB	Replicative DNA helicase	97	2	387	1	1	1	0	0	0	0	387	Replicative DNA helicase(386):replicative DNA helicase(1)	dnaB(387)	297	1377	1371.82	527	1	1_01382	10_01641	104_01786	105_01158	106_01918	11_01452	12_01325	13_00184	14_00536	15_01625	16_00433	17_01172	18_01573	19_01438	2_01456	20_01380	21_00450	22_01603	23_01507	24_01165	26_00136	28_00292	29_00839	3_01162	30_00178	31_01621	33_01034
[truncated: 2,724 more rows]
[truncated: 361 more columns]
