# Supplementary material for: Campylobacter jejuni genotypes are associated with post-infection irritable bowel syndrome in humans
Source: Commun Biol. 2021 Aug 30;4:1015. doi: 10.1038/s42003-021-02554-8 (PMC8405632; doi:10.1038/s42003-021-02554-8)
Supplement: Supplementary file 9 — Supplementary Data 6 [file 42003_2021_2554_MOESM9_ESM.xlsx]

## Sheet: SD6
Supp Data 6: Summary of GWAS associated elements
	loci	PG_ID	variant_type	snp_position	gene_family	allele_id	NCTC11168	gene_name	cluster	product	mutation_type	count	terminal_score	subsequent_score	simultaneous_score	pooled_score	terminal	subsequent	simultaneous	multiplied_p	present_pheno_1	absent_pheno_1	present_pheno_0	absent_pheno_0
	734627_C_T-core	838	snp	1136	g00964_1	g00964_1	Cj0838c	metG	402	Methionine--tRNA ligase		29	-0.417722	-87	-6	-218.051	8.67227e-05	0.000116787	4.62521e-06	4.68444e-14	11	38	18	12
	g00257_1_00025-c	145	core_allele		g00257_1	g00257_1_00025	Cj0145	NA	560	hypothetical protein		20	-0.392405	-89.6667	-5	-175.928	0.000361923	6.01278e-05	4.91429e-05	1.06943e-12	7	42	13	17
	1225224_T_C-core	894	snp	81	g01791	g01791	Cj0894c	ispH	894	4-hydroxy-3-methylbut-2-enyl diphosphate reductase		19	-0.367089	-88.6667	-5	-162.743	0.00126731	7.86286e-05	4.91429e-05	4.89693e-12	7	42	12	18
	235704_A_G-core	1373	snp	1146	g02169	g02169	Cj1373	ydgH	67	hypothetical protein		18	-0.443038	-84	-3	-111.646	1.44538e-05	0.000272309	0.00185644	7.30679e-12	5	44	13	17
	1146414_G_A-core	721	snp	417	g00566	g00566	Cj0721c	NA	813	hypothetical protein		10	-0.443038	-78	-3	-103.671	1.44538e-05	0.00121585	0.00185644	3.26246e-11	1	48	9	21
	616506_A_G-core	309	snp	252	g00575	g00575	Cj0309c	ykkD	339	Multidrug resistance protein YkkD		29	-0.316456	-86.6667	-5	-137.131	0.0111965	0.000129506	4.91429e-05	7.12578e-11	13	36	16	14
	616565_A_G-core	309	snp	311	g00575	g00575	Cj0309c	ykkD	339	Multidrug resistance protein YkkD		29	-0.316456	-86.6667	-5	-137.131	0.0111965	0.000129506	4.91429e-05	7.12578e-11	13	36	16	14
	234700_G_A-core	1373	snp	142	g02169	g02169	Cj1373	ydgH	67	hypothetical protein		18	-0.443038	-81.6667	-2	-72.3629	1.44538e-05	0.00047235	0.0104935	7.16414e-11	5	44	13	17
	623046_A_G-core	514	snp	24	g00850	g00850	Cj0514	purQ	341	Phosphoribosylformylglycinamidine synthase subunit PurQ		17	-0.316456	-93.3333	-4	-118.143	0.0111965	2.19698e-05	0.000309889	7.62278e-11	7	42	10	20
	623423_A_G-core	514	snp	401	g00850	g00850	Cj0514	purQ	341	Phosphoribosylformylglycinamidine synthase subunit PurQ		21	-0.316456	-93.3333	-4	-118.143	0.0111965	2.19698e-05	0.000309889	7.62278e-11	9	40	12	18
	g00575_00033-c	309	core_allele		g00575	g00575_00033	Cj0309c	ykkD	339	Multidrug resistance protein YkkD		44	0.316456	77	6	146.203	0.0111965	0.00158471	4.62521e-06	8.20662e-11	33	16	11	19
	813651_T_C-core	734	snp	21	g01211	g01211	Cj0734c	hisJ	482	putative histidine-binding protein		9	-0.417722	-80	-3	-100.253	8.67227e-05	0.000721533	0.00185644	1.16164e-10	1	48	8	22
	810201_G_A-core	1311	snp	138	g00396	g00396	Cj1311	legF	479	CMP-N%2CN'-diacetyllegionaminic acid synthase		21	-0.367089	-83.3333	-4	-122.363	0.00126731	0.00032203	0.000309889	1.2647e-10	8	41	13	17
	616617_T_C-core	308	snp	51	g00512	g00512	Cj0308c	bioD	339	ATP-dependent dethiobiotin synthetase BioD		21	-0.316456	-90.3333	-4	-114.346	0.0111965	5.20336e-05	0.000309889	1.8054e-10	9	40	12	18
	892542_G_A-core	145	snp	1740	g00257_1	g00257_1	Cj0145	NA	560	hypothetical protein		16	-0.341772	-78.6667	-5	-134.43	0.00383141	0.00100714	4.91429e-05	1.89631e-10	6	43	10	20
	329427_T_C-core	1713	snp	267	g00131	g00131	Cj1713	rlmN	114	putative dual-specificity RNA methyltransferase RlmN		8	-0.443038	-75.6667	-2	-67.0464	1.44538e-05	0.00227387	0.0104935	3.44878e-10	0	49	8	22
	329436_G_A-core	1713	snp	276	g00131	g00131	Cj1713	rlmN	114	putative dual-specificity RNA methyltransferase RlmN		8	-0.443038	-75.6667	-2	-67.0464	1.44538e-05	0.00227387	0.0104935	3.44878e-10	0	49	8	22
	948564_A_G-core	511	snp	222	g03302	g03302	Cj0511	ctpB	607	Carboxy-terminal processing protease CtpB		23	-0.417722	-80.6667	-2	-67.3924	8.67227e-05	0.000602434	0.0104935	5.48228e-10	8	41	15	15
	734742_C_T-core	838	snp	1251	g00964_1	g00964_1	Cj0838c	metG	402	Methionine--tRNA ligase		31	-0.367089	-77.3333	-4	-113.553	0.00126731	0.00142052	0.000309889	5.57874e-10	13	36	18	12
	1253235_C_T-core	836	snp	291	g01330	g01330	Cj0836	ogt	922	Methylated-DNA--protein-cysteine methyltransferase%2C constitutive		13	-0.417722	-74	-3	-92.7342	8.67227e-05	0.00355448	0.00185644	5.72256e-10	3	46	10	20
	616578_G_A-core	308	snp	12	g00512	g00512	Cj0308c	bioD	339	ATP-dependent dethiobiotin synthetase BioD		31	-0.265823	-84.6667	-5	-112.532	0.0547157	0.000230683	4.91429e-05	6.20279e-10	15	34	16	14
	g01014_00014-c	578	core_allele		g01014	g01014_00014	Cj0578c	tatC	263	Sec-independent protein translocase protein TatC		16	-0.291139	-86.3333	-4	-100.54	0.0236424	0.00014396	0.000309889	1.05472e-09	7	42	9	21
	656172_T_C-core	662	snp	903	g03306	g03306	Cj0662c	clpY	358	ATP-dependent protease ATPase subunit ClpY		8	-0.291139	-86.3333	-4	-100.54	0.0236424	0.00014396	0.000309889	1.05472e-09	3	46	5	25
	761283_T_C-core	665	snp	951	g03347	g03347	Cj0665c	argG	425	Argininosuccinate synthase		16	-0.240506	-86.6667	-5	-104.219	0.168734	0.000129506	4.91429e-05	1.07387e-09	8	41	8	22
	881804_T_C-core	653	snp	539	g00878	g00878	Cj0653c	pepE	550	putative dipeptidase PepE		20	-0.341772	-86	-3	-88.1772	0.00383141	0.00015957	0.00185644	1.13499e-09	8	41	12	18
	235657_C_T-core	1373	snp	1099	g02169	g02169	Cj1373	ydgH	67	hypothetical protein		13	-0.417722	-77.6667	-2	-64.8861	8.67227e-05	0.00127945	0.0104935	1.16433e-09	3	46	10	20
	g01248_00013-aa	397	accessory_allele		g01248	g01248_00013	Cj0397c	NA	1026	hypothetical protein		15	-0.367089	-81	-3	-89.2025	0.00126731	0.000566589	0.00185644	1.33301e-09	5	44	10	20
	g00705_00020-c	776	core_allele		g00705	g00705_00020	Cj0776c	NA	477	hypothetical protein		26	-0.341772	-70.6667	-5	-120.759	0.00383141	0.00710895	4.91429e-05	1.33852e-09	11	38	15	15
	892542_G_G-core	145	snp	1740	g00257_1	g00257_1	Cj0145	NA	560	hypothetical protein		62	0.316456	74.6667	5	118.143	0.0111965	0.00294221	4.91429e-05	1.61889e-09	42	7	20	10
	1318809_A_T-core	730	snp	282	g00947	g00947	Cj0730	NA	999	hypothetical protein		26	-0.291139	-76.6667	-5	-111.603	0.0236424	0.00167606	4.91429e-05	1.94734e-09	12	37	14	16
	1318815_T_C-core	730	snp	288	g00947	g00947	Cj0730	NA	999	hypothetical protein		26	-0.291139	-76.6667	-5	-111.603	0.0236424	0.00167606	4.91429e-05	1.94734e-09	12	37	14	16
	623586_C_T-core	514	snp	564	g00850	g00850	Cj0514	purQ	341	Phosphoribosylformylglycinamidine synthase subunit PurQ		20	-0.341772	-89.6667	-2	-61.2911	0.00383141	6.01278e-05	0.0104935	2.41742e-09	8	41	12	18
	901392_G_T-core	1676	snp	312	g01009	g01009	Cj1676	murB	570	UDP-N-acetylenolpyruvoylglucosamine reductase		12	-0.341772	-83	-3	-85.1013	0.00383141	0.000339953	0.00185644	2.41802e-09	4	45	8	22
	329280_C_T-core	1713	snp	120	g00131	g00131	Cj1713	rlmN	114	putative dual-specificity RNA methyltransferase RlmN		7	-0.417722	-74.6667	-2	-62.3797	8.67227e-05	0.00294221	0.0104935	2.67748e-09	0	49	7	23
	329446_G_A-core	1713	snp	286	g00131	g00131	Cj1713	rlmN	114	putative dual-specificity RNA methyltransferase RlmN		7	-0.417722	-74.6667	-2	-62.3797	8.67227e-05	0.00294221	0.0104935	2.67748e-09	0	49	7	23
	329458_G_A-core	1713	snp	298	g00131	g00131	Cj1713	rlmN	114	putative dual-specificity RNA methyltransferase RlmN		7	-0.417722	-74.6667	-2	-62.3797	8.67227e-05	0.00294221	0.0104935	2.67748e-09	0	49	7	23
	329532_A_C-core	1713	snp	372	g00131	g00131	Cj1713	rlmN	114	putative dual-specificity RNA methyltransferase RlmN		7	-0.417722	-74.6667	-2	-62.3797	8.67227e-05	0.00294221	0.0104935	2.67748e-09	0	49	7	23
	329550_T_C-core	1713	snp	390	g00131	g00131	Cj1713	rlmN	114	putative dual-specificity RNA methyltransferase RlmN		7	-0.417722	-74.6667	-2	-62.3797	8.67227e-05	0.00294221	0.0104935	2.67748e-09	0	49	7	23
	329553_C_T-core	1713	snp	393	g00131	g00131	Cj1713	rlmN	114	putative dual-specificity RNA methyltransferase RlmN		7	-0.417722	-74.6667	-2	-62.3797	8.67227e-05	0.00294221	0.0104935	2.67748e-09	0	49	7	23
	329556_G_A-core	1713	snp	396	g00131	g00131	Cj1713	rlmN	114	putative dual-specificity RNA methyltransferase RlmN		7	-0.417722	-74.6667	-2	-62.3797	8.67227e-05	0.00294221	0.0104935	2.67748e-09	0	49	7	23
	329580_T_C-core	1713	snp	420	g00131	g00131	Cj1713	rlmN	114	putative dual-specificity RNA methyltransferase RlmN		7	-0.417722	-74.6667	-2	-62.3797	8.67227e-05	0.00294221	0.0104935	2.67748e-09	0	49	7	23
	329581_G_A-core	1713	snp	421	g00131	g00131	Cj1713	rlmN	114	putative dual-specificity RNA methyltransferase RlmN		7	-0.417722	-74.6667	-2	-62.3797	8.67227e-05	0.00294221	0.0104935	2.67748e-09	0	49	7	23
	329586_T_A-core	1713	snp	426	g00131	g00131	Cj1713	rlmN	114	putative dual-specificity RNA methyltransferase RlmN		7	-0.417722	-74.6667	-2	-62.3797	8.67227e-05	0.00294221	0.0104935	2.67748e-09	0	49	7	23
	329595_C_T-core	1713	snp	435	g00131	g00131	Cj1713	rlmN	114	putative dual-specificity RNA methyltransferase RlmN		7	-0.417722	-74.6667	-2	-62.3797	8.67227e-05	0.00294221	0.0104935	2.67748e-09	0	49	7	23
	329847_G_A-core	1713	snp	687	g00131	g00131	Cj1713	rlmN	114	putative dual-specificity RNA methyltransferase RlmN		7	-0.417722	-74.6667	-2	-62.3797	8.67227e-05	0.00294221	0.0104935	2.67748e-09	0	49	7	23
	1173753_T_C-core	1414	snp	1032	g00221	g00221	Cj1414c	NA	840	hypothetical protein		21	-0.367089	-78	-3	-85.8987	0.00126731	0.00121585	0.00185644	2.86052e-09	8	41	13	17
	1173762_T_C-core	1414	snp	1041	g00221	g00221	Cj1414c	NA	840	hypothetical protein		21	-0.367089	-78	-3	-85.8987	0.00126731	0.00121585	0.00185644	2.86052e-09	8	41	13	17
	938361_G_A-core	2602	snp	537	g00198_1	g00198_1	2000	pgtP	602	Phosphoglycerate transporter protein		17	-0.367089	-78	-3	-85.8987	0.00126731	0.00121585	0.00185644	2.86052e-09	6	43	11	19
	235542_C_C-core	1373	snp	984	g02169	g02169	Cj1373	ydgH	67	hypothetical protein		66	0.367089	78	3	85.8987	0.00126731	0.00121585	0.00185644	2.86052e-09	45	4	21	9
	1173753_T_T-core	1414	snp	1032	g00221	g00221	Cj1414c	NA	840	hypothetical protein		58	0.367089	78	3	85.8987	0.00126731	0.00121585	0.00185644	2.86052e-09	41	8	17	13
	1173762_T_T-core	1414	snp	1041	g00221	g00221	Cj1414c	NA	840	hypothetical protein		58	0.367089	78	3	85.8987	0.00126731	0.00121585	0.00185644	2.86052e-09	41	8	17	13
	1266853_G_G-core	862	snp	142	g00879	g00879	Cj0862c	pabB	939	Aminodeoxychorismate synthase component 1		53	0.392405	79.6667	2	62.5232	0.000361923	0.00076952	0.0104935	2.9225e-09	39	10	14	16
	1266864_G_G-core	862	snp	153	g00879	g00879	Cj0862c	pabB	939	Aminodeoxychorismate synthase component 1		53	0.392405	79.6667	2	62.5232	0.000361923	0.00076952	0.0104935	2.9225e-09	39	10	14	16
	444612_A_G-core	294	snp	537	g00852	g00852	Cj0294	tcdA	189	tRNA threonylcarbamoyladenosine dehydratase		15	-0.367089	-84.6667	-2	-62.1603	0.00126731	0.000230683	0.0104935	3.06772e-09	5	44	10	20
	444630_G_T-core	294	snp	555	g00852	g00852	Cj0294	tcdA	189	tRNA threonylcarbamoyladenosine dehydratase		15	-0.367089	-84.6667	-2	-62.1603	0.00126731	0.000230683	0.0104935	3.06772e-09	5	44	10	20
	444642_T_C-core	294	snp	567	g00852	g00852	Cj0294	tcdA	189	tRNA threonylcarbamoyladenosine dehydratase		15	-0.367089	-84.6667	-2	-62.1603	0.00126731	0.000230683	0.0104935	3.06772e-09	5	44	10	20
	616578_G_G-core	308	snp	12	g00512	g00512	Cj0308c	bioD	339	ATP-dependent dethiobiotin synthetase BioD		47	0.240506	80.6667	5	97.0042	0.168734	0.000602434	4.91429e-05	4.99543e-09	33	16	14	16
	1035126_C_T-core	1684	snp	309	g01434	g01434	Cj1684c	gerN	694	Na(+)/H(+)-K(+) antiporter GerN		22	-0.341772	-80	-3	-82.0253	0.00383141	0.000721533	0.00185644	5.13212e-09	9	40	13	17
	1162222_G_G-core	1406	snp	364	g00520	g00520	Cj1406c	NA	832	hypothetical protein		71	0.341772	80	3	82.0253	0.00383141	0.000721533	0.00185644	5.13212e-09	47	2	24	6
	883365_A_G-core	1264	snp	312	g01037	g01037	Cj1264c	hybD	551	Hydrogenase 2 maturation protease		7	-0.417722	-71.6667	-2	-59.8734	8.67227e-05	0.0057503	0.0104935	5.23289e-09	0	49	7	23
	334704_G_A-core	1718	snp	963	g01451	g01451	Cj1718c	leuB	116	3-isopropylmalate dehydrogenase		15	-0.367089	-81.6667	-2	-59.9578	0.00126731	0.00047235	0.0104935	6.28152e-09	5	44	10	20
	336512_C_T-core	206	snp	1697	g02005	g02005	Cj0206	thrZ	117	Threonine--tRNA ligase 2		10	-0.392405	-76.6667	-2	-60.1688	0.000361923	0.00167606	0.0104935	6.36538e-09	2	47	8	22
	1317241_A_C-core	1308	snp	202	g00680	g00680	Cj1308	NA	996	hypothetical protein		8	-0.392405	-76.6667	-2	-60.1688	0.000361923	0.00167606	0.0104935	6.36538e-09	1	48	7	23
	235845_G_A-core	1373	snp	1287	g02169	g02169	Cj1373	ydgH	67	hypothetical protein		14	-0.392405	-76.6667	-2	-60.1688	0.000361923	0.00167606	0.0104935	6.36538e-09	4	45	10	20
	235899_C_T-core	1373	snp	1341	g02169	g02169	Cj1373	ydgH	67	hypothetical protein		14	-0.392405	-76.6667	-2	-60.1688	0.000361923	0.00167606	0.0104935	6.36538e-09	4	45	10	20
	390360_A_G-core	1476	snp	3051	g03363	g03363	Cj1476c	por	142	Pyruvate synthase		8	-0.392405	-76.6667	-2	-60.1688	0.000361923	0.00167606	0.0104935	6.36538e-09	1	48	7	23
	1035127_G_A-core	1684	snp	310	g01434	g01434	Cj1684c	gerN	694	Na(+)/H(+)-K(+) antiporter GerN		10	-0.392405	-76.6667	-2	-60.1688	0.000361923	0.00167606	0.0104935	6.36538e-09	2	47	8	22
	469831_G_G-core	1631	snp	181	g00386	g00386	Cj1631c	NA	218	hypothetical protein		71	0.392405	76.6667	2	60.1688	0.000361923	0.00167606	0.0104935	6.36538e-09	48	1	23	7
	469836_A_A-core	1631	snp	186	g00386	g00386	Cj1631c	NA	218	hypothetical protein		71	0.392405	76.6667	2	60.1688	0.000361923	0.00167606	0.0104935	6.36538e-09	48	1	23	7
	470282_A_A-core	1631	snp	632	g00386	g00386	Cj1631c	NA	218	hypothetical protein		71	0.392405	76.6667	2	60.1688	0.000361923	0.00167606	0.0104935	6.36538e-09	48	1	23	7
	197399_T_C-core	1269	snp	1103	g01077	g01077	Cj1269c	amiA	51	N-acetylmuramoyl-L-alanine amidase AmiA		19	-0.367089	-75	-3	-82.5949	0.00126731	0.00279999	0.00185644	6.5875e-09	7	42	12	18
	235518_G_A-core	1373	snp	960	g02169	g02169	Cj1373	ydgH	67	hypothetical protein		11	-0.367089	-75	-3	-82.5949	0.00126731	0.00279999	0.00185644	6.5875e-09	3	46	8	22
	235542_C_T-core	1373	snp	984	g02169	g02169	Cj1373	ydgH	67	hypothetical protein		11	-0.367089	-75	-3	-82.5949	0.00126731	0.00279999	0.00185644	6.5875e-09	3	46	8	22
	939192_G_G-core	2602	snp	1368	g00198_1	g00198_1	2000	pgtP	602	Phosphoglycerate transporter protein		21	-0.367089	-75	-3	-82.5949	0.00126731	0.00279999	0.00185644	6.5875e-09	8	41	13	17
	617511_A_C-core	307	snp	342	g00304	g00304	Cj0307	bioA	339	Adenosylmethionine-8-amino-7-oxononanoate aminotransferase		17	-0.265823	-82.3333	-4	-87.5443	0.0547157	0.0004128	0.000309889	6.99936e-09	8	41	9	21
	1322928_G_G-core	1334	snp	1359	g00274	g00274	Cj1334	NA	1003	hypothetical protein		53	0.189873	81.6667	5	77.5316	0.418991	0.00047235	4.91429e-05	9.72589e-09	35	14	18	12
	1323941_G_G-core	570	snp	494	g00286	g00286	Cj0570	NA	1004	hypothetical protein		57	0.341772	83.6667	2	57.1899	0.00383141	0.000294857	0.0104935	1.18547e-08	40	9	17	13
	881808_C_T-core	653	snp	543	g00878	g00878	Cj0653c	pepE	550	putative dipeptidase PepE		18	-0.291139	-84	-3	-73.3671	0.0236424	0.000272309	0.00185644	1.19519e-08	8	41	10	20
	g01447_00013-c	1127	core_allele		g01447	g01447_00013	Cj1127c	pglJ	247	N-acetylgalactosamine-N%2CN'-diacetylbacillosaminyl-diphospho-undecaprenol 4-alpha-N-acetylgalactosaminyltransferase		11	-0.417722	-75.3333	-1	-31.4684	8.67227e-05	0.00248779	0.0590258	1.27347e-08	2	47	9	21
	g01447_00012-c	1127	core_allele		g01447	g01447_00012	Cj1127c	pglJ	247	N-acetylgalactosamine-N%2CN'-diacetylbacillosaminyl-diphospho-undecaprenol 4-alpha-N-acetylgalactosaminyltransferase		68	0.417722	75.3333	1	31.4684	8.67227e-05	0.00248779	0.0590258	1.27347e-08	47	2	21	9
	859191_C_C-core	720	snp	537	g00505	g00505	Cj0720c	flaC	526	Secreted flagellin C		70	0.417722	75.3333	1	31.4684	8.67227e-05	0.00248779	0.0590258	1.27347e-08	48	1	22	8
	1074024_G_G-core	1411	snp	456	g03292	g03292	Cj1411c	ptlI	729	Pentalenene oxygenase		72	0.417722	75.3333	1	31.4684	8.67227e-05	0.00248779	0.0590258	1.27347e-08	49	0	23	7
	654075_G_A-core	1244	snp	900	g02850	g02850	Cj1244	queE	357	7-carboxy-7-deazaguanine synthase		13	-0.367089	-72	-3	-79.2911	0.00126731	0.00547683	0.00185644	1.28853e-08	4	45	9	21
	655266_C_T-core	1245	snp	1191	g01196	g01196	Cj1245c	NA	357	hypothetical protein		13	-0.367089	-72	-3	-79.2911	0.00126731	0.00547683	0.00185644	1.28853e-08	4	45	9	21
	g00950_00012-c	797	core_allele		g00950	g00950_00012	Cj0797c	NA	800	hypothetical protein		70	0.367089	72	3	79.2911	0.00126731	0.00547683	0.00185644	1.28853e-08	47	2	23	7
	g00286_00022-ff	570	fission_fusion		g00286	g00286_00022	Cj0570	NA	1004	hypothetical protein		19	-0.367089	-78.6667	-2	-57.7553	0.00126731	0.00100714	0.0104935	1.33934e-08	7	42	12	18
	1156940_C_T-core	610	snp	647	g00823	g00823	Cj0610c	NA	825	hypothetical protein		16	-0.392405	-67	-3	-78.8734	0.000361923	0.0205452	0.00185644	1.38041e-08	5	44	11	19
	796933_G_A-core	588	snp	442	g00559	g00559	Cj0588	tlyA	463	16S/23S rRNA (cytidine-2'-O)-methyltransferase TlyA		6	-0.392405	-73.6667	-2	-57.8143	0.000361923	0.00370133	0.0104935	1.4057e-08	0	49	6	24
	329461_G_A-core	1713	snp	301	g00131	g00131	Cj1713	rlmN	114	putative dual-specificity RNA methyltransferase RlmN		8	-0.392405	-73.6667	-2	-57.8143	0.000361923	0.00370133	0.0104935	1.4057e-08	1	48	7	23
	8053_G_A-core	1729	snp	1234	g00212	g00212	Cj1729c	flgE	1	Flagellar hook protein FlgE		8	-0.392405	-73.6667	-2	-57.8143	0.000361923	0.00370133	0.0104935	1.4057e-08	1	48	7	23
	8054_G_A-core	1729	snp	1235	g00212	g00212	Cj1729c	flgE	1	Flagellar hook protein FlgE		8	-0.392405	-73.6667	-2	-57.8143	0.000361923	0.00370133	0.0104935	1.4057e-08	1	48	7	23
	g01818_00012-aa	3597	accessory_allele		g01818	g01818_00012	2000	ecoRIR	1597	Type-2 restriction enzyme EcoRI		13	-0.265823	-79.3333	-4	-84.3544	0.0547157	0.000874165	0.000309889	1.48222e-08	6	43	7	23
	g01818_00012-a	3597	accessory_pa		g01818	g01818_00012	2000	ecoRIR	1597	Type-2 restriction enzyme EcoRI		13	-0.265823	-79.3333	-4	-84.3544	0.0547157	0.000874165	0.000309889	1.48222e-08	6	43	7	23
	711021_T_C-core	208	snp	9	g01448	g01448	Cj0208	fokIM	387	Modification methylase FokI		13	-0.265823	-79.3333	-4	-84.3544	0.0547157	0.000874165	0.000309889	1.48222e-08	6	43	7	23
	711022_C_T-core	208	snp	10	g01448	g01448	Cj0208	fokIM	387	Modification methylase FokI		13	-0.265823	-79.3333	-4	-84.3544	0.0547157	0.000874165	0.000309889	1.48222e-08	6	43	7	23
	711023_C_T-core	208	snp	11	g01448	g01448	Cj0208	fokIM	387	Modification methylase FokI		13	-0.265823	-79.3333	-4	-84.3544	0.0547157	0.000874165	0.000309889	1.48222e-08	6	43	7	23
	711024_T_G-core	208	snp	12	g01448	g01448	Cj0208	fokIM	387	Modification methylase FokI		13	-0.265823	-79.3333	-4	-84.3544	0.0547157	0.000874165	0.000309889	1.48222e-08	6	43	7	23
	711025_T_C-core	208	snp	13	g01448	g01448	Cj0208	fokIM	387	Modification methylase FokI		13	-0.265823	-79.3333	-4	-84.3544	0.0547157	0.000874165	0.000309889	1.48222e-08	6	43	7	23
	711026_C_T-core	208	snp	14	g01448	g01448	Cj0208	fokIM	387	Modification methylase FokI		13	-0.265823	-79.3333	-4	-84.3544	0.0547157	0.000874165	0.000309889	1.48222e-08	6	43	7	23
	711029_T_A-core	208	snp	17	g01448	g01448	Cj0208	fokIM	387	Modification methylase FokI		13	-0.265823	-79.3333	-4	-84.3544	0.0547157	0.000874165	0.000309889	1.48222e-08	6	43	7	23
	711039_G_A-core	208	snp	27	g01448	g01448	Cj0208	fokIM	387	Modification methylase FokI		13	-0.265823	-79.3333	-4	-84.3544	0.0547157	0.000874165	0.000309889	1.48222e-08	6	43	7	23
	g00195_00241-aa	3276	accessory_allele		g00195	g00195_00241	2000	NA	1276	hypothetical protein		13	-0.316456	-72.3333	-4	-91.5612	0.0111965	0.00481832	0.000309889	1.6718e-08	5	44	8	22
	734632_C_T-core	838	snp	1141	g00964_1	g00964_1	Cj0838c	metG	402	Methionine--tRNA ligase		33	-0.316456	-72.3333	-4	-91.5612	0.0111965	0.00481832	0.000309889	1.6718e-08	15	34	18	12
	514197_C_T-core	1455	snp	354	g00125	g00125	Cj1455	prfB	260	Peptide chain release factor 2		15	-0.316456	-72.3333	-4	-91.5612	0.0111965	0.00481832	0.000309889	1.6718e-08	6	43	9	21
	518805_G_G-core	621	snp	984	g00393	g00393	Cj0621	NA	265	hypothetical protein		30	0.265823	41.3333	7	76.9114	0.0547157	0.596232	5.78152e-07	1.88612e-08	25	24	5	25
	857412_T_A-core	1287	snp	510	g01366	g01366	Cj1287c	maeB	524	NADP-dependent malic enzyme		19	-0.316456	-85.6667	-2	-54.2194	0.0111965	0.000178071	0.0104935	2.09215e-08	8	41	11	19
	1183111_C_T-core	561	snp	784	g00335	g00335	Cj0561c	NA	851	hypothetical protein		30	-0.341772	-67.3333	-4	-92.0506	0.00383141	0.0182054	0.000309889	2.16155e-08	13	36	17	13
	123957_T_C-core	1346	snp	240	g00703	g00703	Cj1346c	dxr	26	1-deoxy-D-xylulose 5-phosphate reductoisomerase		14	-0.291139	-74.3333	-4	-86.5654	0.0236424	0.00314514	0.000309889	2.30429e-08	6	43	8	22
	948783_A_G-core	511	snp	441	g03302	g03302	Cj0511	ctpB	607	Carboxy-terminal processing protease CtpB		7	-0.417722	-72.3333	-1	-30.2152	8.67227e-05	0.00481832	0.0590258	2.46644e-08	0	49	7	23
	948852_T_C-core	511	snp	510	g03302	g03302	Cj0511	ctpB	607	Carboxy-terminal processing protease CtpB		7	-0.417722	-72.3333	-1	-30.2152	8.67227e-05	0.00481832	0.0590258	2.46644e-08	0	49	7	23
	948963_G_A-core	511	snp	621	g03302	g03302	Cj0511	ctpB	607	Carboxy-terminal processing protease CtpB		7	-0.417722	-72.3333	-1	-30.2152	8.67227e-05	0.00481832	0.0590258	2.46644e-08	0	49	7	23
	1323861_C_C-core	570	snp	414	g00286	g00286	Cj0570	NA	1004	hypothetical protein		55	0.341772	87.3333	1	29.8481	0.00383141	0.000109271	0.0590258	2.47118e-08	39	10	16	14
	g00575_00035-c	309	core_allele		g00575	g00575_00035	Cj0309c	ykkD	339	Multidrug resistance protein YkkD		28	-0.291139	-81	-3	-70.7468	0.0236424	0.000566589	0.00185644	2.4868e-08	13	36	15	15
	616534_G_A-core	309	snp	280	g00575	g00575	Cj0309c	ykkD	339	Multidrug resistance protein YkkD		28	-0.291139	-81	-3	-70.7468	0.0236424	0.000566589	0.00185644	2.4868e-08	13	36	15	15
	616544_T_C-core	309	snp	290	g00575	g00575	Cj0309c	ykkD	339	Multidrug resistance protein YkkD		28	-0.291139	-81	-3	-70.7468	0.0236424	0.000566589	0.00185644	2.4868e-08	13	36	15	15
	126762_C_T-core	1344	snp	585	g00429	g00429	Cj1344c	tsaD	26	tRNA N6-adenosine threonylcarbamoyltransferase		18	-0.291139	-81	-3	-70.7468	0.0236424	0.000566589	0.00185644	2.4868e-08	8	41	10	20
	1268391_T_T-core	862	snp	1680	g00879	g00879	Cj0862c	pabB	939	Aminodeoxychorismate synthase component 1		65	0.341772	74	3	75.8734	0.00383141	0.00355448	0.00185644	2.52823e-08	44	5	21	9
	805893_T_T-core	1618	snp	30	g00626	g00626	Cj1618c	NA	474	hypothetical protein		26	-0.189873	-85.3333	-4	-64.8101	0.418991	0.000197728	0.000309889	2.56732e-08	14	35	12	18
	g00212_00072-c	1729	core_allele		g00212	g00212_00072	Cj1729c	flgE	1	Flagellar hook protein FlgE		6	-0.392405	-70.6667	-2	-55.4599	0.000361923	0.00710895	0.0104935	2.69985e-08	0	49	6	24
	g00212_00114-c	1729	core_allele		g00212	g00212_00114	Cj1729c	flgE	1	Flagellar hook protein FlgE		6	-0.392405	-70.6667	-2	-55.4599	0.000361923	0.00710895	0.0104935	2.69985e-08	0	49	6	24
	1046243_C_T-core	390	snp	1352	g01057	g01057	Cj0390	NA	703	hypothetical protein		10	-0.392405	-70.6667	-2	-55.4599	0.000361923	0.00710895	0.0104935	2.69985e-08	2	47	8	22
	111208_A_G-core	506	snp	1021	g02167	g02167	Cj0506	alaS	23	Alanine--tRNA ligase		12	-0.392405	-70.6667	-2	-55.4599	0.000361923	0.00710895	0.0104935	2.69985e-08	3	46	9	21
	1267111_G_A-core	862	snp	400	g00879	g00879	Cj0862c	pabB	939	Aminodeoxychorismate synthase component 1		8	-0.392405	-70.6667	-2	-55.4599	0.000361923	0.00710895	0.0104935	2.69985e-08	1	48	7	23
	361609_C_T-core	1050	snp	481	g00432	g00432	Cj1050c	cobB	130	NAD-dependent protein deacylase		8	-0.392405	-70.6667	-2	-55.4599	0.000361923	0.00710895	0.0104935	2.69985e-08	1	48	7	23
	883253_T_C-core	1264	snp	200	g01037	g01037	Cj1264c	hybD	551	Hydrogenase 2 maturation protease		6	-0.392405	-70.6667	-2	-55.4599	0.000361923	0.00710895	0.0104935	2.69985e-08	0	49	6	24
	329562_T_C-core	1713	snp	402	g00131	g00131	Cj1713	rlmN	114	putative dual-specificity RNA methyltransferase RlmN		14	-0.392405	-70.6667	-2	-55.4599	0.000361923	0.00710895	0.0104935	2.69985e-08	4	45	10	20
	6942_G_A-core	1729	snp	123	g00212	g00212	Cj1729c	flgE	1	Flagellar hook protein FlgE		6	-0.392405	-70.6667	-2	-55.4599	0.000361923	0.00710895	0.0104935	2.69985e-08	0	49	6	24
	6945_T_C-core	1729	snp	126	g00212	g00212	Cj1729c	flgE	1	Flagellar hook protein FlgE		6	-0.392405	-70.6667	-2	-55.4599	0.000361923	0.00710895	0.0104935	2.69985e-08	0	49	6	24
	7614_A_G-core	1729	snp	795	g00212	g00212	Cj1729c	flgE	1	Flagellar hook protein FlgE		6	-0.392405	-70.6667	-2	-55.4599	0.000361923	0.00710895	0.0104935	2.69985e-08	0	49	6	24
	7636_A_C-core	1729	snp	817	g00212	g00212	Cj1729c	flgE	1	Flagellar hook protein FlgE		6	-0.392405	-70.6667	-2	-55.4599	0.000361923	0.00710895	0.0104935	2.69985e-08	0	49	6	24
	7689_T_C-core	1729	snp	870	g00212	g00212	Cj1729c	flgE	1	Flagellar hook protein FlgE		6	-0.392405	-70.6667	-2	-55.4599	0.000361923	0.00710895	0.0104935	2.69985e-08	0	49	6	24
	7966_C_G-core	1729	snp	1147	g00212	g00212	Cj1729c	flgE	1	Flagellar hook protein FlgE		6	-0.392405	-70.6667	-2	-55.4599	0.000361923	0.00710895	0.0104935	2.69985e-08	0	49	6	24
	7967_T_C-core	1729	snp	1148	g00212	g00212	Cj1729c	flgE	1	Flagellar hook protein FlgE		6	-0.392405	-70.6667	-2	-55.4599	0.000361923	0.00710895	0.0104935	2.69985e-08	0	49	6	24
	8047_G_C-core	1729	snp	1228	g00212	g00212	Cj1729c	flgE	1	Flagellar hook protein FlgE		6	-0.392405	-70.6667	-2	-55.4599	0.000361923	0.00710895	0.0104935	2.69985e-08	0	49	6	24
	8077_C_G-core	1729	snp	1258	g00212	g00212	Cj1729c	flgE	1	Flagellar hook protein FlgE		6	-0.392405	-70.6667	-2	-55.4599	0.000361923	0.00710895	0.0104935	2.69985e-08	0	49	6	24
	8078_A_G-core	1729	snp	1259	g00212	g00212	Cj1729c	flgE	1	Flagellar hook protein FlgE		6	-0.392405	-70.6667	-2	-55.4599	0.000361923	0.00710895	0.0104935	2.69985e-08	0	49	6	24
	8080_A_C-core	1729	snp	1261	g00212	g00212	Cj1729c	flgE	1	Flagellar hook protein FlgE		6	-0.392405	-70.6667	-2	-55.4599	0.000361923	0.00710895	0.0104935	2.69985e-08	0	49	6	24
	8101_C_G-core	1729	snp	1282	g00212	g00212	Cj1729c	flgE	1	Flagellar hook protein FlgE		6	-0.392405	-70.6667	-2	-55.4599	0.000361923	0.00710895	0.0104935	2.69985e-08	0	49	6	24
	8103_A_T-core	1729	snp	1284	g00212	g00212	Cj1729c	flgE	1	Flagellar hook protein FlgE		6	-0.392405	-70.6667	-2	-55.4599	0.000361923	0.00710895	0.0104935	2.69985e-08	0	49	6	24
	8105_T_G-core	1729	snp	1286	g00212	g00212	Cj1729c	flgE	1	Flagellar hook protein FlgE		6	-0.392405	-70.6667	-2	-55.4599	0.000361923	0.00710895	0.0104935	2.69985e-08	0	49	6	24
	8109_C_A-core	1729	snp	1290	g00212	g00212	Cj1729c	flgE	1	Flagellar hook protein FlgE		6	-0.392405	-70.6667	-2	-55.4599	0.000361923	0.00710895	0.0104935	2.69985e-08	0	49	6	24
	8116_C_A-core	1729	snp	1297	g00212	g00212	Cj1729c	flgE	1	Flagellar hook protein FlgE		6	-0.392405	-70.6667	-2	-55.4599	0.000361923	0.00710895	0.0104935	2.69985e-08	0	49	6	24
	8124_T_A-core	1729	snp	1305	g00212	g00212	Cj1729c	flgE	1	Flagellar hook protein FlgE		6	-0.392405	-70.6667	-2	-55.4599	0.000361923	0.00710895	0.0104935	2.69985e-08	0	49	6	24
	8135_A_G-core	1729	snp	1316	g00212	g00212	Cj1729c	flgE	1	Flagellar hook protein FlgE		6	-0.392405	-70.6667	-2	-55.4599	0.000361923	0.00710895	0.0104935	2.69985e-08	0	49	6	24
	1267111_G_G-core	862	snp	400	g00879	g00879	Cj0862c	pabB	939	Aminodeoxychorismate synthase component 1		71	0.392405	70.6667	2	55.4599	0.000361923	0.00710895	0.0104935	2.69985e-08	48	1	23	7
	883365_A_A-core	1264	snp	312	g01037	g01037	Cj1264c	hybD	551	Hydrogenase 2 maturation protease		71	0.392405	70.6667	2	55.4599	0.000361923	0.00710895	0.0104935	2.69985e-08	48	1	23	7
	815520_T_C-core	192	snp	96	g01993	g01993	Cj0192c	clpP	485	ATP-dependent Clp protease proteolytic subunit		7	-0.367089	-75.6667	-2	-55.5527	0.00126731	0.00227387	0.0104935	3.02389e-08	1	48	6	24
	1319322_A_G-core	730	snp	795	g00947	g00947	Cj0730	NA	999	hypothetical protein		7	-0.367089	-75.6667	-2	-55.5527	0.00126731	0.00227387	0.0104935	3.02389e-08	1	48	6	24
	239889_A_G-core	780	snp	1770	g01494	g01494	Cj0780	napA	68	Periplasmic nitrate reductase		7	-0.367089	-75.6667	-2	-55.5527	0.00126731	0.00227387	0.0104935	3.02389e-08	1	48	6	24
	1266853_G_A-core	862	snp	142	g00879	g00879	Cj0862c	pabB	939	Aminodeoxychorismate synthase component 1		25	-0.367089	-75.6667	-2	-55.5527	0.00126731	0.00227387	0.0104935	3.02389e-08	10	39	15	15
	1266864_G_A-core	862	snp	153	g00879	g00879	Cj0862c	pabB	939	Aminodeoxychorismate synthase component 1		25	-0.367089	-75.6667	-2	-55.5527	0.00126731	0.00227387	0.0104935	3.02389e-08	10	39	15	15
	237342_G_A-core	1372	snp	315	g01252	g01252	Cj1372	mlaC	67	putative phospholipid-binding protein MlaC		7	-0.367089	-75.6667	-2	-55.5527	0.00126731	0.00227387	0.0104935	3.02389e-08	1	48	6	24
	235914_A_G-core	1373	snp	1356	g02169	g02169	Cj1373	ydgH	67	hypothetical protein		9	-0.367089	-75.6667	-2	-55.5527	0.00126731	0.00227387	0.0104935	3.02389e-08	2	47	7	23
	115300_A_G-core	1658	snp	1516	g01164	g01164	Cj1658	efeU	24	Ferrous iron permease EfeU		7	-0.367089	-75.6667	-2	-55.5527	0.00126731	0.00227387	0.0104935	3.02389e-08	1	48	6	24
	1034907_A_G-core	1684	snp	90	g01434	g01434	Cj1684c	gerN	694	Na(+)/H(+)-K(+) antiporter GerN		9	-0.367089	-75.6667	-2	-55.5527	0.00126731	0.00227387	0.0104935	3.02389e-08	2	47	7	23
	1270206_A_A-core	1303	snp	963	g00689	g00689	Cj1303	fabH	942	3-oxoacyl-[acyl-carrier-protein] synthase 3		64	0.367089	75.6667	2	55.5527	0.00126731	0.00227387	0.0104935	3.02389e-08	44	5	20	10
	469774_G_G-core	1631	snp	124	g00386	g00386	Cj1631c	NA	218	hypothetical protein		72	0.367089	75.6667	2	55.5527	0.00126731	0.00227387	0.0104935	3.02389e-08	48	1	24	6
	470183_G_G-core	1631	snp	533	g00386	g00386	Cj1631c	NA	218	hypothetical protein		70	0.367089	75.6667	2	55.5527	0.00126731	0.00227387	0.0104935	3.02389e-08	47	2	23	7
	1081233_G_A-core	983	snp	153	g00494	g00494	Cj0983	NA	739	hypothetical protein		15	-0.367089	-82.3333	-1	-30.2236	0.00126731	0.0004128	0.0590258	3.08791e-08	5	44	10	20
	1323930_G_G-core	570	snp	483	g00286	g00286	Cj0570	NA	1004	hypothetical protein		56	0.367089	82.3333	1	30.2236	0.00126731	0.0004128	0.0590258	3.08791e-08	40	9	16	14
	1324140_T_T-core	570	snp	693	g00286	g00286	Cj0570	NA	1004	hypothetical protein		56	0.367089	82.3333	1	30.2236	0.00126731	0.0004128	0.0590258	3.08791e-08	40	9	16	14
	1081233_G_G-core	983	snp	153	g00494	g00494	Cj0983	NA	739	hypothetical protein		64	0.367089	82.3333	1	30.2236	0.00126731	0.0004128	0.0590258	3.08791e-08	44	5	20	10
	g00407_00026-aa	3151	accessory_allele		g00407	g00407_00026	2000	NA	1151	hypothetical protein		11	-0.367089	-69	-3	-75.9873	0.00126731	0.0135681	0.00185644	3.19214e-08	3	46	8	22
	1321463_G_G-core	1300	snp	785	g00709	g00709	Cj1300	ubiG	1002	Ubiquinone biosynthesis O-methyltransferase		72	0.367089	69	3	75.9873	0.00126731	0.0135681	0.00185644	3.19214e-08	48	1	24	6
	444618_A_T-core	294	snp	543	g00852	g00852	Cj0294	tcdA	189	tRNA threonylcarbamoyladenosine dehydratase		17	-0.316456	-82.6667	-2	-52.3207	0.0111965	0.000362501	0.0104935	4.25902e-08	7	42	10	20
	444624_G_A-core	294	snp	549	g00852	g00852	Cj0294	tcdA	189	tRNA threonylcarbamoyladenosine dehydratase		17	-0.316456	-82.6667	-2	-52.3207	0.0111965	0.000362501	0.0104935	4.25902e-08	7	42	10	20
	444630_G_G-core	294	snp	555	g00852	g00852	Cj0294	tcdA	189	tRNA threonylcarbamoyladenosine dehydratase		62	0.316456	82.6667	2	52.3207	0.0111965	0.000362501	0.0104935	4.25902e-08	42	7	20	10
	1173751_G_A-core	1414	snp	1030	g00221	g00221	Cj1414c	NA	840	hypothetical protein		22	-0.341772	-71	-3	-72.7975	0.00383141	0.00678981	0.00185644	4.82946e-08	9	40	13	17
	938388_A_A-core	2602	snp	564	g00198_1	g00198_1	2000	pgtP	602	Phosphoglycerate transporter protein		20	-0.341772	-71	-3	-72.7975	0.00383141	0.00678981	0.00185644	4.82946e-08	8	41	12	18
	1173751_G_G-core	1414	snp	1030	g00221	g00221	Cj1414c	NA	840	hypothetical protein		57	0.341772	71	3	72.7975	0.00383141	0.00678981	0.00185644	4.82946e-08	40	9	17	13
	1104366_C_T-core	189	snp	75	g01542	g01542	Cj0189c	NA	759	hypothetical protein		14	-0.341772	-77.6667	-2	-53.0886	0.00383141	0.00127945	0.0104935	5.14399e-08	5	44	9	21
	563037_C_T-core	324	snp	99	g00123	g00123	Cj0324	menG	312	Demethylmenaquinone methyltransferase		6	-0.341772	-77.6667	-2	-53.0886	0.00383141	0.00127945	0.0104935	5.14399e-08	1	48	5	25
	133718_C_T-core	980	snp	1085	g00652	g00652	Cj0980	pepD	28	Cytosol non-specific dipeptidase		10	-0.341772	-77.6667	-2	-53.0886	0.00383141	0.00127945	0.0104935	5.14399e-08	3	46	7	23
	g01254_00013-c	234	core_allele		g01254	g01254_00013	Cj0234c	frr	740	Ribosome-recycling factor		21	-0.21519	-80.3333	-4	-69.1477	0.2581	0.000674125	0.000309889	5.39182e-08	11	38	10	20
	g01254_00012-c	234	core_allele		g01254	g01254_00012	Cj0234c	frr	740	Ribosome-recycling factor		58	0.21519	80.3333	4	69.1477	0.2581	0.000674125	0.000309889	5.39182e-08	38	11	20	10
	980635_C_C-core	2634	snp	790	g00187_1	g00187_1	2000	NA	634	hypothetical protein		67	0.341772	84.3333	1	28.8228	0.00383141	0.00025323	0.0590258	5.72686e-08	45	4	22	8
	g00536_00020-c	1293	core_allele		g00536	g00536_00020	Cj1293	pseB	376	UDP-N-acetylglucosamine 4%2C6-dehydratase (inverting)		64	0.367089	66	3	72.6835	0.00126731	0.0244414	0.00185644	5.75029e-08	44	5	20	10
	149344_A_G-core	440	snp	40	g01548	g01548	Cj0440c	tenA	34	Aminopyrimidine aminohydrolase		19	-0.265823	-66.6667	-5	-88.6076	0.0547157	0.0219842	4.91429e-05	5.91131e-08	9	40	10	20
	g00365_00025-aa	1331	accessory_allele		g00365	g00365_00025	Cj1331	legF	1052	CMP-N%2CN'-diacetyllegionaminic acid synthase		7	-0.367089	-72.6667	-2	-53.3502	0.00126731	0.00458359	0.0104935	6.09545e-08	1	48	6	24
	950445_C_T-core	138	snp	426	g00245	g00245	Cj0138	rimP	608	Ribosome maturation factor RimP		13	-0.367089	-72.6667	-2	-53.3502	0.00126731	0.00458359	0.0104935	6.09545e-08	4	45	9	21
	950451_G_T-core	138	snp	432	g00245	g00245	Cj0138	rimP	608	Ribosome maturation factor RimP		13	-0.367089	-72.6667	-2	-53.3502	0.00126731	0.00458359	0.0104935	6.09545e-08	4	45	9	21
	950452_G_A-core	138	snp	433	g00245	g00245	Cj0138	rimP	608	Ribosome maturation factor RimP		13	-0.367089	-72.6667	-2	-53.3502	0.00126731	0.00458359	0.0104935	6.09545e-08	4	45	9	21
	950453_A_T-core	138	snp	434	g00245	g00245	Cj0138	rimP	608	Ribosome maturation factor RimP		13	-0.367089	-72.6667	-2	-53.3502	0.00126731	0.00458359	0.0104935	6.09545e-08	4	45	9	21
	1150284_G_A-core	377	snp	1638	g01892	g01892	Cj0377	ftsH4	817	ATP-dependent zinc metalloprotease FtsH 4		5	-0.367089	-72.6667	-2	-53.3502	0.00126731	0.00458359	0.0104935	6.09545e-08	0	49	5	25
	1153251_G_A-core	1054	snp	273	g00517	g00517	Cj1054c	murC	821	UDP-N-acetylmuramate--L-alanine ligase		7	-0.367089	-72.6667	-2	-53.3502	0.00126731	0.00458359	0.0104935	6.09545e-08	1	48	6	24
	1153365_C_T-core	1054	snp	387	g00517	g00517	Cj1054c	murC	821	UDP-N-acetylmuramate--L-alanine ligase		7	-0.367089	-72.6667	-2	-53.3502	0.00126731	0.00458359	0.0104935	6.09545e-08	1	48	6	24
	1153638_G_A-core	1054	snp	660	g00517	g00517	Cj1054c	murC	821	UDP-N-acetylmuramate--L-alanine ligase		7	-0.367089	-72.6667	-2	-53.3502	0.00126731	0.00458359	0.0104935	6.09545e-08	1	48	6	24
	7674_A_T-core	1729	snp	855	g00212	g00212	Cj1729c	flgE	1	Flagellar hook protein FlgE		9	-0.367089	-72.6667	-2	-53.3502	0.00126731	0.00458359	0.0104935	6.09545e-08	2	47	7	23
	7974_T_A-core	1729	snp	1155	g00212	g00212	Cj1729c	flgE	1	Flagellar hook protein FlgE		11	-0.367089	-72.6667	-2	-53.3502	0.00126731	0.00458359	0.0104935	6.09545e-08	3	46	8	22
	937999_G_A-core	2602	snp	175	g00198_1	g00198_1	2000	pgtP	602	Phosphoglycerate transporter protein		11	-0.367089	-72.6667	-2	-53.3502	0.00126731	0.00458359	0.0104935	6.09545e-08	3	46	8	22
	1324406_C_C-core	570	snp	959	g00286	g00286	Cj0570	NA	1004	hypothetical protein		56	0.367089	79.3333	1	29.1224	0.00126731	0.000874165	0.0590258	6.5391e-08	40	9	16	14
	1041756_T_T-core	1190	snp	603	g00529	g00529	Cj1190c	NA	700	hypothetical protein		58	0.265823	73.3333	4	77.9747	0.0547157	0.00392623	0.000309889	6.65724e-08	39	10	19	11
	755427_A_C-core	1149	snp	51	g00522	g00522	Cj1149c	gmhA1	421	Phosphoheptose isomerase 1		6	-0.392405	-74.3333	-1	-29.1688	0.000361923	0.00314514	0.0590258	6.71891e-08	0	49	6	24
	17208_A_G-core	1706	snp	354	g01563	g01563	Cj1706c	rplD	3	50S ribosomal protein L4		12	-0.392405	-74.3333	-1	-29.1688	0.000361923	0.00314514	0.0590258	6.71891e-08	3	46	9	21
	16176_G_A-core	1708	snp	204	g00001	g00001	Cj1708c	rpsJ	3	30S ribosomal protein S10		10	-0.392405	-74.3333	-1	-29.1688	0.000361923	0.00314514	0.0590258	6.71891e-08	2	47	8	22
	g01014_00012-c	578	core_allele		g01014	g01014_00012	Cj0578c	tatC	263	Sec-independent protein translocase protein TatC		60	0.265823	80	3	63.7975	0.0547157	0.000721533	0.00185644	7.32909e-08	40	9	20	10
	1183111_C_C-core	561	snp	784	g00335	g00335	Cj0561c	NA	851	hypothetical protein		47	0.341772	61.3333	4	83.8481	0.00383141	0.0678022	0.000309889	8.05024e-08	35	14	12	18
	6996_T_C-core	1729	snp	177	g00212	g00212	Cj1729c	flgE	1	Flagellar hook protein FlgE		21	-0.367089	-57.3333	-4	-84.1857	0.00126731	0.211938	0.000309889	8.32333e-08	8	41	13	17
	1143558_G_G-core	775	snp	171	g01643	g01643	Cj0775c	valS	812	Valine--tRNA ligase		23	-0.316456	-79.6667	-2	-50.4219	0.0111965	0.00076952	0.0104935	9.04107e-08	10	39	13	17
	239904_A_G-core	780	snp	1785	g01494	g01494	Cj0780	napA	68	Periplasmic nitrate reductase		11	-0.316456	-79.6667	-2	-50.4219	0.0111965	0.00076952	0.0104935	9.04107e-08	4	45	7	23
	1143558_G_A-core	775	snp	171	g01643	g01643	Cj0775c	valS	812	Valine--tRNA ligase		56	0.316456	79.6667	2	50.4219	0.0111965	0.00076952	0.0104935	9.04107e-08	39	10	17	13
	708807_G_A-core	835	snp	1575	g01645	g01645	Cj0835c	acnB	386	Aconitate hydratase B		13	-0.316456	-73	-3	-69.3038	0.0111965	0.00438644	0.00185644	9.1175e-08	5	44	8	22
	783659_C_T-core	853	snp	1232	g01138	g01138	Cj0853c	hemL	449	Glutamate-1-semialdehyde 2%2C1-aminomutase		7	-0.316456	-73	-3	-69.3038	0.0111965	0.00438644	0.00185644	9.1175e-08	2	47	5	25
	1124616_A_G-core	1481	snp	1548	g00750	g00750	Cj1481c	addA	788	ATP-dependent helicase/nuclease subunit A		25	-0.367089	-56.3333	-4	-82.7173	0.00126731	0.264129	0.000309889	1.0373e-07	10	39	15	15
	734620_T_C-core	838	snp	1129	g00964_1	g00964_1	Cj0838c	metG	402	Methionine--tRNA ligase		22	-0.291139	-68.3333	-4	-79.5781	0.0236424	0.0148354	0.000309889	1.08692e-07	10	39	12	18
	744882_C_C-core	1342	snp	573	g00178_1	g00178_1	Cj1342c	NA	409	hypothetical protein		26	-0.341772	-39.6667	-5	-67.7848	0.00383141	0.619857	4.91429e-05	1.16711e-07	11	38	15	15
	92547_C_T-core	89	snp	1203	g01289	g01289	Cj0089	NA	18	hypothetical protein		18	-0.341772	-74.6667	-2	-51.038	0.00383141	0.00294221	0.0104935	1.18291e-07	7	42	11	19
	92622_G_A-core	89	snp	1278	g01289	g01289	Cj0089	NA	18	hypothetical protein		18	-0.341772	-74.6667	-2	-51.038	0.00383141	0.00294221	0.0104935	1.18291e-07	7	42	11	19
	1104378_C_T-core	189	snp	87	g01542	g01542	Cj0189c	NA	759	hypothetical protein		8	-0.341772	-74.6667	-2	-51.038	0.00383141	0.00294221	0.0104935	1.18291e-07	2	47	6	24
	1168057_T_T-core	1089	snp	1150	g02117	g02117	Cj1089c	NA	837	hypothetical protein		18	-0.341772	-74.6667	-2	-51.038	0.00383141	0.00294221	0.0104935	1.18291e-07	7	42	11	19
	1321116_A_G-core	1300	snp	438	g00709	g00709	Cj1300	ubiG	1002	Ubiquinone biosynthesis O-methyltransferase		8	-0.341772	-74.6667	-2	-51.038	0.00383141	0.00294221	0.0104935	1.18291e-07	2	47	6	24
	514641_C_T-core	1455	snp	798	g00125	g00125	Cj1455	prfB	260	Peptide chain release factor 2		10	-0.341772	-74.6667	-2	-51.038	0.00383141	0.00294221	0.0104935	1.18291e-07	3	46	7	23
	1034909_A_G-core	1684	snp	92	g01434	g01434	Cj1684c	gerN	694	Na(+)/H(+)-K(+) antiporter GerN		10	-0.341772	-74.6667	-2	-51.038	0.00383141	0.00294221	0.0104935	1.18291e-07	3	46	7	23
	g00950_00015-c	797	core_allele		g00950	g00950_00015	Cj0797c	NA	800	hypothetical protein		4	-0.341772	-68	-3	-69.7215	0.00383141	0.0167375	0.00185644	1.1905e-07	0	49	4	26
	891807_T_C-core	145	snp	1005	g00257_1	g00257_1	Cj0145	NA	560	hypothetical protein		6	-0.341772	-68	-3	-69.7215	0.00383141	0.0167375	0.00185644	1.1905e-07	1	48	5	25
	891807_T_T-core	145	snp	1005	g00257_1	g00257_1	Cj0145	NA	560	hypothetical protein		73	0.341772	68	3	69.7215	0.00383141	0.0167375	0.00185644	1.1905e-07	48	1	25	5
	1196235_T_T-core	2863	snp	3351	g00183_1	g00183_1	2000	NA	863	hypothetical protein		24	-0.240506	-68.6667	-5	-82.5738	0.168734	0.0144087	4.91429e-05	1.19478e-07	12	37	12	18
	1323771_A_A-core	570	snp	324	g00286	g00286	Cj0570	NA	1004	hypothetical protein		57	0.341772	81.3333	1	27.7975	0.00383141	0.000530743	0.0590258	1.20029e-07	40	9	17	13
	1324113_A_A-core	570	snp	666	g00286	g00286	Cj0570	NA	1004	hypothetical protein		57	0.341772	81.3333	1	27.7975	0.00383141	0.000530743	0.0590258	1.20029e-07	40	9	17	13
	1324185_G_G-core	570	snp	738	g00286	g00286	Cj0570	NA	1004	hypothetical protein		57	0.341772	81.3333	1	27.7975	0.00383141	0.000530743	0.0590258	1.20029e-07	40	9	17	13
	1324361_A_A-core	570	snp	914	g00286	g00286	Cj0570	NA	1004	hypothetical protein		57	0.341772	81.3333	1	27.7975	0.00383141	0.000530743	0.0590258	1.20029e-07	40	9	17	13
	922782_C_T-core	701	snp	1182	g01635	g01635	Cj0701	ydcP	593	putative protease YdcP		23	-0.367089	-63	-3	-69.3797	0.00126731	0.0517729	0.00185644	1.21806e-07	9	40	14	16
	123960_G_A-core	1346	snp	243	g00703	g00703	Cj1346c	dxr	26	1-deoxy-D-xylulose 5-phosphate reductoisomerase		12	-0.291139	-75	-3	-65.5063	0.0236424	0.00279999	0.00185644	1.22894e-07	5	44	7	23
	1163618_A_A-core	140	snp	980	g00247	g00247	Cj0140	NA	834	hypothetical protein		67	0.392405	64.6667	2	50.7511	0.000361923	0.032902	0.0104935	1.24956e-07	46	3	21	9
	g00173_2_00135-aa	1318	accessory_allele		g00173_2	g00173_2_00135	Cj1318	NA	1017	hypothetical protein		5	-0.367089	-69.6667	-2	-51.1477	0.00126731	0.00940768	0.0104935	1.25108e-07	0	49	5	25
	g00173_2_00209-aa	1318	accessory_allele		g00173_2	g00173_2_00209	Cj1318	NA	1017	hypothetical protein		5	-0.367089	-69.6667	-2	-51.1477	0.00126731	0.00940768	0.0104935	1.25108e-07	0	49	5	25
	g00173_3_00039-aa	3711	accessory_allele		g00173_3	g00173_3_00039	2000	NA	1711	hypothetical protein		5	-0.367089	-69.6667	-2	-51.1477	0.00126731	0.00940768	0.0104935	1.25108e-07	0	49	5	25
	g00173_3_00374-aa	3711	accessory_allele		g00173_3	g00173_3_00374	2000	NA	1711	hypothetical protein		5	-0.367089	-69.6667	-2	-51.1477	0.00126731	0.00940768	0.0104935	1.25108e-07	0	49	5	25
	287480_C_T-core	233	snp	443	g01242	g01242	Cj0233c	pyrE	93	Orotate phosphoribosyltransferase		7	-0.367089	-69.6667	-2	-51.1477	0.00126731	0.00940768	0.0104935	1.25108e-07	1	48	6	24
	941367_C_T-core	1126	snp	1401	g01168	g01168	Cj1126c	pglB	603	Undecaprenyl-diphosphooligosaccharide--protein glycotransferase		5	-0.367089	-69.6667	-2	-51.1477	0.00126731	0.00940768	0.0104935	1.25108e-07	0	49	5	25
	917916_G_A-core	1148	snp	903	g00227	g00227	Cj1148	rfaF	587	ADP-heptose--LPS heptosyltransferase 2		7	-0.367089	-69.6667	-2	-51.1477	0.00126731	0.00940768	0.0104935	1.25108e-07	1	48	6	24
	492216_T_C-core	1265	snp	297	g01226	g01226	Cj1265c	hydC	238	Quinone-reactive Ni/Fe-hydrogenase B-type cytochrome subunit		7	-0.367089	-69.6667	-2	-51.1477	0.00126731	0.00940768	0.0104935	1.25108e-07	1	48	6	24
	492273_T_C-core	1265	snp	354	g01226	g01226	Cj1265c	hydC	238	Quinone-reactive Ni/Fe-hydrogenase B-type cytochrome subunit		7	-0.367089	-69.6667	-2	-51.1477	0.00126731	0.00940768	0.0104935	1.25108e-07	1	48	6	24
	196603_A_G-core	1269	snp	307	g01077	g01077	Cj1269c	amiA	51	N-acetylmuramoyl-L-alanine amidase AmiA		5	-0.367089	-69.6667	-2	-51.1477	0.00126731	0.00940768	0.0104935	1.25108e-07	0	49	5	25
	1321463_G_A-core	1300	snp	785	g00709	g00709	Cj1300	ubiG	1002	Ubiquinone biosynthesis O-methyltransferase		5	-0.367089	-69.6667	-2	-51.1477	0.00126731	0.00940768	0.0104935	1.25108e-07	0	49	5	25
	1317221_A_C-core	1308	snp	182	g00680	g00680	Cj1308	NA	996	hypothetical protein		5	-0.367089	-69.6667	-2	-51.1477	0.00126731	0.00940768	0.0104935	1.25108e-07	0	49	5	25
	1317222_T_C-core	1308	snp	183	g00680	g00680	Cj1308	NA	996	hypothetical protein		5	-0.367089	-69.6667	-2	-51.1477	0.00126731	0.00940768	0.0104935	1.25108e-07	0	49	5	25
	1317243_T_A-core	1308	snp	204	g00680	g00680	Cj1308	NA	996	hypothetical protein		5	-0.367089	-69.6667	-2	-51.1477	0.00126731	0.00940768	0.0104935	1.25108e-07	0	49	5	25
	1317247_A_T-core	1308	snp	208	g00680	g00680	Cj1308	NA	996	hypothetical protein		5	-0.367089	-69.6667	-2	-51.1477	0.00126731	0.00940768	0.0104935	1.25108e-07	0	49	5	25
	1317249_G_T-core	1308	snp	210	g00680	g00680	Cj1308	NA	996	hypothetical protein		5	-0.367089	-69.6667	-2	-51.1477	0.00126731	0.00940768	0.0104935	1.25108e-07	0	49	5	25
	343071_A_G-core	1519	snp	294	g00749	g00749	Cj1519	moeA	121	Molybdopterin molybdenumtransferase		7	-0.367089	-69.6667	-2	-51.1477	0.00126731	0.00940768	0.0104935	1.25108e-07	1	48	6	24
	343308_T_C-core	1519	snp	531	g00749	g00749	Cj1519	moeA	121	Molybdopterin molybdenumtransferase		7	-0.367089	-69.6667	-2	-51.1477	0.00126731	0.00940768	0.0104935	1.25108e-07	1	48	6	24
	g00949_00012-c	1304	core_allele		g00949	g00949_00012	Cj1304	NA	942	hypothetical protein		74	0.367089	69.6667	2	51.1477	0.00126731	0.00940768	0.0104935	1.25108e-07	49	0	25	5
	1321208_G_G-core	1300	snp	530	g00709	g00709	Cj1300	ubiG	1002	Ubiquinone biosynthesis O-methyltransferase		72	0.367089	69.6667	2	51.1477	0.00126731	0.00940768	0.0104935	1.25108e-07	48	1	24	6
	1270143_C_C-core	1303	snp	900	g00689	g00689	Cj1303	fabH	942	3-oxoacyl-[acyl-carrier-protein] synthase 3		68	0.367089	69.6667	2	51.1477	0.00126731	0.00940768	0.0104935	1.25108e-07	46	3	22	8
	1270152_A_A-core	1303	snp	909	g00689	g00689	Cj1303	fabH	942	3-oxoacyl-[acyl-carrier-protein] synthase 3		68	0.367089	69.6667	2	51.1477	0.00126731	0.00940768	0.0104935	1.25108e-07	46	3	22	8
	1270218_T_T-core	1303	snp	975	g00689	g00689	Cj1303	fabH	942	3-oxoacyl-[acyl-carrier-protein] synthase 3		72	0.367089	69.6667	2	51.1477	0.00126731	0.00940768	0.0104935	1.25108e-07	48	1	24	6
	1270356_C_C-core	1304	snp	54	g00949	g00949	Cj1304	NA	942	hypothetical protein		74	0.367089	69.6667	2	51.1477	0.00126731	0.00940768	0.0104935	1.25108e-07	49	0	25	5
	1270492_G_G-core	1304	snp	190	g00949	g00949	Cj1304	NA	942	hypothetical protein		74	0.367089	69.6667	2	51.1477	0.00126731	0.00940768	0.0104935	1.25108e-07	49	0	25	5
	949031_A_G-core	511	snp	689	g03302	g03302	Cj0511	ctpB	607	Carboxy-terminal processing protease CtpB		6	-0.392405	-71.3333	-1	-27.9916	0.000361923	0.00602665	0.0590258	1.28746e-07	0	49	6	24
	949035_A_G-core	511	snp	693	g03302	g03302	Cj0511	ctpB	607	Carboxy-terminal processing protease CtpB		6	-0.392405	-71.3333	-1	-27.9916	0.000361923	0.00602665	0.0590258	1.28746e-07	0	49	6	24
	737928_C_T-core	1048	snp	519	g00819	g00819	Cj1048c	dapE	405	Succinyl-diaminopimelate desuccinylase		6	-0.392405	-71.3333	-1	-27.9916	0.000361923	0.00602665	0.0590258	1.28746e-07	0	49	6	24
	1133593_G_A-core	1210	snp	136	g02006	g02006	Cj1210	yohD	798	Inner membrane protein YohD		6	-0.392405	-71.3333	-1	-27.9916	0.000361923	0.00602665	0.0590258	1.28746e-07	0	49	6	24
	1124592_T_C-core	1481	snp	1524	g00750	g00750	Cj1481c	addA	788	ATP-dependent helicase/nuclease subunit A		6	-0.392405	-71.3333	-1	-27.9916	0.000361923	0.00602665	0.0590258	1.28746e-07	0	49	6	24
	1124734_A_G-core	1481	snp	1666	g00750	g00750	Cj1481c	addA	788	ATP-dependent helicase/nuclease subunit A		6	-0.392405	-71.3333	-1	-27.9916	0.000361923	0.00602665	0.0590258	1.28746e-07	0	49	6	24
	1123058_C_C-core	118	snp	749	g01209	g01209	Cj0118	ttcA	787	tRNA-cytidine(32) 2-sulfurtransferase		73	0.392405	71.3333	1	27.9916	0.000361923	0.00602665	0.0590258	1.28746e-07	49	0	24	6
	1326123_T_T-core	1042	snp	177	g00773	g00773	Cj1042c	exsA	1007	Exoenzyme S synthesis regulatory protein ExsA		73	0.392405	71.3333	1	27.9916	0.000361923	0.00602665	0.0590258	1.28746e-07	49	0	24	6
	1265794_T_T-core	1351	snp	70	g00380	g00380	Cj1351	pldA	938	Phospholipase A1		73	0.392405	71.3333	1	27.9916	0.000361923	0.00602665	0.0590258	1.28746e-07	49	0	24	6
	837918_A_G-core	895	snp	825	g03317	g03317	Cj0895c	aroA	508	3-phosphoshikimate 1-carboxyvinyltransferase		7	-0.367089	-76.3333	-1	-28.0211	0.00126731	0.00185355	0.0590258	1.38653e-07	1	48	6	24
	838029_T_C-core	895	snp	936	g03317	g03317	Cj0895c	aroA	508	3-phosphoshikimate 1-carboxyvinyltransferase		7	-0.367089	-76.3333	-1	-28.0211	0.00126731	0.00185355	0.0590258	1.38653e-07	1	48	6	24
	988585_A_G-core	1091	snp	1321	g03381	g03381	Cj1091c	leuS	642	Leucine--tRNA ligase		9	-0.367089	-76.3333	-1	-28.0211	0.00126731	0.00185355	0.0590258	1.38653e-07	2	47	7	23
	989253_A_G-core	1091	snp	1989	g03381	g03381	Cj1091c	leuS	642	Leucine--tRNA ligase		9	-0.367089	-76.3333	-1	-28.0211	0.00126731	0.00185355	0.0590258	1.38653e-07	2	47	7	23
	989265_G_A-core	1091	snp	2001	g03381	g03381	Cj1091c	leuS	642	Leucine--tRNA ligase		9	-0.367089	-76.3333	-1	-28.0211	0.00126731	0.00185355	0.0590258	1.38653e-07	2	47	7	23
	989299_G_A-core	1091	snp	2035	g03381	g03381	Cj1091c	leuS	642	Leucine--tRNA ligase		9	-0.367089	-76.3333	-1	-28.0211	0.00126731	0.00185355	0.0590258	1.38653e-07	2	47	7	23
	1270206_A_G-core	1303	snp	963	g00689	g00689	Cj1303	fabH	942	3-oxoacyl-[acyl-carrier-protein] synthase 3		13	-0.367089	-76.3333	-1	-28.0211	0.00126731	0.00185355	0.0590258	1.38653e-07	4	45	9	21
	108099_A_A-core	508	snp	390	g00101	g00101	Cj0508	pbpF	23	Penicillin-binding protein 1F		50	0.367089	76.3333	1	28.0211	0.00126731	0.00185355	0.0590258	1.38653e-07	37	12	13	17
	761202_A_G-core	665	snp	870	g03347	g03347	Cj0665c	argG	425	Argininosuccinate synthase		14	-0.240506	-82	-3	-59.1646	0.168734	0.00044402	0.00185644	1.39087e-07	7	42	7	23
	761406_C_A-core	665	snp	1074	g03347	g03347	Cj0665c	argG	425	Argininosuccinate synthase		14	-0.240506	-82	-3	-59.1646	0.168734	0.00044402	0.00185644	1.39087e-07	7	42	7	23
	225600_T_C-core	1407	snp	606	g01072	g01072	Cj1407c	algC	61	Phosphomannomutase/phosphoglucomutase		21	-0.316456	-63.3333	-4	-80.1688	0.0111965	0.04553	0.000309889	1.57974e-07	9	40	12	18
	616545_A_G-core	309	snp	291	g00575	g00575	Cj0309c	ykkD	339	Multidrug resistance protein YkkD		29	-0.265823	-77	-3	-61.4051	0.0547157	0.00158471	0.00185644	1.6097e-07	14	35	15	15
	524691_G_A-core	1688	snp	411	g00084	g00084	Cj1688c	secY	271	Protein translocase subunit SecY		25	-0.265823	-77	-3	-61.4051	0.0547157	0.00158471	0.00185644	1.6097e-07	12	37	13	17
	g01339_00017-aa	488	accessory_allele		g01339	g01339_00017	Cj0488	rhaM	1138	L-rhamnose mutarotase		15	-0.316456	-70	-3	-66.4557	0.0111965	0.00895037	0.00185644	1.86039e-07	6	43	9	21
	4822_T_C-core	2	snp	940	g00153	g00153	Cj0002	dnaN	1	Beta sliding clamp		5	-0.316456	-70	-3	-66.4557	0.0111965	0.00895037	0.00185644	1.86039e-07	1	48	4	26
	1737_T_C-core	3	snp	162	g00053	g00053	Cj0003	gyrB	1	DNA gyrase subunit B		5	-0.316456	-70	-3	-66.4557	0.0111965	0.00895037	0.00185644	1.86039e-07	1	48	4	26
	2379_C_T-core	3	snp	804	g00053	g00053	Cj0003	gyrB	1	DNA gyrase subunit B		5	-0.316456	-70	-3	-66.4557	0.0111965	0.00895037	0.00185644	1.86039e-07	1	48	4	26
	3601_G_A-core	3	snp	2026	g00053	g00053	Cj0003	gyrB	1	DNA gyrase subunit B		5	-0.316456	-70	-3	-66.4557	0.0111965	0.00895037	0.00185644	1.86039e-07	1	48	4	26
	708732_A_G-core	835	snp	1500	g01645	g01645	Cj0835c	acnB	386	Aconitate hydratase B		11	-0.316456	-70	-3	-66.4557	0.0111965	0.00895037	0.00185644	1.86039e-07	4	45	7	23
	708801_A_G-core	835	snp	1569	g01645	g01645	Cj0835c	acnB	386	Aconitate hydratase B		11	-0.316456	-70	-3	-66.4557	0.0111965	0.00895037	0.00185644	1.86039e-07	4	45	7	23
	1253202_T_C-core	836	snp	258	g01330	g01330	Cj0836	ogt	922	Methylated-DNA--protein-cysteine methyltransferase%2C constitutive		19	-0.367089	-60	-3	-66.0759	0.00126731	0.081853	0.00185644	1.92575e-07	7	42	12	18
	446316_A_G-core	1682	snp	285	g00010	g00010	Cj1682c	gltA	192	Citrate synthase		9	-0.316456	-76.6667	-2	-48.5232	0.0111965	0.00167606	0.0104935	1.9692e-07	3	46	6	24
	g00174_1_00340-aa	1310	accessory_allele		g00174_1	g00174_1_00340	Cj1310c	NA	1063	hypothetical protein		12	-0.291139	-65.3333	-4	-76.0844	0.0236424	0.0279213	0.000309889	2.04565e-07	5	44	7	23
	245253_G_A-core	1295	snp	1212	g00213_1	g00213_1	Cj1295	NA	71	Putative polysaccharide biosynthesis protein with aminopeptidase-like domain protein		18	-0.341772	-65	-3	-66.6456	0.00383141	0.0296441	0.00185644	2.10853e-07	7	42	11	19
	120186_C_T-core	193	snp	1089	g02122	g02122	Cj0193c	tig	25	Trigger factor		10	-0.341772	-71.6667	-2	-48.9873	0.00383141	0.0057503	0.0104935	2.31189e-07	3	46	7	23
	1153317_C_T-core	1054	snp	339	g00517	g00517	Cj1054c	murC	821	UDP-N-acetylmuramate--L-alanine ligase		8	-0.341772	-71.6667	-2	-48.9873	0.00383141	0.0057503	0.0104935	2.31189e-07	2	47	6	24
	549027_T_C-core	1131	snp	579	g02802	g02802	Cj1131c	galE	294	UDP-glucose 4-epimerase		14	-0.341772	-71.6667	-2	-48.9873	0.00383141	0.0057503	0.0104935	2.31189e-07	5	44	9	21
	1133523_C_T-core	1210	snp	66	g02006	g02006	Cj1210	yohD	798	Inner membrane protein YohD		8	-0.341772	-71.6667	-2	-48.9873	0.00383141	0.0057503	0.0104935	2.31189e-07	2	47	6	24
	514932_G_A-core	1455	snp	1089	g00125	g00125	Cj1455	prfB	260	Peptide chain release factor 2		8	-0.341772	-71.6667	-2	-48.9873	0.00383141	0.0057503	0.0104935	2.31189e-07	2	47	6	24
	390153_C_G-core	1476	snp	2844	g03363	g03363	Cj1476c	por	142	Pyruvate synthase		10	-0.341772	-71.6667	-2	-48.9873	0.00383141	0.0057503	0.0104935	2.31189e-07	3	46	7	23
	390156_A_G-core	1476	snp	2847	g03363	g03363	Cj1476c	por	142	Pyruvate synthase		10	-0.341772	-71.6667	-2	-48.9873	0.00383141	0.0057503	0.0104935	2.31189e-07	3	46	7	23
	1124676_T_C-core	1481	snp	1608	g00750	g00750	Cj1481c	addA	788	ATP-dependent helicase/nuclease subunit A		10	-0.341772	-71.6667	-2	-48.9873	0.00383141	0.0057503	0.0104935	2.31189e-07	3	46	7	23
	551499_T_C-core	1508	snp	348	g01205	g01205	Cj1508c	fdhD	299	Sulfur carrier protein FdhD		8	-0.341772	-71.6667	-2	-48.9873	0.00383141	0.0057503	0.0104935	2.31189e-07	2	47	6	24
	7750_C_G-core	1729	snp	931	g00212	g00212	Cj1729c	flgE	1	Flagellar hook protein FlgE		12	-0.341772	-71.6667	-2	-48.9873	0.00383141	0.0057503	0.0104935	2.31189e-07	4	45	8	22
	8258_T_C-core	1729	snp	1439	g00212	g00212	Cj1729c	flgE	1	Flagellar hook protein FlgE		12	-0.341772	-71.6667	-2	-48.9873	0.00383141	0.0057503	0.0104935	2.31189e-07	4	45	8	22
	526361_C_C-core	938	snp	53	g00414	g00414	Cj0938c	aas	273	Bifunctional protein Aas		69	0.341772	71.6667	2	48.9873	0.00383141	0.0057503	0.0104935	2.31189e-07	46	3	23	7
	529570_A_A-core	938	snp	3262	g00414	g00414	Cj0938c	aas	273	Bifunctional protein Aas		69	0.341772	71.6667	2	48.9873	0.00383141	0.0057503	0.0104935	2.31189e-07	46	3	23	7
	470388_C_C-core	1631	snp	738	g00386	g00386	Cj1631c	NA	218	hypothetical protein		67	0.341772	71.6667	2	48.9873	0.00383141	0.0057503	0.0104935	2.31189e-07	45	4	22	8
	290284_G_A-core	532	snp	40	g00079	g00079	Cj0532	mdh	96	Malate dehydrogenase		8	-0.291139	-72	-3	-62.8861	0.0236424	0.00547683	0.00185644	2.40382e-07	3	46	5	25
	1316178_G_A-core	729	snp	417	g01122	g01122	Cj0729	NA	994	hypothetical protein		22	-0.291139	-72	-3	-62.8861	0.0236424	0.00547683	0.00185644	2.40382e-07	10	39	12	18
	514236_C_T-core	1455	snp	393	g00125	g00125	Cj1455	prfB	260	Peptide chain release factor 2		14	-0.291139	-72	-3	-62.8861	0.0236424	0.00547683	0.00185644	2.40382e-07	6	43	8	22
	514248_T_C-core	1455	snp	405	g00125	g00125	Cj1455	prfB	260	Peptide chain release factor 2		12	-0.291139	-72	-3	-62.8861	0.0236424	0.00547683	0.00185644	2.40382e-07	5	44	7	23
	711328_C_A-core	208	snp	316	g01448	g01448	Cj0208	fokIM	387	Modification methylase FokI		18	-0.189873	-76.3333	-4	-57.9747	0.418991	0.00185355	0.000309889	2.40667e-07	10	39	8	22
	1129520_T_C-core	259	snp	23	g00459	g00459	Cj0259	pyrC	793	Dihydroorotase		10	-0.291139	-78.6667	-2	-45.8059	0.0236424	0.00100714	0.0104935	2.49861e-07	4	45	6	24
	659503_A_G-core	399	snp	166	g01253	g01253	Cj0399	NA	360	hypothetical protein		12	-0.291139	-78.6667	-2	-45.8059	0.0236424	0.00100714	0.0104935	2.49861e-07	5	44	7	23
	1270930_G_G-core	305	snp	409	g00366	g00366	Cj0305c	NA	943	putative protein		69	0.291139	78.6667	2	45.8059	0.0236424	0.00100714	0.0104935	2.49861e-07	45	4	24	6
	g01401_00009-a	3371	accessory_pa		g01401	g01401_00009	2000	NA	1371	hypothetical protein		18	-0.240506	-72.3333	-4	-69.5865	0.168734	0.00481832	0.000309889	2.51944e-07	9	40	9	21
	1219659_T_T-core	463	snp	159	g02151	g02151	Cj0463	NA	888	putative zinc protease		24	-0.240506	-72.3333	-4	-69.5865	0.168734	0.00481832	0.000309889	2.51944e-07	12	37	12	18
	1219680_A_A-core	463	snp	180	g02151	g02151	Cj0463	NA	888	putative zinc protease		24	-0.240506	-72.3333	-4	-69.5865	0.168734	0.00481832	0.000309889	2.51944e-07	12	37	12	18
	1219659_T_C-core	463	snp	159	g02151	g02151	Cj0463	NA	888	putative zinc protease		55	0.240506	72.3333	4	69.5865	0.168734	0.00481832	0.000309889	2.51944e-07	37	12	18	12
	1219680_A_G-core	463	snp	180	g02151	g02151	Cj0463	NA	888	putative zinc protease		55	0.240506	72.3333	4	69.5865	0.168734	0.00481832	0.000309889	2.51944e-07	37	12	18	12
	228045_C_A-core	245	snp	81	g01668	g01668	Cj0245	rplT	63	50S ribosomal protein L20		28	-0.341772	-78.3333	-1	-26.7722	0.00383141	0.0011193	0.0590258	2.53132e-07	12	37	16	14
	228135_T_C-core	245	snp	171	g01668	g01668	Cj0245	rplT	63	50S ribosomal protein L20		28	-0.341772	-78.3333	-1	-26.7722	0.00383141	0.0011193	0.0590258	2.53132e-07	12	37	16	14
	936399_C_T-core	1700	snp	303	g03153	g03153	Cj1700c	rplP	600	50S ribosomal protein L16		16	-0.341772	-78.3333	-1	-26.7722	0.00383141	0.0011193	0.0590258	2.53132e-07	6	43	10	20
	1323625_T_T-core	570	snp	178	g00286	g00286	Cj0570	NA	1004	hypothetical protein		55	0.341772	78.3333	1	26.7722	0.00383141	0.0011193	0.0590258	2.53132e-07	39	10	16	14
	1323967_G_G-core	570	snp	520	g00286	g00286	Cj0570	NA	1004	hypothetical protein		57	0.341772	78.3333	1	26.7722	0.00383141	0.0011193	0.0590258	2.53132e-07	40	9	17	13
	516780_G_A-core	578	snp	165	g01014	g01014	Cj0578c	tatC	263	Sec-independent protein translocase protein TatC		20	-0.189873	-83	-3	-47.2785	0.418991	0.000339953	0.00185644	2.64427e-07	11	38	9	21
	732177_G_A-core	684	snp	537	g00883	g00883	Cj0684	priA	401	Primosomal protein N'		31	-0.316456	-60.3333	-4	-76.3713	0.0111965	0.0795537	0.000309889	2.76025e-07	14	35	17	13
	225036_T_C-core	1407	snp	42	g01072	g01072	Cj1407c	algC	61	Phosphomannomutase/phosphoglucomutase		21	-0.316456	-60.3333	-4	-76.3713	0.0111965	0.0795537	0.000309889	2.76025e-07	9	40	12	18
	858717_C_T-core	720	snp	63	g00505	g00505	Cj0720c	flaC	526	Secreted flagellin C		9	-0.367089	-66.6667	-2	-48.9451	0.00126731	0.0219842	0.0104935	2.92356e-07	2	47	7	23
	883446_C_T-core	1264	snp	393	g01037	g01037	Cj1264c	hybD	551	Hydrogenase 2 maturation protease		9	-0.367089	-66.6667	-2	-48.9451	0.00126731	0.0219842	0.0104935	2.92356e-07	2	47	7	23
	237396_C_T-core	1372	snp	369	g01252	g01252	Cj1372	mlaC	67	putative phospholipid-binding protein MlaC		19	-0.367089	-66.6667	-2	-48.9451	0.00126731	0.0219842	0.0104935	2.92356e-07	7	42	12	18
	237438_C_T-core	1372	snp	411	g01252	g01252	Cj1372	mlaC	67	putative phospholipid-binding protein MlaC		19	-0.367089	-66.6667	-2	-48.9451	0.00126731	0.0219842	0.0104935	2.92356e-07	7	42	12	18
	237459_C_T-core	1372	snp	432	g01252	g01252	Cj1372	mlaC	67	putative phospholipid-binding protein MlaC		19	-0.367089	-66.6667	-2	-48.9451	0.00126731	0.0219842	0.0104935	2.92356e-07	7	42	12	18
	901462_C_G-core	1676	snp	382	g01009	g01009	Cj1676	murB	570	UDP-N-acetylenolpyruvoylglucosamine reductase		7	-0.367089	-66.6667	-2	-48.9451	0.00126731	0.0219842	0.0104935	2.92356e-07	1	48	6	24
	947947_G_A-core	1680	snp	655	g00842	g00842	Cj1680c	NA	606	hypothetical protein		23	-0.367089	-66.6667	-2	-48.9451	0.00126731	0.0219842	0.0104935	2.92356e-07	9	40	14	16
	8133_A_T-core	1729	snp	1314	g00212	g00212	Cj1729c	flgE	1	Flagellar hook protein FlgE		11	-0.367089	-66.6667	-2	-48.9451	0.00126731	0.0219842	0.0104935	2.92356e-07	3	46	8	22
	622830_C_T-core	513	snp	51	g00792	g00792	Cj0513	purS	341	Phosphoribosylformylglycinamidine synthase subunit PurS		7	-0.367089	-73.3333	-1	-26.9198	0.00126731	0.00392623	0.0590258	2.93697e-07	1	48	6	24
	379482_A_G-core	607	snp	603	g03403	g03403	Cj0607	macB	139	Macrolide export ATP-binding/permease protein MacB		7	-0.367089	-73.3333	-1	-26.9198	0.00126731	0.00392623	0.0590258	2.93697e-07	1	48	6	24
	117003_T_C-core	1660	snp	594	g01288	g01288	Cj1660	NA	24	hypothetical protein		7	-0.367089	-73.3333	-1	-26.9198	0.00126731	0.00392623	0.0590258	2.93697e-07	1	48	6	24
	117019_G_A-core	1660	snp	610	g01288	g01288	Cj1660	NA	24	hypothetical protein		7	-0.367089	-73.3333	-1	-26.9198	0.00126731	0.00392623	0.0590258	2.93697e-07	1	48	6	24
	935604_T_C-core	1701	snp	207	g02949	g02949	Cj1701c	rpsC	600	30S ribosomal protein S3		11	-0.367089	-73.3333	-1	-26.9198	0.00126731	0.00392623	0.0590258	2.93697e-07	3	46	8	22
	17211_T_A-core	1706	snp	357	g01563	g01563	Cj1706c	rplD	3	50S ribosomal protein L4		11	-0.367089	-73.3333	-1	-26.9198	0.00126731	0.00392623	0.0590258	2.93697e-07	3	46	8	22
	16674_T_C-core	1707	snp	393	g00154	g00154	Cj1707c	rplC	3	50S ribosomal protein L3		11	-0.367089	-73.3333	-1	-26.9198	0.00126731	0.00392623	0.0590258	2.93697e-07	3	46	8	22
	974307_T_C-core	1710	snp	825	g01730	g01730	Cj1710c	rnj	627	Ribonuclease J		11	-0.367089	-73.3333	-1	-26.9198	0.00126731	0.00392623	0.0590258	2.93697e-07	3	46	8	22
	334305_G_A-core	1718	snp	564	g01451	g01451	Cj1718c	leuB	116	3-isopropylmalate dehydrogenase		9	-0.367089	-73.3333	-1	-26.9198	0.00126731	0.00392623	0.0590258	2.93697e-07	2	47	7	23
	334308_G_A-core	1718	snp	567	g01451	g01451	Cj1718c	leuB	116	3-isopropylmalate dehydrogenase		9	-0.367089	-73.3333	-1	-26.9198	0.00126731	0.00392623	0.0590258	2.93697e-07	2	47	7	23
	622830_C_C-core	513	snp	51	g00792	g00792	Cj0513	purS	341	Phosphoribosylformylglycinamidine synthase subunit PurS		72	0.367089	73.3333	1	26.9198	0.00126731	0.00392623	0.0590258	2.93697e-07	48	1	24	6
	1270488_A_A-core	1304	snp	186	g00949	g00949	Cj1304	NA	942	hypothetical protein		62	0.367089	73.3333	1	26.9198	0.00126731	0.00392623	0.0590258	2.93697e-07	43	6	19	11
	1041756_T_C-core	1190	snp	603	g00529	g00529	Cj1190c	NA	700	hypothetical protein		16	-0.240506	-79	-3	-57	0.168734	0.000945856	0.00185644	2.96285e-07	8	41	8	22
	735099_G_A-core	838	snp	1608	g00964_1	g00964_1	Cj0838c	metG	402	Methionine--tRNA ligase		21	-0.265823	-67.3333	-4	-71.5949	0.0547157	0.0182054	0.000309889	3.08688e-07	10	39	11	19
	433200_G_A-core	719	snp	180	g00691	g00691	Cj0719c	NA	179	Pyridoxal phosphate homeostasis protein		11	-0.265823	-80.6667	-2	-42.8861	0.0547157	0.000602434	0.0104935	3.45891e-07	5	44	6	24
	982776_T_C-core	254	snp	402	g02728	g02728	Cj0254	NA	637	hypothetical protein		15	-0.265823	-74	-3	-59.0127	0.0547157	0.00355448	0.00185644	3.61052e-07	7	42	8	22
	1101651_C_T-core	548	snp	510	g00326	g00326	Cj0548	fliD	755	Flagellar hook-associated protein 2		34	0.113924	6.33333	7	5.05063	0.708168	0.964462	5.78152e-07	3.94878e-07	24	25	10	20
	518634_G_A-core	621	snp	813	g00393	g00393	Cj0621	NA	265	hypothetical protein		36	-0.341772	-55.3333	-4	-75.6456	0.00383141	0.352756	0.000309889	4.18832e-07	16	33	20	10
	518637_A_G-core	621	snp	816	g00393	g00393	Cj0621	NA	265	hypothetical protein		36	-0.341772	-55.3333	-4	-75.6456	0.00383141	0.352756	0.000309889	4.18832e-07	16	33	20	10
	g00439_00040-aa	3246	accessory_allele		g00439	g00439_00040	2000	NA	1246	hypothetical protein		17	-0.316456	-67	-3	-63.6076	0.0111965	0.0205452	0.00185644	4.27045e-07	7	42	10	20
	729486_C_A-core	147	snp	258	g02281	g02281	Cj0147c	trxA	399	Thioredoxin 1		15	-0.316456	-67	-3	-63.6076	0.0111965	0.0205452	0.00185644	4.27045e-07	6	43	9	21
	1081596_T_T-core	983	snp	516	g00494	g00494	Cj0983	NA	739	hypothetical protein		60	0.316456	67	3	63.6076	0.0111965	0.0205452	0.00185644	4.27045e-07	41	8	19	11
	g00198_2_00014-a	3480	accessory_pa		g00198_2	g00198_2_00014	2000	pgtP	1480	Phosphoglycerate transporter protein		13	-0.316456	-73.6667	-2	-46.6245	0.0111965	0.00370133	0.0104935	4.34868e-07	5	44	8	22
	92639_C_T-core	89	snp	1295	g01289	g01289	Cj0089	NA	18	hypothetical protein		17	-0.316456	-73.6667	-2	-46.6245	0.0111965	0.00370133	0.0104935	4.34868e-07	7	42	10	20
	92674_C_G-core	89	snp	1330	g01289	g01289	Cj0089	NA	18	hypothetical protein		15	-0.316456	-73.6667	-2	-46.6245	0.0111965	0.00370133	0.0104935	4.34868e-07	6	43	9	21
	1037363_A_G-core	812	snp	1373	g02114	g02114	Cj0812	thrC	695	Threonine synthase		7	-0.316456	-73.6667	-2	-46.6245	0.0111965	0.00370133	0.0104935	4.34868e-07	2	47	5	25
	1268391_T_C-core	862	snp	1680	g00879	g00879	Cj0862c	pabB	939	Aminodeoxychorismate synthase component 1		13	-0.316456	-73.6667	-2	-46.6245	0.0111965	0.00370133	0.0104935	4.34868e-07	5	44	8	22
	114644_G_A-core	1658	snp	860	g01164	g01164	Cj1658	efeU	24	Ferrous iron permease EfeU		7	-0.316456	-73.6667	-2	-46.6245	0.0111965	0.00370133	0.0104935	4.34868e-07	2	47	5	25
	114656_G_A-core	1658	snp	872	g01164	g01164	Cj1658	efeU	24	Ferrous iron permease EfeU		7	-0.316456	-73.6667	-2	-46.6245	0.0111965	0.00370133	0.0104935	4.34868e-07	2	47	5	25
	1321116_A_A-core	1300	snp	438	g00709	g00709	Cj1300	ubiG	1002	Ubiquinone biosynthesis O-methyltransferase		66	0.316456	73.6667	2	46.6245	0.0111965	0.00370133	0.0104935	4.34868e-07	44	5	22	8
	1309502_C_T-core	304	snp	332	g00322	g00322	Cj0304c	tam	987	Trans-aconitate 2-methyltransferase		9	-0.316456	-80.3333	-1	-25.4219	0.0111965	0.000674125	0.0590258	4.45517e-07	3	46	6	24
	862900_G_A-core	306	snp	640	g00388	g00388	Cj0306c	bioF	529	8-amino-7-oxononanoate synthase		9	-0.316456	-80.3333	-1	-25.4219	0.0111965	0.000674125	0.0590258	4.45517e-07	3	46	6	24
	1309502_C_C-core	304	snp	332	g00322	g00322	Cj0304c	tam	987	Trans-aconitate 2-methyltransferase		70	0.316456	80.3333	1	25.4219	0.0111965	0.000674125	0.0590258	4.45517e-07	46	3	24	6
	1323559_C_C-core	570	snp	112	g00286	g00286	Cj0570	NA	1004	hypothetical protein		56	0.316456	80.3333	1	25.4219	0.0111965	0.000674125	0.0590258	4.45517e-07	39	10	17	13
	1324149_C_C-core	570	snp	702	g00286	g00286	Cj0570	NA	1004	hypothetical protein		52	0.316456	80.3333	1	25.4219	0.0111965	0.000674125	0.0590258	4.45517e-07	37	12	15	15
	1324225_G_G-core	570	snp	778	g00286	g00286	Cj0570	NA	1004	hypothetical protein		52	0.316456	80.3333	1	25.4219	0.0111965	0.000674125	0.0590258	4.45517e-07	37	12	15	15
	518739_G_A-core	621	snp	918	g00393	g00393	Cj0621	NA	265	hypothetical protein		42	-0.291139	-49.6667	-5	-72.2996	0.0236424	0.473008	4.91429e-05	5.49567e-07	20	29	22	8
	469926_T_T-core	1631	snp	276	g00386	g00386	Cj1631c	NA	218	hypothetical protein		50	0.265823	57.6667	5	76.6456	0.0547157	0.205573	4.91429e-05	5.52762e-07	35	14	15	15
	g01925_00013-c	1711	core_allele		g01925	g01925_00013	Cj1711c	rsmA	483	Ribosomal RNA small subunit methyltransferase A		7	-0.367089	-70.3333	-1	-25.8186	0.00126731	0.00744023	0.0590258	5.56559e-07	1	48	6	24
	664164_C_T-core	54	snp	270	g01030	g01030	Cj0054c	NA	364	hypothetical protein		5	-0.367089	-70.3333	-1	-25.8186	0.00126731	0.00744023	0.0590258	5.56559e-07	0	49	5	25
	1066730_C_T-core	68	snp	857	g01098	g01098	Cj0068	sppA	722	Putative signal peptide peptidase SppA		5	-0.367089	-70.3333	-1	-25.8186	0.00126731	0.00744023	0.0590258	5.56559e-07	0	49	5	25
	181851_T_C-core	119	snp	153	g02021	g02021	Cj0119	NA	46	hypothetical protein		5	-0.367089	-70.3333	-1	-25.8186	0.00126731	0.00744023	0.0590258	5.56559e-07	0	49	5	25
	345066_C_T-core	184	snp	657	g01581	g01581	Cj0184c	NA	122	hypothetical protein		7	-0.367089	-70.3333	-1	-25.8186	0.00126731	0.00744023	0.0590258	5.56559e-07	1	48	6	24
	989698_C_T-core	468	snp	7	g01024	g01024	Cj0468	glnP	643	putative glutamine ABC transporter permease protein GlnP		5	-0.367089	-70.3333	-1	-25.8186	0.00126731	0.00744023	0.0590258	5.56559e-07	0	49	5	25
	989778_T_C-core	468	snp	87	g01024	g01024	Cj0468	glnP	643	putative glutamine ABC transporter permease protein GlnP		5	-0.367089	-70.3333	-1	-25.8186	0.00126731	0.00744023	0.0590258	5.56559e-07	0	49	5	25
	112446_C_T-core	506	snp	2259	g02167	g02167	Cj0506	alaS	23	Alanine--tRNA ligase		11	-0.367089	-70.3333	-1	-25.8186	0.00126731	0.00744023	0.0590258	5.56559e-07	3	46	8	22
	949144_G_A-core	511	snp	802	g03302	g03302	Cj0511	ctpB	607	Carboxy-terminal processing protease CtpB		5	-0.367089	-70.3333	-1	-25.8186	0.00126731	0.00744023	0.0590258	5.56559e-07	0	49	5	25
	949192_A_G-core	511	snp	850	g03302	g03302	Cj0511	ctpB	607	Carboxy-terminal processing protease CtpB		5	-0.367089	-70.3333	-1	-25.8186	0.00126731	0.00744023	0.0590258	5.56559e-07	0	49	5	25
	949196_C_T-core	511	snp	854	g03302	g03302	Cj0511	ctpB	607	Carboxy-terminal processing protease CtpB		5	-0.367089	-70.3333	-1	-25.8186	0.00126731	0.00744023	0.0590258	5.56559e-07	0	49	5	25
	949293_A_G-core	511	snp	951	g03302	g03302	Cj0511	ctpB	607	Carboxy-terminal processing protease CtpB		5	-0.367089	-70.3333	-1	-25.8186	0.00126731	0.00744023	0.0590258	5.56559e-07	0	49	5	25
	949320_G_A-core	511	snp	978	g03302	g03302	Cj0511	ctpB	607	Carboxy-terminal processing protease CtpB		9	-0.367089	-70.3333	-1	-25.8186	0.00126731	0.00744023	0.0590258	5.56559e-07	2	47	7	23
	623617_G_A-core	514	snp	595	g00850	g00850	Cj0514	purQ	341	Phosphoribosylformylglycinamidine synthase subunit PurQ		5	-0.367089	-70.3333	-1	-25.8186	0.00126731	0.00744023	0.0590258	5.56559e-07	0	49	5	25
	623625_T_C-core	514	snp	603	g00850	g00850	Cj0514	purQ	341	Phosphoribosylformylglycinamidine synthase subunit PurQ		5	-0.367089	-70.3333	-1	-25.8186	0.00126731	0.00744023	0.0590258	5.56559e-07	0	49	5	25
	534399_G_A-core	515	snp	48	g01297	g01297	Cj0515	NA	281	hypothetical protein		5	-0.367089	-70.3333	-1	-25.8186	0.00126731	0.00744023	0.0590258	5.56559e-07	0	49	5	25
	534590_G_A-core	515	snp	239	g01297	g01297	Cj0515	NA	281	hypothetical protein		5	-0.367089	-70.3333	-1	-25.8186	0.00126731	0.00744023	0.0590258	5.56559e-07	0	49	5	25
	467838_C_T-core	518	snp	12	g00058	g00058	Cj0518	htpG	217	Chaperone protein HtpG		5	-0.367089	-70.3333	-1	-25.8186	0.00126731	0.00744023	0.0590258	5.56559e-07	0	49	5	25
	291462_G_A-core	533	snp	318	g00970	g00970	Cj0533	sucC	96	Succinate--CoA ligase [ADP-forming] subunit beta		5	-0.367089	-70.3333	-1	-25.8186	0.00126731	0.00744023	0.0590258	5.56559e-07	0	49	5	25
	291513_C_T-core	533	snp	369	g00970	g00970	Cj0533	sucC	96	Succinate--CoA ligase [ADP-forming] subunit beta		5	-0.367089	-70.3333	-1	-25.8186	0.00126731	0.00744023	0.0590258	5.56559e-07	0	49	5	25
	291528_A_G-core	533	snp	384	g00970	g00970	Cj0533	sucC	96	Succinate--CoA ligase [ADP-forming] subunit beta		5	-0.367089	-70.3333	-1	-25.8186	0.00126731	0.00744023	0.0590258	5.56559e-07	0	49	5	25
	291633_G_A-core	533	snp	489	g00970	g00970	Cj0533	sucC	96	Succinate--CoA ligase [ADP-forming] subunit beta		5	-0.367089	-70.3333	-1	-25.8186	0.00126731	0.00744023	0.0590258	5.56559e-07	0	49	5	25
	292140_A_G-core	533	snp	996	g00970	g00970	Cj0533	sucC	96	Succinate--CoA ligase [ADP-forming] subunit beta		5	-0.367089	-70.3333	-1	-25.8186	0.00126731	0.00744023	0.0590258	5.56559e-07	0	49	5	25
	518974_C_T-core	621	snp	1153	g00393	g00393	Cj0621	NA	265	hypothetical protein		5	-0.367089	-70.3333	-1	-25.8186	0.00126731	0.00744023	0.0590258	5.56559e-07	0	49	5	25
	325605_A_G-core	764	snp	780	g02185	g02185	Cj0764c	speA	112	Biosynthetic arginine decarboxylase		5	-0.367089	-70.3333	-1	-25.8186	0.00126731	0.00744023	0.0590258	5.56559e-07	0	49	5	25
	755187_C_T-core	793	snp	828	g02782	g02782	Cj0793	atoS	420	Signal transduction histidine-protein kinase AtoS		11	-0.367089	-70.3333	-1	-25.8186	0.00126731	0.00744023	0.0590258	5.56559e-07	3	46	8	22
	812682_T_C-core	831	snp	123	g00488	g00488	Cj0831c	trmA	481	tRNA/tmRNA (uracil-C(5))-methyltransferase		5	-0.367089	-70.3333	-1	-25.8186	0.00126731	0.00744023	0.0590258	5.56559e-07	0	49	5	25
	1096865_G_A-core	889	snp	962	g01633	g01633	Cj0889c	phoR	752	Phosphate regulon sensor protein PhoR		5	-0.367089	-70.3333	-1	-25.8186	0.00126731	0.00744023	0.0590258	5.56559e-07	0	49	5	25
	1170045_G_A-core	917	snp	378	g00708	g00708	Cj0917c	cstA	838	Peptide transporter CstA		5	-0.367089	-70.3333	-1	-25.8186	0.00126731	0.00744023	0.0590258	5.56559e-07	0	49	5	25
	33752_C_T-core	931	snp	1196	g01071	g01071	Cj0931c	argH	6	Argininosuccinate lyase		5	-0.367089	-70.3333	-1	-25.8186	0.00126731	0.00744023	0.0590258	5.56559e-07	0	49	5	25
	171435_T_C-core	942	snp	630	g02165	g02165	Cj0942c	secA	42	Protein translocase subunit SecA		5	-0.367089	-70.3333	-1	-25.8186	0.00126731	0.00744023	0.0590258	5.56559e-07	0	49	5	25
	171438_A_G-core	942	snp	633	g02165	g02165	Cj0942c	secA	42	Protein translocase subunit SecA		5	-0.367089	-70.3333	-1	-25.8186	0.00126731	0.00744023	0.0590258	5.56559e-07	0	49	5	25
	172512_T_C-core	942	snp	1707	g02165	g02165	Cj0942c	secA	42	Protein translocase subunit SecA		5	-0.367089	-70.3333	-1	-25.8186	0.00126731	0.00744023	0.0590258	5.56559e-07	0	49	5	25
	484773_G_A-core	955	snp	630	g01598	g01598	Cj0955c	purL	232	Phosphoribosylformylglycinamidine synthase subunit PurL		5	-0.367089	-70.3333	-1	-25.8186	0.00126731	0.00744023	0.0590258	5.56559e-07	0	49	5	25
	1177911_A_G-core	1024	snp	105	g03305	g03305	Cj1024c	atoC	845	Regulatory protein AtoC		5	-0.367089	-70.3333	-1	-25.8186	0.00126731	0.00744023	0.0590258	5.56559e-07	0	49	5	25
	1077372_T_C-core	1025	snp	240	g00572	g00572	Cj1025c	NA	733	hypothetical protein		5	-0.367089	-70.3333	-1	-25.8186	0.00126731	0.00744023	0.0590258	5.56559e-07	0	49	5	25
	398511_A_G-core	1027	snp	18	g00018	g00018	Cj1027c	gyrA	149	DNA gyrase subunit A		5	-0.367089	-70.3333	-1	-25.8186	0.00126731	0.00744023	0.0590258	5.56559e-07	0	49	5	25
	401010_C_T-core	1027	snp	2517	g00018	g00018	Cj1027c	gyrA	149	DNA gyrase subunit A		5	-0.367089	-70.3333	-1	-25.8186	0.00126731	0.00744023	0.0590258	5.56559e-07	0	49	5	25
	940026_T_C-core	1126	snp	60	g01168	g01168	Cj1126c	pglB	603	Undecaprenyl-diphosphooligosaccharide--protein glycotransferase		5	-0.367089	-70.3333	-1	-25.8186	0.00126731	0.00744023	0.0590258	5.56559e-07	0	49	5	25
	500880_A_G-core	1127	snp	159	g01447	g01447	Cj1127c	pglJ	247	N-acetylgalactosamine-N%2CN'-diacetylbacillosaminyl-diphospho-undecaprenol 4-alpha-N-acetylgalactosaminyltransferase		5	-0.367089	-70.3333	-1	-25.8186	0.00126731	0.00744023	0.0590258	5.56559e-07	0	49	5	25
	501714_C_T-core	1127	snp	993	g01447	g01447	Cj1127c	pglJ	247	N-acetylgalactosamine-N%2CN'-diacetylbacillosaminyl-diphospho-undecaprenol 4-alpha-N-acetylgalactosaminyltransferase		5	-0.367089	-70.3333	-1	-25.8186	0.00126731	0.00744023	0.0590258	5.56559e-07	0	49	5	25
	501789_C_T-core	1127	snp	1068	g01447	g01447	Cj1127c	pglJ	247	N-acetylgalactosamine-N%2CN'-diacetylbacillosaminyl-diphospho-undecaprenol 4-alpha-N-acetylgalactosaminyltransferase		5	-0.367089	-70.3333	-1	-25.8186	0.00126731	0.00744023	0.0590258	5.56559e-07	0	49	5	25
	549378_T_C-core	1131	snp	930	g02802	g02802	Cj1131c	galE	294	UDP-glucose 4-epimerase		5	-0.367089	-70.3333	-1	-25.8186	0.00126731	0.00744023	0.0590258	5.56559e-07	0	49	5	25
	925251_T_C-core	1201	snp	429	g02173	g02173	Cj1201	metE	596	5-methyltetrahydropteroyltriglutamate--homocysteine methyltransferase		7	-0.367089	-70.3333	-1	-25.8186	0.00126731	0.00744023	0.0590258	5.56559e-07	1	48	6	24
	925254_C_T-core	1201	snp	432	g02173	g02173	Cj1201	metE	596	5-methyltetrahydropteroyltriglutamate--homocysteine methyltransferase		7	-0.367089	-70.3333	-1	-25.8186	0.00126731	0.00744023	0.0590258	5.56559e-07	1	48	6	24
	927529_C_T-core	1202	snp	445	g01001	g01001	Cj1202	metF	596	5%2C10-methylenetetrahydrofolate reductase		5	-0.367089	-70.3333	-1	-25.8186	0.00126731	0.00744023	0.0590258	5.56559e-07	0	49	5	25
	1321208_G_A-core	1300	snp	530	g00709	g00709	Cj1300	ubiG	1002	Ubiquinone biosynthesis O-methyltransferase		5	-0.367089	-70.3333	-1	-25.8186	0.00126731	0.00744023	0.0590258	5.56559e-07	0	49	5	25
	1321215_G_A-core	1300	snp	537	g00709	g00709	Cj1300	ubiG	1002	Ubiquinone biosynthesis O-methyltransferase		7	-0.367089	-70.3333	-1	-25.8186	0.00126731	0.00744023	0.0590258	5.56559e-07	1	48	6	24
	1321324_G_A-core	1300	snp	646	g00709	g00709	Cj1300	ubiG	1002	Ubiquinone biosynthesis O-methyltransferase		7	-0.367089	-70.3333	-1	-25.8186	0.00126731	0.00744023	0.0590258	5.56559e-07	1	48	6	24
	1270143_C_T-core	1303	snp	900	g00689	g00689	Cj1303	fabH	942	3-oxoacyl-[acyl-carrier-protein] synthase 3		9	-0.367089	-70.3333	-1	-25.8186	0.00126731	0.00744023	0.0590258	5.56559e-07	2	47	7	23
	1270152_A_G-core	1303	snp	909	g00689	g00689	Cj1303	fabH	942	3-oxoacyl-[acyl-carrier-protein] synthase 3		9	-0.367089	-70.3333	-1	-25.8186	0.00126731	0.00744023	0.0590258	5.56559e-07	2	47	7	23
	1270218_T_C-core	1303	snp	975	g00689	g00689	Cj1303	fabH	942	3-oxoacyl-[acyl-carrier-protein] synthase 3		5	-0.367089	-70.3333	-1	-25.8186	0.00126731	0.00744023	0.0590258	5.56559e-07	0	49	5	25
	314009_C_T-core	1368	snp	83	g01457	g01457	Cj1368	mqnE	107	Aminodeoxyfutalosine synthase		5	-0.367089	-70.3333	-1	-25.8186	0.00126731	0.00744023	0.0590258	5.56559e-07	0	49	5	25
	314011_T_C-core	1368	snp	85	g01457	g01457	Cj1368	mqnE	107	Aminodeoxyfutalosine synthase		5	-0.367089	-70.3333	-1	-25.8186	0.00126731	0.00744023	0.0590258	5.56559e-07	0	49	5	25
	314025_T_C-core	1368	snp	99	g01457	g01457	Cj1368	mqnE	107	Aminodeoxyfutalosine synthase		5	-0.367089	-70.3333	-1	-25.8186	0.00126731	0.00744023	0.0590258	5.56559e-07	0	49	5	25
	314028_C_T-core	1368	snp	102	g01457	g01457	Cj1368	mqnE	107	Aminodeoxyfutalosine synthase		5	-0.367089	-70.3333	-1	-25.8186	0.00126731	0.00744023	0.0590258	5.56559e-07	0	49	5	25
	314124_C_T-core	1368	snp	198	g01457	g01457	Cj1368	mqnE	107	Aminodeoxyfutalosine synthase		5	-0.367089	-70.3333	-1	-25.8186	0.00126731	0.00744023	0.0590258	5.56559e-07	0	49	5	25
	314136_G_C-core	1368	snp	210	g01457	g01457	Cj1368	mqnE	107	Aminodeoxyfutalosine synthase		5	-0.367089	-70.3333	-1	-25.8186	0.00126731	0.00744023	0.0590258	5.56559e-07	0	49	5	25
	314139_C_T-core	1368	snp	213	g01457	g01457	Cj1368	mqnE	107	Aminodeoxyfutalosine synthase		5	-0.367089	-70.3333	-1	-25.8186	0.00126731	0.00744023	0.0590258	5.56559e-07	0	49	5	25
	314140_C_A-core	1368	snp	214	g01457	g01457	Cj1368	mqnE	107	Aminodeoxyfutalosine synthase		5	-0.367089	-70.3333	-1	-25.8186	0.00126731	0.00744023	0.0590258	5.56559e-07	0	49	5	25
	314193_C_T-core	1368	snp	267	g01457	g01457	Cj1368	mqnE	107	Aminodeoxyfutalosine synthase		5	-0.367089	-70.3333	-1	-25.8186	0.00126731	0.00744023	0.0590258	5.56559e-07	0	49	5	25
	314229_T_C-core	1368	snp	303	g01457	g01457	Cj1368	mqnE	107	Aminodeoxyfutalosine synthase		5	-0.367089	-70.3333	-1	-25.8186	0.00126731	0.00744023	0.0590258	5.56559e-07	0	49	5	25
	996333_G_A-core	1370	snp	375	g00676	g00676	Cj1370	gpt	653	Xanthine phosphoribosyltransferase		5	-0.367089	-70.3333	-1	-25.8186	0.00126731	0.00744023	0.0590258	5.56559e-07	0	49	5	25
	387659_C_T-core	1476	snp	350	g03363	g03363	Cj1476c	por	142	Pyruvate synthase		5	-0.367089	-70.3333	-1	-25.8186	0.00126731	0.00744023	0.0590258	5.56559e-07	0	49	5	25
	1124973_T_A-core	1481	snp	1905	g00750	g00750	Cj1481c	addA	788	ATP-dependent helicase/nuclease subunit A		5	-0.367089	-70.3333	-1	-25.8186	0.00126731	0.00744023	0.0590258	5.56559e-07	0	49	5	25
	661845_G_A-core	1509	snp	660	g01484	g01484	Cj1509c	fdoI	362	Formate dehydrogenase%2C cytochrome b556(fdo) subunit		5	-0.367089	-70.3333	-1	-25.8186	0.00126731	0.00744023	0.0590258	5.56559e-07	0	49	5	25
	469831_G_A-core	1631	snp	181	g00386	g00386	Cj1631c	NA	218	hypothetical protein		5	-0.367089	-70.3333	-1	-25.8186	0.00126731	0.00744023	0.0590258	5.56559e-07	0	49	5	25
	469836_A_G-core	1631	snp	186	g00386	g00386	Cj1631c	NA	218	hypothetical protein		5	-0.367089	-70.3333	-1	-25.8186	0.00126731	0.00744023	0.0590258	5.56559e-07	0	49	5	25
	470282_A_G-core	1631	snp	632	g00386	g00386	Cj1631c	NA	218	hypothetical protein		5	-0.367089	-70.3333	-1	-25.8186	0.00126731	0.00744023	0.0590258	5.56559e-07	0	49	5	25
	40185_T_C-core	1650	snp	369	g01589	g01589	Cj1650	NA	8	hypothetical protein		7	-0.367089	-70.3333	-1	-25.8186	0.00126731	0.00744023	0.0590258	5.56559e-07	1	48	6	24
	40194_T_C-core	1650	snp	378	g01589	g01589	Cj1650	NA	8	hypothetical protein		7	-0.367089	-70.3333	-1	-25.8186	0.00126731	0.00744023	0.0590258	5.56559e-07	1	48	6	24
	40488_A_G-core	1651	snp	174	g01527	g01527	Cj1651c	map	8	Methionine aminopeptidase 1		7	-0.367089	-70.3333	-1	-25.8186	0.00126731	0.00744023	0.0590258	5.56559e-07	1	48	6	24
	311856_G_A-core	1655	snp	708	g01155_1	g01155_1	Cj1655c	nhaA	105	Na(+)/H(+) antiporter NhaA		5	-0.367089	-70.3333	-1	-25.8186	0.00126731	0.00744023	0.0590258	5.56559e-07	0	49	5	25
	312189_T_C-core	1655	snp	1041	g01155_1	g01155_1	Cj1655c	nhaA	105	Na(+)/H(+) antiporter NhaA		5	-0.367089	-70.3333	-1	-25.8186	0.00126731	0.00744023	0.0590258	5.56559e-07	0	49	5	25
	113868_A_G-core	1658	snp	84	g01164	g01164	Cj1658	efeU	24	Ferrous iron permease EfeU		5	-0.367089	-70.3333	-1	-25.8186	0.00126731	0.00744023	0.0590258	5.56559e-07	0	49	5	25
	114072_T_C-core	1658	snp	288	g01164	g01164	Cj1658	efeU	24	Ferrous iron permease EfeU		5	-0.367089	-70.3333	-1	-25.8186	0.00126731	0.00744023	0.0590258	5.56559e-07	0	49	5	25
	730455_A_G-core	1686	snp	915	g01649	g01649	Cj1686c	topA	400	DNA topoisomerase 1		5	-0.367089	-70.3333	-1	-25.8186	0.00126731	0.00744023	0.0590258	5.56559e-07	0	49	5	25
	730524_C_T-core	1686	snp	984	g01649	g01649	Cj1686c	topA	400	DNA topoisomerase 1		5	-0.367089	-70.3333	-1	-25.8186	0.00126731	0.00744023	0.0590258	5.56559e-07	0	49	5	25
	730539_T_C-core	1686	snp	999	g01649	g01649	Cj1686c	topA	400	DNA topoisomerase 1		5	-0.367089	-70.3333	-1	-25.8186	0.00126731	0.00744023	0.0590258	5.56559e-07	0	49	5	25
	730551_T_C-core	1686	snp	1011	g01649	g01649	Cj1686c	topA	400	DNA topoisomerase 1		5	-0.367089	-70.3333	-1	-25.8186	0.00126731	0.00744023	0.0590258	5.56559e-07	0	49	5	25
	524493_T_C-core	1688	snp	213	g00084	g00084	Cj1688c	secY	271	Protein translocase subunit SecY		7	-0.367089	-70.3333	-1	-25.8186	0.00126731	0.00744023	0.0590258	5.56559e-07	1	48	6	24
	17832_A_G-core	1704	snp	87	g01916	g01916	Cj1704c	rplB	3	50S ribosomal protein L2		9	-0.367089	-70.3333	-1	-25.8186	0.00126731	0.00744023	0.0590258	5.56559e-07	2	47	7	23
	17858_C_T-core	1704	snp	113	g01916	g01916	Cj1704c	rplB	3	50S ribosomal protein L2		9	-0.367089	-70.3333	-1	-25.8186	0.00126731	0.00744023	0.0590258	5.56559e-07	2	47	7	23
	17859_A_G-core	1704	snp	114	g01916	g01916	Cj1704c	rplB	3	50S ribosomal protein L2		9	-0.367089	-70.3333	-1	-25.8186	0.00126731	0.00744023	0.0590258	5.56559e-07	2	47	7	23
	17874_C_T-core	1704	snp	129	g01916	g01916	Cj1704c	rplB	3	50S ribosomal protein L2		9	-0.367089	-70.3333	-1	-25.8186	0.00126731	0.00744023	0.0590258	5.56559e-07	2	47	7	23
	18081_A_C-core	1704	snp	336	g01916	g01916	Cj1704c	rplB	3	50S ribosomal protein L2		9	-0.367089	-70.3333	-1	-25.8186	0.00126731	0.00744023	0.0590258	5.56559e-07	2	47	7	23
	18186_A_G-core	1704	snp	441	g01916	g01916	Cj1704c	rplB	3	50S ribosomal protein L2		9	-0.367089	-70.3333	-1	-25.8186	0.00126731	0.00744023	0.0590258	5.56559e-07	2	47	7	23
	17214_G_A-core	1706	snp	360	g01563	g01563	Cj1706c	rplD	3	50S ribosomal protein L4		9	-0.367089	-70.3333	-1	-25.8186	0.00126731	0.00744023	0.0590258	5.56559e-07	2	47	7	23
	814566_C_T-core	1711	snp	183	g01925	g01925	Cj1711c	rsmA	483	Ribosomal RNA small subunit methyltransferase A		7	-0.367089	-70.3333	-1	-25.8186	0.00126731	0.00744023	0.0590258	5.56559e-07	1	48	6	24
	814899_A_G-core	1711	snp	516	g01925	g01925	Cj1711c	rsmA	483	Ribosomal RNA small subunit methyltransferase A		7	-0.367089	-70.3333	-1	-25.8186	0.00126731	0.00744023	0.0590258	5.56559e-07	1	48	6	24
	814914_G_A-core	1711	snp	531	g01925	g01925	Cj1711c	rsmA	483	Ribosomal RNA small subunit methyltransferase A		7	-0.367089	-70.3333	-1	-25.8186	0.00126731	0.00744023	0.0590258	5.56559e-07	1	48	6	24
	814923_G_A-core	1711	snp	540	g01925	g01925	Cj1711c	rsmA	483	Ribosomal RNA small subunit methyltransferase A		7	-0.367089	-70.3333	-1	-25.8186	0.00126731	0.00744023	0.0590258	5.56559e-07	1	48	6	24
	814951_G_A-core	1711	snp	568	g01925	g01925	Cj1711c	rsmA	483	Ribosomal RNA small subunit methyltransferase A		7	-0.367089	-70.3333	-1	-25.8186	0.00126731	0.00744023	0.0590258	5.56559e-07	1	48	6	24
	815073_T_C-core	1711	snp	690	g01925	g01925	Cj1711c	rsmA	483	Ribosomal RNA small subunit methyltransferase A		7	-0.367089	-70.3333	-1	-25.8186	0.00126731	0.00744023	0.0590258	5.56559e-07	1	48	6	24
	815152_G_A-core	1711	snp	769	g01925	g01925	Cj1711c	rsmA	483	Ribosomal RNA small subunit methyltransferase A		7	-0.367089	-70.3333	-1	-25.8186	0.00126731	0.00744023	0.0590258	5.56559e-07	1	48	6	24
	971544_T_C-core	1712	snp	216	g00865	g00865	Cj1712	NA	624	hypothetical protein		7	-0.367089	-70.3333	-1	-25.8186	0.00126731	0.00744023	0.0590258	5.56559e-07	1	48	6	24
	971781_C_T-core	1712	snp	453	g00865	g00865	Cj1712	NA	624	hypothetical protein		7	-0.367089	-70.3333	-1	-25.8186	0.00126731	0.00744023	0.0590258	5.56559e-07	1	48	6	24
	330081_T_C-core	1713	snp	921	g00131	g00131	Cj1713	rlmN	114	putative dual-specificity RNA methyltransferase RlmN		5	-0.367089	-70.3333	-1	-25.8186	0.00126731	0.00744023	0.0590258	5.56559e-07	0	49	5	25
	334254_C_T-core	1718	snp	513	g01451	g01451	Cj1718c	leuB	116	3-isopropylmalate dehydrogenase		7	-0.367089	-70.3333	-1	-25.8186	0.00126731	0.00744023	0.0590258	5.56559e-07	1	48	6	24
	1054226_C_T-core	2711	snp	650	g00223_1	g00223_1	2000	cirA	711	Colicin I receptor		5	-0.367089	-70.3333	-1	-25.8186	0.00126731	0.00744023	0.0590258	5.56559e-07	0	49	5	25
	1054306_A_G-core	2711	snp	730	g00223_1	g00223_1	2000	cirA	711	Colicin I receptor		5	-0.367089	-70.3333	-1	-25.8186	0.00126731	0.00744023	0.0590258	5.56559e-07	0	49	5	25
	1054311_A_C-core	2711	snp	735	g00223_1	g00223_1	2000	cirA	711	Colicin I receptor		5	-0.367089	-70.3333	-1	-25.8186	0.00126731	0.00744023	0.0590258	5.56559e-07	0	49	5	25
	g01925_00012-c	1711	core_allele		g01925	g01925_00012	Cj1711c	rsmA	483	Ribosomal RNA small subunit methyltransferase A		72	0.367089	70.3333	1	25.8186	0.00126731	0.00744023	0.0590258	5.56559e-07	48	1	24	6
	203498_C_C-core	112	snp	1115	g00050	g00050	Cj0112	tolB	54	Protein TolB		74	0.367089	70.3333	1	25.8186	0.00126731	0.00744023	0.0590258	5.56559e-07	49	0	25	5
	816843_T_T-core	231	snp	516	g02780	g02780	Cj0231c	nrdB	487	Ribonucleoside-diphosphate reductase subunit beta		72	0.367089	70.3333	1	25.8186	0.00126731	0.00744023	0.0590258	5.56559e-07	48	1	24	6
	398511_A_A-core	1027	snp	18	g00018	g00018	Cj1027c	gyrA	149	DNA gyrase subunit A		74	0.367089	70.3333	1	25.8186	0.00126731	0.00744023	0.0590258	5.56559e-07	49	0	25	5
	940026_T_T-core	1126	snp	60	g01168	g01168	Cj1126c	pglB	603	Undecaprenyl-diphosphooligosaccharide--protein glycotransferase		74	0.367089	70.3333	1	25.8186	0.00126731	0.00744023	0.0590258	5.56559e-07	49	0	25	5
	1159550_C_C-core	1199	snp	455	g00762	g00762	Cj1199	efe	829	2-oxoglutarate-dependent ethylene/succinate-forming enzyme		74	0.367089	70.3333	1	25.8186	0.00126731	0.00744023	0.0590258	5.56559e-07	49	0	25	5
	597240_G_G-core	1641	snp	714	g01291	g01291	Cj1641	murE	331	UDP-N-acetylmuramoyl-L-alanyl-D-glutamate--2%2C6-diaminopimelate ligase		74	0.367089	70.3333	1	25.8186	0.00126731	0.00744023	0.0590258	5.56559e-07	49	0	25	5
	g00286_00002-ff	570	fission_fusion		g00286	g00286_00002	Cj0570	NA	1004	hypothetical protein		20	-0.341772	-75.3333	-1	-25.7468	0.00383141	0.00248779	0.0590258	5.62618e-07	8	41	12	18
	g00286_00017-ff	570	fission_fusion		g00286	g00286_00017	Cj0570	NA	1004	hypothetical protein		20	-0.341772	-75.3333	-1	-25.7468	0.00383141	0.00248779	0.0590258	5.62618e-07	8	41	12	18
	g00286_00019-ff	570	fission_fusion		g00286	g00286_00019	Cj0570	NA	1004	hypothetical protein		20	-0.341772	-75.3333	-1	-25.7468	0.00383141	0.00248779	0.0590258	5.62618e-07	8	41	12	18
	336043_G_A-core	206	snp	1228	g02005	g02005	Cj0206	thrZ	117	Threonine--tRNA ligase 2		6	-0.341772	-75.3333	-1	-25.7468	0.00383141	0.00248779	0.0590258	5.62618e-07	1	48	5	25
	336117_C_T-core	206	snp	1302	g02005	g02005	Cj0206	thrZ	117	Threonine--tRNA ligase 2		6	-0.341772	-75.3333	-1	-25.7468	0.00383141	0.00248779	0.0590258	5.62618e-07	1	48	5	25
	336154_A_G-core	206	snp	1339	g02005	g02005	Cj0206	thrZ	117	Threonine--tRNA ligase 2		6	-0.341772	-75.3333	-1	-25.7468	0.00383141	0.00248779	0.0590258	5.62618e-07	1	48	5	25
	471927_T_C-core	551	snp	531	g02001	g02001	Cj0551	efp	220	Elongation factor P		10	-0.341772	-75.3333	-1	-25.7468	0.00383141	0.00248779	0.0590258	5.62618e-07	3	46	7	23
	204180_C_T-core	1673	snp	96	g00004	g00004	Cj1673c	recA	55	Protein RecA		12	-0.341772	-75.3333	-1	-25.7468	0.00383141	0.00248779	0.0590258	5.62618e-07	4	45	8	22
	15888_G_A-core	1709	snp	675	g01938	g01938	Cj1709c	rluB	3	Ribosomal large subunit pseudouridine synthase B		14	-0.341772	-75.3333	-1	-25.7468	0.00383141	0.00248779	0.0590258	5.62618e-07	5	44	9	21
	1054308_T_C-core	2711	snp	732	g00223_1	g00223_1	2000	cirA	711	Colicin I receptor		8	-0.341772	-75.3333	-1	-25.7468	0.00383141	0.00248779	0.0590258	5.62618e-07	2	47	6	24
	1054309_C_A-core	2711	snp	733	g00223_1	g00223_1	2000	cirA	711	Colicin I receptor		8	-0.341772	-75.3333	-1	-25.7468	0.00383141	0.00248779	0.0590258	5.62618e-07	2	47	6	24
	1054908_T_G-core	2711	snp	1332	g00223_1	g00223_1	2000	cirA	711	Colicin I receptor		8	-0.341772	-75.3333	-1	-25.7468	0.00383141	0.00248779	0.0590258	5.62618e-07	2	47	6	24
	1055550_A_G-core	2711	snp	1974	g00223_1	g00223_1	2000	cirA	711	Colicin I receptor		8	-0.341772	-75.3333	-1	-25.7468	0.00383141	0.00248779	0.0590258	5.62618e-07	2	47	6	24
	469660_G_G-core	1631	snp	10	g00386	g00386	Cj1631c	NA	218	hypothetical protein		65	0.341772	75.3333	1	25.7468	0.00383141	0.00248779	0.0590258	5.62618e-07	44	5	21	9
	756699_T_C-core	509	snp	765	g03376	g03376	Cj0509c	clpB	422	Chaperone protein ClpB		16	-0.291139	-75.6667	-2	-44.0591	0.0236424	0.00227387	0.0104935	5.64124e-07	7	42	9	21
	291189_C_T-core	533	snp	45	g00970	g00970	Cj0533	sucC	96	Succinate--CoA ligase [ADP-forming] subunit beta		10	-0.291139	-75.6667	-2	-44.0591	0.0236424	0.00227387	0.0104935	5.64124e-07	4	45	6	24
	427479_C_T-core	1104	snp	459	g00841	g00841	Cj1104	ispE	173	4-diphosphocytidyl-2-C-methyl-D-erythritol kinase		10	-0.291139	-75.6667	-2	-44.0591	0.0236424	0.00227387	0.0104935	5.64124e-07	4	45	6	24
	1270591_C_C-core	305	snp	70	g00366	g00366	Cj0305c	NA	943	putative protein		73	0.291139	75.6667	2	44.0591	0.0236424	0.00227387	0.0104935	5.64124e-07	47	2	26	4
	756699_T_T-core	509	snp	765	g03376	g03376	Cj0509c	clpB	422	Chaperone protein ClpB		63	0.291139	75.6667	2	44.0591	0.0236424	0.00227387	0.0104935	5.64124e-07	42	7	21	9
	1309587_C_T-core	304	snp	417	g00322	g00322	Cj0304c	tam	987	Trans-aconitate 2-methyltransferase		12	-0.291139	-82.3333	-1	-23.9705	0.0236424	0.0004128	0.0590258	5.76067e-07	5	44	7	23
	1109664_C_T-core	429	snp	291	g00859	g00859	Cj0429c	yigZ	767	IMPACT family member YigZ		18	-0.291139	-82.3333	-1	-23.9705	0.0236424	0.0004128	0.0590258	5.76067e-07	8	41	10	20
	1309587_C_C-core	304	snp	417	g00322	g00322	Cj0304c	tam	987	Trans-aconitate 2-methyltransferase		67	0.291139	82.3333	1	23.9705	0.0236424	0.0004128	0.0590258	5.76067e-07	44	5	23	7
	g00609_00004-aa	3174	accessory_allele		g00609	g00609_00004	2000	NA	1174	hypothetical protein		10	-0.341772	-68.6667	-2	-46.9367	0.00383141	0.0144087	0.0104935	5.79298e-07	3	46	7	23
	243926_T_C-core	381	snp	722	g01002	g01002	Cj0381c	pyrF	70	Orotidine 5'-phosphate decarboxylase		10	-0.341772	-68.6667	-2	-46.9367	0.00383141	0.0144087	0.0104935	5.79298e-07	3	46	7	23
	796676_A_G-core	588	snp	185	g00559	g00559	Cj0588	tlyA	463	16S/23S rRNA (cytidine-2'-O)-methyltransferase TlyA		6	-0.341772	-68.6667	-2	-46.9367	0.00383141	0.0144087	0.0104935	5.79298e-07	1	48	5	25
	1241006_G_A-core	622	snp	959	g00303	g00303	Cj0622	hypF	908	Carbamoyltransferase HypF		14	-0.341772	-68.6667	-2	-46.9367	0.00383141	0.0144087	0.0104935	5.79298e-07	5	44	9	21
	996779_T_C-core	796	snp	380	g00467	g00467	Cj0796c	menH	654	2-succinyl-6-hydroxy-2%2C4-cyclohexadiene-1-carboxylate synthase		4	-0.341772	-68.6667	-2	-46.9367	0.00383141	0.0144087	0.0104935	5.79298e-07	0	49	4	26
	709903_G_A-core	834	snp	127	g00526	g00526	Cj0834c	NA	386	hypothetical protein		6	-0.341772	-68.6667	-2	-46.9367	0.00383141	0.0144087	0.0104935	5.79298e-07	1	48	5	25
	166443_G_A-core	855	snp	645	g01500	g01500	Cj0855	folD	40	Bifunctional protein FolD protein		4	-0.341772	-68.6667	-2	-46.9367	0.00383141	0.0144087	0.0104935	5.79298e-07	0	49	4	26
	166596_C_T-core	855	snp	798	g01500	g01500	Cj0855	folD	40	Bifunctional protein FolD protein		4	-0.341772	-68.6667	-2	-46.9367	0.00383141	0.0144087	0.0104935	5.79298e-07	0	49	4	26
	166644_G_A-core	855	snp	846	g01500	g01500	Cj0855	folD	40	Bifunctional protein FolD protein		4	-0.341772	-68.6667	-2	-46.9367	0.00383141	0.0144087	0.0104935	5.79298e-07	0	49	4	26
	855165_T_C-core	1013	snp	1506	g03364	g03364	Cj1013c	ccsA	523	Cytochrome c biogenesis protein CcsA		4	-0.341772	-68.6667	-2	-46.9367	0.00383141	0.0144087	0.0104935	5.79298e-07	0	49	4	26
	655194_T_C-core	1245	snp	1119	g01196	g01196	Cj1245c	NA	357	hypothetical protein		4	-0.341772	-68.6667	-2	-46.9367	0.00383141	0.0144087	0.0104935	5.79298e-07	0	49	4	26
	514599_C_T-core	1455	snp	756	g00125	g00125	Cj1455	prfB	260	Peptide chain release factor 2		8	-0.341772	-68.6667	-2	-46.9367	0.00383141	0.0144087	0.0104935	5.79298e-07	2	47	6	24
	1125444_T_C-core	1481	snp	2376	g00750	g00750	Cj1481c	addA	788	ATP-dependent helicase/nuclease subunit A		12	-0.341772	-68.6667	-2	-46.9367	0.00383141	0.0144087	0.0104935	5.79298e-07	4	45	8	22
	g00709_00001-c	1300	core_allele		g00709	g00709_00001	Cj1300	ubiG	1002	Ubiquinone biosynthesis O-methyltransferase		73	0.341772	68.6667	2	46.9367	0.00383141	0.0144087	0.0104935	5.79298e-07	48	1	25	5
	1241006_G_G-core	622	snp	959	g00303	g00303	Cj0622	hypF	908	Carbamoyltransferase HypF		65	0.341772	68.6667	2	46.9367	0.00383141	0.0144087	0.0104935	5.79298e-07	44	5	21	9
	1321194_A_A-core	1300	snp	516	g00709	g00709	Cj1300	ubiG	1002	Ubiquinone biosynthesis O-methyltransferase		73	0.341772	68.6667	2	46.9367	0.00383141	0.0144087	0.0104935	5.79298e-07	48	1	25	5
	1321196_A_A-core	1300	snp	518	g00709	g00709	Cj1300	ubiG	1002	Ubiquinone biosynthesis O-methyltransferase		73	0.341772	68.6667	2	46.9367	0.00383141	0.0144087	0.0104935	5.79298e-07	48	1	25	5
	1321197_A_A-core	1300	snp	519	g00709	g00709	Cj1300	ubiG	1002	Ubiquinone biosynthesis O-methyltransferase		73	0.341772	68.6667	2	46.9367	0.00383141	0.0144087	0.0104935	5.79298e-07	48	1	25	5
	1321199_A_A-core	1300	snp	521	g00709	g00709	Cj1300	ubiG	1002	Ubiquinone biosynthesis O-methyltransferase		73	0.341772	68.6667	2	46.9367	0.00383141	0.0144087	0.0104935	5.79298e-07	48	1	25	5
	1321201_C_C-core	1300	snp	523	g00709	g00709	Cj1300	ubiG	1002	Ubiquinone biosynthesis O-methyltransferase		73	0.341772	68.6667	2	46.9367	0.00383141	0.0144087	0.0104935	5.79298e-07	48	1	25	5
	1321203_A_A-core	1300	snp	525	g00709	g00709	Cj1300	ubiG	1002	Ubiquinone biosynthesis O-methyltransferase		73	0.341772	68.6667	2	46.9367	0.00383141	0.0144087	0.0104935	5.79298e-07	48	1	25	5
	1321205_T_T-core	1300	snp	527	g00709	g00709	Cj1300	ubiG	1002	Ubiquinone biosynthesis O-methyltransferase		73	0.341772	68.6667	2	46.9367	0.00383141	0.0144087	0.0104935	5.79298e-07	48	1	25	5
	1321207_G_G-core	1300	snp	529	g00709	g00709	Cj1300	ubiG	1002	Ubiquinone biosynthesis O-methyltransferase		73	0.341772	68.6667	2	46.9367	0.00383141	0.0144087	0.0104935	5.79298e-07	48	1	25	5
	1321210_G_G-core	1300	snp	532	g00709	g00709	Cj1300	ubiG	1002	Ubiquinone biosynthesis O-methyltransferase		73	0.341772	68.6667	2	46.9367	0.00383141	0.0144087	0.0104935	5.79298e-07	48	1	25	5
	1321214_T_T-core	1300	snp	536	g00709	g00709	Cj1300	ubiG	1002	Ubiquinone biosynthesis O-methyltransferase		73	0.341772	68.6667	2	46.9367	0.00383141	0.0144087	0.0104935	5.79298e-07	48	1	25	5
	1321218_T_T-core	1300	snp	540	g00709	g00709	Cj1300	ubiG	1002	Ubiquinone biosynthesis O-methyltransferase		73	0.341772	68.6667	2	46.9367	0.00383141	0.0144087	0.0104935	5.79298e-07	48	1	25	5
	1321228_G_G-core	1300	snp	550	g00709	g00709	Cj1300	ubiG	1002	Ubiquinone biosynthesis O-methyltransferase		73	0.341772	68.6667	2	46.9367	0.00383141	0.0144087	0.0104935	5.79298e-07	48	1	25	5
	1321230_T_T-core	1300	snp	552	g00709	g00709	Cj1300	ubiG	1002	Ubiquinone biosynthesis O-methyltransferase		73	0.341772	68.6667	2	46.9367	0.00383141	0.0144087	0.0104935	5.79298e-07	48	1	25	5
	1321236_A_A-core	1300	snp	558	g00709	g00709	Cj1300	ubiG	1002	Ubiquinone biosynthesis O-methyltransferase		73	0.341772	68.6667	2	46.9367	0.00383141	0.0144087	0.0104935	5.79298e-07	48	1	25	5
	1321241_A_A-core	1300	snp	563	g00709	g00709	Cj1300	ubiG	1002	Ubiquinone biosynthesis O-methyltransferase		73	0.341772	68.6667	2	46.9367	0.00383141	0.0144087	0.0104935	5.79298e-07	48	1	25	5
	1321242_A_A-core	1300	snp	564	g00709	g00709	Cj1300	ubiG	1002	Ubiquinone biosynthesis O-methyltransferase		73	0.341772	68.6667	2	46.9367	0.00383141	0.0144087	0.0104935	5.79298e-07	48	1	25	5
	1321252_A_A-core	1300	snp	574	g00709	g00709	Cj1300	ubiG	1002	Ubiquinone biosynthesis O-methyltransferase		73	0.341772	68.6667	2	46.9367	0.00383141	0.0144087	0.0104935	5.79298e-07	48	1	25	5
	1321267_A_A-core	1300	snp	589	g00709	g00709	Cj1300	ubiG	1002	Ubiquinone biosynthesis O-methyltransferase		73	0.341772	68.6667	2	46.9367	0.00383141	0.0144087	0.0104935	5.79298e-07	48	1	25	5
	1321270_A_A-core	1300	snp	592	g00709	g00709	Cj1300	ubiG	1002	Ubiquinone biosynthesis O-methyltransferase		73	0.341772	68.6667	2	46.9367	0.00383141	0.0144087	0.0104935	5.79298e-07	48	1	25	5
	1321273_G_G-core	1300	snp	595	g00709	g00709	Cj1300	ubiG	1002	Ubiquinone biosynthesis O-methyltransferase		73	0.341772	68.6667	2	46.9367	0.00383141	0.0144087	0.0104935	5.79298e-07	48	1	25	5
	1321274_C_C-core	1300	snp	596	g00709	g00709	Cj1300	ubiG	1002	Ubiquinone biosynthesis O-methyltransferase		73	0.341772	68.6667	2	46.9367	0.00383141	0.0144087	0.0104935	5.79298e-07	48	1	25	5
	1321285_G_G-core	1300	snp	607	g00709	g00709	Cj1300	ubiG	1002	Ubiquinone biosynthesis O-methyltransferase		73	0.341772	68.6667	2	46.9367	0.00383141	0.0144087	0.0104935	5.79298e-07	48	1	25	5
	1321286_T_T-core	1300	snp	608	g00709	g00709	Cj1300	ubiG	1002	Ubiquinone biosynthesis O-methyltransferase		73	0.341772	68.6667	2	46.9367	0.00383141	0.0144087	0.0104935	5.79298e-07	48	1	25	5
	1321296_A_A-core	1300	snp	618	g00709	g00709	Cj1300	ubiG	1002	Ubiquinone biosynthesis O-methyltransferase		73	0.341772	68.6667	2	46.9367	0.00383141	0.0144087	0.0104935	5.79298e-07	48	1	25	5
	1321308_C_C-core	1300	snp	630	g00709	g00709	Cj1300	ubiG	1002	Ubiquinone biosynthesis O-methyltransferase		73	0.341772	68.6667	2	46.9367	0.00383141	0.0144087	0.0104935	5.79298e-07	48	1	25	5
	1321311_A_A-core	1300	snp	633	g00709	g00709	Cj1300	ubiG	1002	Ubiquinone biosynthesis O-methyltransferase		73	0.341772	68.6667	2	46.9367	0.00383141	0.0144087	0.0104935	5.79298e-07	48	1	25	5
	1321317_A_A-core	1300	snp	639	g00709	g00709	Cj1300	ubiG	1002	Ubiquinone biosynthesis O-methyltransferase		73	0.341772	68.6667	2	46.9367	0.00383141	0.0144087	0.0104935	5.79298e-07	48	1	25	5
	1321320_T_T-core	1300	snp	642	g00709	g00709	Cj1300	ubiG	1002	Ubiquinone biosynthesis O-methyltransferase		73	0.341772	68.6667	2	46.9367	0.00383141	0.0144087	0.0104935	5.79298e-07	48	1	25	5
	1321322_T_T-core	1300	snp	644	g00709	g00709	Cj1300	ubiG	1002	Ubiquinone biosynthesis O-methyltransferase		73	0.341772	68.6667	2	46.9367	0.00383141	0.0144087	0.0104935	5.79298e-07	48	1	25	5
	1321335_A_A-core	1300	snp	657	g00709	g00709	Cj1300	ubiG	1002	Ubiquinone biosynthesis O-methyltransferase		73	0.341772	68.6667	2	46.9367	0.00383141	0.0144087	0.0104935	5.79298e-07	48	1	25	5
	1321342_A_A-core	1300	snp	664	g00709	g00709	Cj1300	ubiG	1002	Ubiquinone biosynthesis O-methyltransferase		73	0.341772	68.6667	2	46.9367	0.00383141	0.0144087	0.0104935	5.79298e-07	48	1	25	5
	1321343_A_A-core	1300	snp	665	g00709	g00709	Cj1300	ubiG	1002	Ubiquinone biosynthesis O-methyltransferase		73	0.341772	68.6667	2	46.9367	0.00383141	0.0144087	0.0104935	5.79298e-07	48	1	25	5
	1321344_A_A-core	1300	snp	666	g00709	g00709	Cj1300	ubiG	1002	Ubiquinone biosynthesis O-methyltransferase		73	0.341772	68.6667	2	46.9367	0.00383141	0.0144087	0.0104935	5.79298e-07	48	1	25	5
	1321351_C_C-core	1300	snp	673	g00709	g00709	Cj1300	ubiG	1002	Ubiquinone biosynthesis O-methyltransferase		73	0.341772	68.6667	2	46.9367	0.00383141	0.0144087	0.0104935	5.79298e-07	48	1	25	5
	1321354_A_A-core	1300	snp	676	g00709	g00709	Cj1300	ubiG	1002	Ubiquinone biosynthesis O-methyltransferase		73	0.341772	68.6667	2	46.9367	0.00383141	0.0144087	0.0104935	5.79298e-07	48	1	25	5
	1321361_G_G-core	1300	snp	683	g00709	g00709	Cj1300	ubiG	1002	Ubiquinone biosynthesis O-methyltransferase		73	0.341772	68.6667	2	46.9367	0.00383141	0.0144087	0.0104935	5.79298e-07	48	1	25	5
	1321366_G_G-core	1300	snp	688	g00709	g00709	Cj1300	ubiG	1002	Ubiquinone biosynthesis O-methyltransferase		73	0.341772	68.6667	2	46.9367	0.00383141	0.0144087	0.0104935	5.79298e-07	48	1	25	5
	1321368_A_A-core	1300	snp	690	g00709	g00709	Cj1300	ubiG	1002	Ubiquinone biosynthesis O-methyltransferase		73	0.341772	68.6667	2	46.9367	0.00383141	0.0144087	0.0104935	5.79298e-07	48	1	25	5
	1321375_G_G-core	1300	snp	697	g00709	g00709	Cj1300	ubiG	1002	Ubiquinone biosynthesis O-methyltransferase		73	0.341772	68.6667	2	46.9367	0.00383141	0.0144087	0.0104935	5.79298e-07	48	1	25	5
	1321376_C_C-core	1300	snp	698	g00709	g00709	Cj1300	ubiG	1002	Ubiquinone biosynthesis O-methyltransferase		73	0.341772	68.6667	2	46.9367	0.00383141	0.0144087	0.0104935	5.79298e-07	48	1	25	5
	1321377_A_A-core	1300	snp	699	g00709	g00709	Cj1300	ubiG	1002	Ubiquinone biosynthesis O-methyltransferase		73	0.341772	68.6667	2	46.9367	0.00383141	0.0144087	0.0104935	5.79298e-07	48	1	25	5
	1321381_A_A-core	1300	snp	703	g00709	g00709	Cj1300	ubiG	1002	Ubiquinone biosynthesis O-methyltransferase		73	0.341772	68.6667	2	46.9367	0.00383141	0.0144087	0.0104935	5.79298e-07	48	1	25	5
	1321389_C_C-core	1300	snp	711	g00709	g00709	Cj1300	ubiG	1002	Ubiquinone biosynthesis O-methyltransferase		73	0.341772	68.6667	2	46.9367	0.00383141	0.0144087	0.0104935	5.79298e-07	48	1	25	5
	1321394_C_C-core	1300	snp	716	g00709	g00709	Cj1300	ubiG	1002	Ubiquinone biosynthesis O-methyltransferase		73	0.341772	68.6667	2	46.9367	0.00383141	0.0144087	0.0104935	5.79298e-07	48	1	25	5
	1321398_T_T-core	1300	snp	720	g00709	g00709	Cj1300	ubiG	1002	Ubiquinone biosynthesis O-methyltransferase		73	0.341772	68.6667	2	46.9367	0.00383141	0.0144087	0.0104935	5.79298e-07	48	1	25	5
	1321402_A_A-core	1300	snp	724	g00709	g00709	Cj1300	ubiG	1002	Ubiquinone biosynthesis O-methyltransferase		73	0.341772	68.6667	2	46.9367	0.00383141	0.0144087	0.0104935	5.79298e-07	48	1	25	5
	1321413_T_T-core	1300	snp	735	g00709	g00709	Cj1300	ubiG	1002	Ubiquinone biosynthesis O-methyltransferase		73	0.341772	68.6667	2	46.9367	0.00383141	0.0144087	0.0104935	5.79298e-07	48	1	25	5
	1321417_T_T-core	1300	snp	739	g00709	g00709	Cj1300	ubiG	1002	Ubiquinone biosynthesis O-methyltransferase		73	0.341772	68.6667	2	46.9367	0.00383141	0.0144087	0.0104935	5.79298e-07	48	1	25	5
	1321419_A_A-core	1300	snp	741	g00709	g00709	Cj1300	ubiG	1002	Ubiquinone biosynthesis O-methyltransferase		73	0.341772	68.6667	2	46.9367	0.00383141	0.0144087	0.0104935	5.79298e-07	48	1	25	5
	1321425_C_C-core	1300	snp	747	g00709	g00709	Cj1300	ubiG	1002	Ubiquinone biosynthesis O-methyltransferase		73	0.341772	68.6667	2	46.9367	0.00383141	0.0144087	0.0104935	5.79298e-07	48	1	25	5
	1321437_A_A-core	1300	snp	759	g00709	g00709	Cj1300	ubiG	1002	Ubiquinone biosynthesis O-methyltransferase		73	0.341772	68.6667	2	46.9367	0.00383141	0.0144087	0.0104935	5.79298e-07	48	1	25	5
	1321444_G_G-core	1300	snp	766	g00709	g00709	Cj1300	ubiG	1002	Ubiquinone biosynthesis O-methyltransferase		73	0.341772	68.6667	2	46.9367	0.00383141	0.0144087	0.0104935	5.79298e-07	48	1	25	5
	1321447_T_T-core	1300	snp	769	g00709	g00709	Cj1300	ubiG	1002	Ubiquinone biosynthesis O-methyltransferase		73	0.341772	68.6667	2	46.9367	0.00383141	0.0144087	0.0104935	5.79298e-07	48	1	25	5
	1321460_C_C-core	1300	snp	782	g00709	g00709	Cj1300	ubiG	1002	Ubiquinone biosynthesis O-methyltransferase		73	0.341772	68.6667	2	46.9367	0.00383141	0.0144087	0.0104935	5.79298e-07	48	1	25	5
	1321467_A_A-core	1300	snp	789	g00709	g00709	Cj1300	ubiG	1002	Ubiquinone biosynthesis O-methyltransferase		73	0.341772	68.6667	2	46.9367	0.00383141	0.0144087	0.0104935	5.79298e-07	48	1	25	5
	1321468_A_A-core	1300	snp	790	g00709	g00709	Cj1300	ubiG	1002	Ubiquinone biosynthesis O-methyltransferase		73	0.341772	68.6667	2	46.9367	0.00383141	0.0144087	0.0104935	5.79298e-07	48	1	25	5
	1321474_A_A-core	1300	snp	796	g00709	g00709	Cj1300	ubiG	1002	Ubiquinone biosynthesis O-methyltransferase		73	0.341772	68.6667	2	46.9367	0.00383141	0.0144087	0.0104935	5.79298e-07	48	1	25	5
	1321475_A_A-core	1300	snp	797	g00709	g00709	Cj1300	ubiG	1002	Ubiquinone biosynthesis O-methyltransferase		73	0.341772	68.6667	2	46.9367	0.00383141	0.0144087	0.0104935	5.79298e-07	48	1	25	5
	1321480_T_T-core	1300	snp	802	g00709	g00709	Cj1300	ubiG	1002	Ubiquinone biosynthesis O-methyltransferase		73	0.341772	68.6667	2	46.9367	0.00383141	0.0144087	0.0104935	5.79298e-07	48	1	25	5
	1321509_T_T-core	1300	snp	831	g00709	g00709	Cj1300	ubiG	1002	Ubiquinone biosynthesis O-methyltransferase		73	0.341772	68.6667	2	46.9367	0.00383141	0.0144087	0.0104935	5.79298e-07	48	1	25	5
	1321513_G_G-core	1300	snp	835	g00709	g00709	Cj1300	ubiG	1002	Ubiquinone biosynthesis O-methyltransferase		73	0.341772	68.6667	2	46.9367	0.00383141	0.0144087	0.0104935	5.79298e-07	48	1	25	5
	1321521_A_A-core	1300	snp	843	g00709	g00709	Cj1300	ubiG	1002	Ubiquinone biosynthesis O-methyltransferase		73	0.341772	68.6667	2	46.9367	0.00383141	0.0144087	0.0104935	5.79298e-07	48	1	25	5
	1321525_A_A-core	1300	snp	847	g00709	g00709	Cj1300	ubiG	1002	Ubiquinone biosynthesis O-methyltransferase		73	0.341772	68.6667	2	46.9367	0.00383141	0.0144087	0.0104935	5.79298e-07	48	1	25	5
	1321532_A_A-core	1300	snp	854	g00709	g00709	Cj1300	ubiG	1002	Ubiquinone biosynthesis O-methyltransferase		73	0.341772	68.6667	2	46.9367	0.00383141	0.0144087	0.0104935	5.79298e-07	48	1	25	5
	1321550_C_C-core	1300	snp	872	g00709	g00709	Cj1300	ubiG	1002	Ubiquinone biosynthesis O-methyltransferase		73	0.341772	68.6667	2	46.9367	0.00383141	0.0144087	0.0104935	5.79298e-07	48	1	25	5
	1321553_T_T-core	1300	snp	875	g00709	g00709	Cj1300	ubiG	1002	Ubiquinone biosynthesis O-methyltransferase		73	0.341772	68.6667	2	46.9367	0.00383141	0.0144087	0.0104935	5.79298e-07	48	1	25	5
	1321555_G_G-core	1300	snp	877	g00709	g00709	Cj1300	ubiG	1002	Ubiquinone biosynthesis O-methyltransferase		73	0.341772	68.6667	2	46.9367	0.00383141	0.0144087	0.0104935	5.79298e-07	48	1	25	5
	1321557_T_T-core	1300	snp	879	g00709	g00709	Cj1300	ubiG	1002	Ubiquinone biosynthesis O-methyltransferase		73	0.341772	68.6667	2	46.9367	0.00383141	0.0144087	0.0104935	5.79298e-07	48	1	25	5
	1269606_T_T-core	1303	snp	363	g00689	g00689	Cj1303	fabH	942	3-oxoacyl-[acyl-carrier-protein] synthase 3		73	0.341772	68.6667	2	46.9367	0.00383141	0.0144087	0.0104935	5.79298e-07	48	1	25	5
	1269813_A_A-core	1303	snp	570	g00689	g00689	Cj1303	fabH	942	3-oxoacyl-[acyl-carrier-protein] synthase 3		73	0.341772	68.6667	2	46.9367	0.00383141	0.0144087	0.0104935	5.79298e-07	48	1	25	5
	1270174_C_C-core	1303	snp	931	g00689	g00689	Cj1303	fabH	942	3-oxoacyl-[acyl-carrier-protein] synthase 3		73	0.341772	68.6667	2	46.9367	0.00383141	0.0144087	0.0104935	5.79298e-07	48	1	25	5
	g02083_00013-aa	3372	accessory_allele		g02083	g02083_00013	2000	tagD	1372	Glycerol-3-phosphate cytidylyltransferase		7	-0.367089	-63.6667	-2	-46.7426	0.00126731	0.0443373	0.0104935	5.89617e-07	1	48	6	24
	7642_G_C-core	1729	snp	823	g00212	g00212	Cj1729c	flgE	1	Flagellar hook protein FlgE		9	-0.367089	-63.6667	-2	-46.7426	0.00126731	0.0443373	0.0104935	5.89617e-07	2	47	7	23
	1163616_C_C-core	140	snp	978	g00247	g00247	Cj0140	NA	834	hypothetical protein		68	0.367089	63.6667	2	46.7426	0.00126731	0.0443373	0.0104935	5.89617e-07	46	3	22	8
	3570_A_G-core	3	snp	1995	g00053	g00053	Cj0003	gyrB	1	DNA gyrase subunit B		6	-0.291139	-69	-3	-60.2658	0.0236424	0.0135681	0.00185644	5.95512e-07	2	47	4	26
	949275_C_T-core	511	snp	933	g03302	g03302	Cj0511	ctpB	607	Carboxy-terminal processing protease CtpB		4	-0.291139	-69	-3	-60.2658	0.0236424	0.0135681	0.00185644	5.95512e-07	1	48	3	27
	467937_T_C-core	518	snp	111	g00058	g00058	Cj0518	htpG	217	Chaperone protein HtpG		18	-0.291139	-69	-3	-60.2658	0.0236424	0.0135681	0.00185644	5.95512e-07	8	41	10	20
	1081596_T_C-core	983	snp	516	g00494	g00494	Cj0983	NA	739	hypothetical protein		19	-0.316456	-65	-3	-61.7089	0.0111965	0.0296441	0.00185644	6.16173e-07	8	41	11	19
	15948_A_G-core	1709	snp	735	g01938	g01938	Cj1709c	rluB	3	Ribosomal large subunit pseudouridine synthase B		15	-0.367089	-77	0	0	0.00126731	0.00158471	0.339411	6.81646e-07	5	44	10	20
	955098_G_A-core	577	snp	243	g00981	g00981	Cj0577c	queA	611	S-adenosylmethionine:tRNA ribosyltransferase-isomerase		17	-0.265823	-77.6667	-2	-41.2911	0.0547157	0.00127945	0.0104935	7.34604e-07	8	41	9	21
	857256_G_A-core	1287	snp	354	g01366	g01366	Cj1287c	maeB	524	NADP-dependent malic enzyme		23	-0.265823	-77.6667	-2	-41.2911	0.0547157	0.00127945	0.0104935	7.34604e-07	11	38	12	18
	732063_C_T-core	684	snp	423	g00883	g00883	Cj0684	priA	401	Primosomal protein N'		35	-0.316456	-57.3333	-4	-72.5738	0.0111965	0.211938	0.000309889	7.35354e-07	16	33	19	11
	744579_A_G-core	1342	snp	270	g00178_1	g00178_1	Cj1342c	NA	409	hypothetical protein		21	-0.316456	-57.3333	-4	-72.5738	0.0111965	0.211938	0.000309889	7.35354e-07	9	40	12	18
	g01330_00015-c	836	core_allele		g01330	g01330_00015	Cj0836	ogt	922	Methylated-DNA--protein-cysteine methyltransferase%2C constitutive		18	-0.341772	-59	-3	-60.4937	0.00383141	0.108832	0.00185644	7.741e-07	7	42	11	19
	1253016_C_T-core	836	snp	72	g01330	g01330	Cj0836	ogt	922	Methylated-DNA--protein-cysteine methyltransferase%2C constitutive		18	-0.341772	-59	-3	-60.4937	0.00383141	0.108832	0.00185644	7.741e-07	7	42	11	19
	1253196_A_G-core	836	snp	252	g01330	g01330	Cj0836	ogt	922	Methylated-DNA--protein-cysteine methyltransferase%2C constitutive		18	-0.341772	-59	-3	-60.4937	0.00383141	0.108832	0.00185644	7.741e-07	7	42	11	19
	1253198_C_T-core	836	snp	254	g01330	g01330	Cj0836	ogt	922	Methylated-DNA--protein-cysteine methyltransferase%2C constitutive		18	-0.341772	-59	-3	-60.4937	0.00383141	0.108832	0.00185644	7.741e-07	7	42	11	19
	1253217_A_C-core	836	snp	273	g01330	g01330	Cj0836	ogt	922	Methylated-DNA--protein-cysteine methyltransferase%2C constitutive		18	-0.341772	-59	-3	-60.4937	0.00383141	0.108832	0.00185644	7.741e-07	7	42	11	19
	1253218_G_C-core	836	snp	274	g01330	g01330	Cj0836	ogt	922	Methylated-DNA--protein-cysteine methyltransferase%2C constitutive		18	-0.341772	-59	-3	-60.4937	0.00383141	0.108832	0.00185644	7.741e-07	7	42	11	19
	1253226_T_C-core	836	snp	282	g01330	g01330	Cj0836	ogt	922	Methylated-DNA--protein-cysteine methyltransferase%2C constitutive		18	-0.341772	-59	-3	-60.4937	0.00383141	0.108832	0.00185644	7.741e-07	7	42	11	19
	917186_A_T-core	1148	snp	173	g00227	g00227	Cj1148	rfaF	587	ADP-heptose--LPS heptosyltransferase 2		32	-0.341772	-59	-3	-60.4937	0.00383141	0.108832	0.00185644	7.741e-07	14	35	18	12
	g01263_00012-aa	851	accessory_allele		g01263	g01263_00012	Cj0851c	NA	1062	hypothetical protein		57	0.341772	59	3	60.4937	0.00383141	0.108832	0.00185644	7.741e-07	40	9	17	13
	g01330_00011-c	836	core_allele		g01330	g01330_00011	Cj0836	ogt	922	Methylated-DNA--protein-cysteine methyltransferase%2C constitutive		61	0.341772	59	3	60.4937	0.00383141	0.108832	0.00185644	7.741e-07	42	7	19	11
	g01330_00014-c	836	core_allele		g01330	g01330_00014	Cj0836	ogt	922	Methylated-DNA--protein-cysteine methyltransferase%2C constitutive		61	0.341772	59	3	60.4937	0.00383141	0.108832	0.00185644	7.741e-07	42	7	19	11
	1253016_C_C-core	836	snp	72	g01330	g01330	Cj0836	ogt	922	Methylated-DNA--protein-cysteine methyltransferase%2C constitutive		61	0.341772	59	3	60.4937	0.00383141	0.108832	0.00185644	7.741e-07	42	7	19	11
	948132_G_G-core	510	snp	78	g00594	g00594	Cj0510c	csoR	607	Copper-sensing transcriptional repressor CsoR		34	0.21519	37	6	47.7722	0.2581	0.649209	4.62521e-06	7.75005e-07	26	23	8	22
	225038_G_A-core	1407	snp	44	g01072	g01072	Cj1407c	algC	61	Phosphomannomutase/phosphoglucomutase		20	-0.291139	-59.3333	-4	-69.097	0.0236424	0.106758	0.000309889	7.82164e-07	9	40	11	19
	225081_C_T-core	1407	snp	87	g01072	g01072	Cj1407c	algC	61	Phosphomannomutase/phosphoglucomutase		20	-0.291139	-59.3333	-4	-69.097	0.0236424	0.106758	0.000309889	7.82164e-07	9	40	11	19
	225093_C_T-core	1407	snp	99	g01072	g01072	Cj1407c	algC	61	Phosphomannomutase/phosphoglucomutase		20	-0.291139	-59.3333	-4	-69.097	0.0236424	0.106758	0.000309889	7.82164e-07	9	40	11	19
	225097_C_T-core	1407	snp	103	g01072	g01072	Cj1407c	algC	61	Phosphomannomutase/phosphoglucomutase		20	-0.291139	-59.3333	-4	-69.097	0.0236424	0.106758	0.000309889	7.82164e-07	9	40	11	19
	225104_A_G-core	1407	snp	110	g01072	g01072	Cj1407c	algC	61	Phosphomannomutase/phosphoglucomutase		20	-0.291139	-59.3333	-4	-69.097	0.0236424	0.106758	0.000309889	7.82164e-07	9	40	11	19
	225105_A_G-core	1407	snp	111	g01072	g01072	Cj1407c	algC	61	Phosphomannomutase/phosphoglucomutase		20	-0.291139	-59.3333	-4	-69.097	0.0236424	0.106758	0.000309889	7.82164e-07	9	40	11	19
	225108_C_T-core	1407	snp	114	g01072	g01072	Cj1407c	algC	61	Phosphomannomutase/phosphoglucomutase		20	-0.291139	-59.3333	-4	-69.097	0.0236424	0.106758	0.000309889	7.82164e-07	9	40	11	19
	224487_G_A-core	1408	snp	27	g00111	g00111	Cj1408	fliL	61	hypothetical protein		20	-0.291139	-59.3333	-4	-69.097	0.0236424	0.106758	0.000309889	7.82164e-07	9	40	11	19
	958008_C_T-core	190	snp	360	g01325	g01325	Cj0190c	comM	613	Competence protein ComM		9	-0.316456	-70.6667	-2	-44.7257	0.0111965	0.00710895	0.0104935	8.35229e-07	3	46	6	24
	119715_G_A-core	193	snp	618	g02122	g02122	Cj0193c	tig	25	Trigger factor		9	-0.316456	-70.6667	-2	-44.7257	0.0111965	0.00710895	0.0104935	8.35229e-07	3	46	6	24
	120219_A_G-core	193	snp	1122	g02122	g02122	Cj0193c	tig	25	Trigger factor		9	-0.316456	-70.6667	-2	-44.7257	0.0111965	0.00710895	0.0104935	8.35229e-07	3	46	6	24
	1226892_T_C-core	530	snp	477	g01076	g01076	Cj0530	NA	896	hypothetical protein		17	-0.316456	-70.6667	-2	-44.7257	0.0111965	0.00710895	0.0104935	8.35229e-07	7	42	10	20
	162897_A_G-core	560	snp	423	g00349	g00349	Cj0560	NA	38	hypothetical protein		13	-0.316456	-70.6667	-2	-44.7257	0.0111965	0.00710895	0.0104935	8.35229e-07	5	44	8	22
	83817_A_G-core	1098	snp	513	g01900	g01900	Cj1098	pyrB	16	Aspartate carbamoyltransferase		9	-0.316456	-70.6667	-2	-44.7257	0.0111965	0.00710895	0.0104935	8.35229e-07	3	46	6	24
	7321_A_C-core	1729	snp	502	g00212	g00212	Cj1729c	flgE	1	Flagellar hook protein FlgE		17	-0.316456	-70.6667	-2	-44.7257	0.0111965	0.00710895	0.0104935	8.35229e-07	7	42	10	20
	7812_T_C-core	1729	snp	993	g00212	g00212	Cj1729c	flgE	1	Flagellar hook protein FlgE		17	-0.316456	-70.6667	-2	-44.7257	0.0111965	0.00710895	0.0104935	8.35229e-07	7	42	10	20
	8245_G_G-core	1729	snp	1426	g00212	g00212	Cj1729c	flgE	1	Flagellar hook protein FlgE		13	-0.316456	-70.6667	-2	-44.7257	0.0111965	0.00710895	0.0104935	8.35229e-07	5	44	8	22
	8607_T_C-core	1729	snp	1788	g00212	g00212	Cj1729c	flgE	1	Flagellar hook protein FlgE		13	-0.316456	-70.6667	-2	-44.7257	0.0111965	0.00710895	0.0104935	8.35229e-07	5	44	8	22
	1226892_T_T-core	530	snp	477	g01076	g01076	Cj0530	NA	896	hypothetical protein		62	0.316456	70.6667	2	44.7257	0.0111965	0.00710895	0.0104935	8.35229e-07	42	7	20	10
	528558_T_T-core	938	snp	2250	g00414	g00414	Cj0938c	aas	273	Bifunctional protein Aas		68	0.316456	70.6667	2	44.7257	0.0111965	0.00710895	0.0104935	8.35229e-07	45	4	23	7
	528744_T_T-core	938	snp	2436	g00414	g00414	Cj0938c	aas	273	Bifunctional protein Aas		68	0.316456	70.6667	2	44.7257	0.0111965	0.00710895	0.0104935	8.35229e-07	45	4	23	7
	528759_T_T-core	938	snp	2451	g00414	g00414	Cj0938c	aas	273	Bifunctional protein Aas		68	0.316456	70.6667	2	44.7257	0.0111965	0.00710895	0.0104935	8.35229e-07	45	4	23	7
	470461_C_C-core	1631	snp	811	g00386	g00386	Cj1631c	NA	218	hypothetical protein		68	0.316456	70.6667	2	44.7257	0.0111965	0.00710895	0.0104935	8.35229e-07	45	4	23	7
	470464_A_A-core	1631	snp	814	g00386	g00386	Cj1631c	NA	218	hypothetical protein		68	0.316456	70.6667	2	44.7257	0.0111965	0.00710895	0.0104935	8.35229e-07	45	4	23	7
	g00449_00024-aa	3190	accessory_allele		g00449	g00449_00024	2000	NA	1190	hypothetical protein		11	-0.316456	-77.3333	-1	-24.4726	0.0111965	0.00142052	0.0590258	9.38795e-07	4	45	7	23
	1323474_C_C-core	570	snp	27	g00286	g00286	Cj0570	NA	1004	hypothetical protein		56	0.316456	77.3333	1	24.4726	0.0111965	0.00142052	0.0590258	9.38795e-07	39	10	17	13
	1323642_C_C-core	570	snp	195	g00286	g00286	Cj0570	NA	1004	hypothetical protein		58	0.316456	77.3333	1	24.4726	0.0111965	0.00142052	0.0590258	9.38795e-07	40	9	18	12
	1323650_C_C-core	570	snp	203	g00286	g00286	Cj0570	NA	1004	hypothetical protein		58	0.316456	77.3333	1	24.4726	0.0111965	0.00142052	0.0590258	9.38795e-07	40	9	18	12
	1323691_G_G-core	570	snp	244	g00286	g00286	Cj0570	NA	1004	hypothetical protein		58	0.316456	77.3333	1	24.4726	0.0111965	0.00142052	0.0590258	9.38795e-07	40	9	18	12
	1323709_C_C-core	570	snp	262	g00286	g00286	Cj0570	NA	1004	hypothetical protein		58	0.316456	77.3333	1	24.4726	0.0111965	0.00142052	0.0590258	9.38795e-07	40	9	18	12
	1323716_A_A-core	570	snp	269	g00286	g00286	Cj0570	NA	1004	hypothetical protein		58	0.316456	77.3333	1	24.4726	0.0111965	0.00142052	0.0590258	9.38795e-07	40	9	18	12
	1323732_T_T-core	570	snp	285	g00286	g00286	Cj0570	NA	1004	hypothetical protein		58	0.316456	77.3333	1	24.4726	0.0111965	0.00142052	0.0590258	9.38795e-07	40	9	18	12
	1323740_T_T-core	570	snp	293	g00286	g00286	Cj0570	NA	1004	hypothetical protein		58	0.316456	77.3333	1	24.4726	0.0111965	0.00142052	0.0590258	9.38795e-07	40	9	18	12
	1323825_C_C-core	570	snp	378	g00286	g00286	Cj0570	NA	1004	hypothetical protein		58	0.316456	77.3333	1	24.4726	0.0111965	0.00142052	0.0590258	9.38795e-07	40	9	18	12
	1323872_C_C-core	570	snp	425	g00286	g00286	Cj0570	NA	1004	hypothetical protein		58	0.316456	77.3333	1	24.4726	0.0111965	0.00142052	0.0590258	9.38795e-07	40	9	18	12
	1323884_C_C-core	570	snp	437	g00286	g00286	Cj0570	NA	1004	hypothetical protein		58	0.316456	77.3333	1	24.4726	0.0111965	0.00142052	0.0590258	9.38795e-07	40	9	18	12
	1323945_G_G-core	570	snp	498	g00286	g00286	Cj0570	NA	1004	hypothetical protein		58	0.316456	77.3333	1	24.4726	0.0111965	0.00142052	0.0590258	9.38795e-07	40	9	18	12
	1323963_C_C-core	570	snp	516	g00286	g00286	Cj0570	NA	1004	hypothetical protein		58	0.316456	77.3333	1	24.4726	0.0111965	0.00142052	0.0590258	9.38795e-07	40	9	18	12
	1323964_C_C-core	570	snp	517	g00286	g00286	Cj0570	NA	1004	hypothetical protein		58	0.316456	77.3333	1	24.4726	0.0111965	0.00142052	0.0590258	9.38795e-07	40	9	18	12
	1323988_C_C-core	570	snp	541	g00286	g00286	Cj0570	NA	1004	hypothetical protein		58	0.316456	77.3333	1	24.4726	0.0111965	0.00142052	0.0590258	9.38795e-07	40	9	18	12
	1324054_G_G-core	570	snp	607	g00286	g00286	Cj0570	NA	1004	hypothetical protein		58	0.316456	77.3333	1	24.4726	0.0111965	0.00142052	0.0590258	9.38795e-07	40	9	18	12
	1324084_G_G-core	570	snp	637	g00286	g00286	Cj0570	NA	1004	hypothetical protein		58	0.316456	77.3333	1	24.4726	0.0111965	0.00142052	0.0590258	9.38795e-07	40	9	18	12
	1324088_T_T-core	570	snp	641	g00286	g00286	Cj0570	NA	1004	hypothetical protein		58	0.316456	77.3333	1	24.4726	0.0111965	0.00142052	0.0590258	9.38795e-07	40	9	18	12
	1324122_C_C-core	570	snp	675	g00286	g00286	Cj0570	NA	1004	hypothetical protein		58	0.316456	77.3333	1	24.4726	0.0111965	0.00142052	0.0590258	9.38795e-07	40	9	18	12
	1324126_A_A-core	570	snp	679	g00286	g00286	Cj0570	NA	1004	hypothetical protein		58	0.316456	77.3333	1	24.4726	0.0111965	0.00142052	0.0590258	9.38795e-07	40	9	18	12
	1324182_T_T-core	570	snp	735	g00286	g00286	Cj0570	NA	1004	hypothetical protein		58	0.316456	77.3333	1	24.4726	0.0111965	0.00142052	0.0590258	9.38795e-07	40	9	18	12
	1324264_C_C-core	570	snp	817	g00286	g00286	Cj0570	NA	1004	hypothetical protein		58	0.316456	77.3333	1	24.4726	0.0111965	0.00142052	0.0590258	9.38795e-07	40	9	18	12
	1324317_T_T-core	570	snp	870	g00286	g00286	Cj0570	NA	1004	hypothetical protein		58	0.316456	77.3333	1	24.4726	0.0111965	0.00142052	0.0590258	9.38795e-07	40	9	18	12
	1324352_C_C-core	570	snp	905	g00286	g00286	Cj0570	NA	1004	hypothetical protein		58	0.316456	77.3333	1	24.4726	0.0111965	0.00142052	0.0590258	9.38795e-07	40	9	18	12
	1324366_C_C-core	570	snp	919	g00286	g00286	Cj0570	NA	1004	hypothetical protein		58	0.316456	77.3333	1	24.4726	0.0111965	0.00142052	0.0590258	9.38795e-07	40	9	18	12
	1324374_C_C-core	570	snp	927	g00286	g00286	Cj0570	NA	1004	hypothetical protein		58	0.316456	77.3333	1	24.4726	0.0111965	0.00142052	0.0590258	9.38795e-07	40	9	18	12
	1324421_T_T-core	570	snp	974	g00286	g00286	Cj0570	NA	1004	hypothetical protein		58	0.316456	77.3333	1	24.4726	0.0111965	0.00142052	0.0590258	9.38795e-07	40	9	18	12
	1324426_G_G-core	570	snp	979	g00286	g00286	Cj0570	NA	1004	hypothetical protein		58	0.316456	77.3333	1	24.4726	0.0111965	0.00142052	0.0590258	9.38795e-07	40	9	18	12
	1324511_G_G-core	570	snp	1064	g00286	g00286	Cj0570	NA	1004	hypothetical protein		58	0.316456	77.3333	1	24.4726	0.0111965	0.00142052	0.0590258	9.38795e-07	40	9	18	12
	6780_A_G-core	1731	snp	513	g00127	g00127	Cj1731c	ruvC	1	Crossover junction endodeoxyribonuclease RuvC		47	0.189873	70.3333	4	53.4177	0.418991	0.00744023	0.000309889	9.66046e-07	32	17	15	15
	1185427_T_C-core	1563	snp	406	g00375	g00375	Cj1563c	NA	853	hypothetical protein		43	-0.21519	-26	-6	-33.5696	0.2581	0.814514	4.62521e-06	9.72341e-07	22	27	21	9
	1324052_A_A-core	570	snp	605	g00286	g00286	Cj0570	NA	1004	hypothetical protein		56	0.316456	84	0	0	0.0111965	0.000272309	0.339411	1.03483e-06	39	10	17	13
	8046_T_A-core	1729	snp	1227	g00212	g00212	Cj1729c	flgE	1	Flagellar hook protein FlgE		13	-0.367089	-60.6667	-2	-44.5401	0.00126731	0.078136	0.0104935	1.03909e-06	4	45	9	21
	g00439_00033-aa	3246	accessory_allele		g00439	g00439_00033	2000	NA	1246	hypothetical protein		18	-0.291139	-66	-3	-57.6456	0.0236424	0.0244414	0.00185644	1.07275e-06	8	41	10	20
	g01558_00012-aa	3267	accessory_allele		g01558	g01558_00012	2000	NA	1267	Phosphorylated carbohydrates phosphatase		18	-0.291139	-66	-3	-57.6456	0.0236424	0.0244414	0.00185644	1.07275e-06	8	41	10	20
	g00934_00013-aa	3279	accessory_allele		g00934	g00934_00013	2000	NA	1279	hypothetical protein		18	-0.291139	-66	-3	-57.6456	0.0236424	0.0244414	0.00185644	1.07275e-06	8	41	10	20
	891501_C_T-core	145	snp	699	g00257_1	g00257_1	Cj0145	NA	560	hypothetical protein		8	-0.291139	-66	-3	-57.6456	0.0236424	0.0244414	0.00185644	1.07275e-06	3	46	5	25
	892360_C_T-core	145	snp	1558	g00257_1	g00257_1	Cj0145	NA	560	hypothetical protein		8	-0.291139	-66	-3	-57.6456	0.0236424	0.0244414	0.00185644	1.07275e-06	3	46	5	25
	932499_A_G-core	800	snp	546	g00797	g00797	Cj0800c	NA	599	hypothetical protein		6	-0.291139	-66	-3	-57.6456	0.0236424	0.0244414	0.00185644	1.07275e-06	2	47	4	26
	225261_G_A-core	1407	snp	267	g01072	g01072	Cj1407c	algC	61	Phosphomannomutase/phosphoglucomutase		12	-0.291139	-66	-3	-57.6456	0.0236424	0.0244414	0.00185644	1.07275e-06	5	44	7	23
	891501_C_C-core	145	snp	699	g00257_1	g00257_1	Cj0145	NA	560	hypothetical protein		71	0.291139	66	3	57.6456	0.0236424	0.0244414	0.00185644	1.07275e-06	46	3	25	5
	932499_A_A-core	800	snp	546	g00797	g00797	Cj0800c	NA	599	hypothetical protein		73	0.291139	66	3	57.6456	0.0236424	0.0244414	0.00185644	1.07275e-06	47	2	26	4
	370563_C_T-core	66	snp	423	g00062	g00062	Cj0066c	aroQ	134	3-dehydroquinate dehydratase		10	-0.341772	-72.3333	-1	-24.7215	0.00383141	0.00481832	0.0590258	1.08967e-06	3	46	7	23
	502191_T_A-core	281	snp	375	g00803	g00803	Cj0281c	tal	248	Transaldolase		14	-0.341772	-72.3333	-1	-24.7215	0.00383141	0.00481832	0.0590258	1.08967e-06	5	44	9	21
	617007_A_G-core	308	snp	441	g00512	g00512	Cj0308c	bioD	339	ATP-dependent dethiobiotin synthetase BioD		6	-0.341772	-72.3333	-1	-24.7215	0.00383141	0.00481832	0.0590258	1.08967e-06	1	48	5	25
	949614_A_G-core	511	snp	1272	g03302	g03302	Cj0511	ctpB	607	Carboxy-terminal processing protease CtpB		10	-0.341772	-72.3333	-1	-24.7215	0.00383141	0.00481832	0.0590258	1.08967e-06	3	46	7	23
	1227981_T_C-core	530	snp	1566	g01076	g01076	Cj0530	NA	896	hypothetical protein		8	-0.341772	-72.3333	-1	-24.7215	0.00383141	0.00481832	0.0590258	1.08967e-06	2	47	6	24
	471735_T_C-core	551	snp	339	g02001	g02001	Cj0551	efp	220	Elongation factor P		6	-0.341772	-72.3333	-1	-24.7215	0.00383141	0.00481832	0.0590258	1.08967e-06	1	48	5	25
	186927_C_T-core	704	snp	471	g00117	g00117	Cj0704	glyQ	48	Glycine--tRNA ligase alpha subunit		6	-0.341772	-72.3333	-1	-24.7215	0.00383141	0.00481832	0.0590258	1.08967e-06	1	48	5	25
	302400_A_G-core	1038	snp	831	g00033	g00033	Cj1038	ftsW	100	putative peptidoglycan glycosyltransferase FtsW		6	-0.341772	-72.3333	-1	-24.7215	0.00383141	0.00481832	0.0590258	1.08967e-06	1	48	5	25
	1154045_A_G-core	1054	snp	1067	g00517	g00517	Cj1054c	murC	821	UDP-N-acetylmuramate--L-alanine ligase		8	-0.341772	-72.3333	-1	-24.7215	0.00383141	0.00481832	0.0590258	1.08967e-06	2	47	6	24
	222728_C_T-core	1120	snp	38	g00083	g00083	Cj1120c	pglF	60	UDP-N-acetyl-alpha-D-glucosamine C6 dehydratase		6	-0.341772	-72.3333	-1	-24.7215	0.00383141	0.00481832	0.0590258	1.08967e-06	1	48	5	25
	222864_G_A-core	1120	snp	174	g00083	g00083	Cj1120c	pglF	60	UDP-N-acetyl-alpha-D-glucosamine C6 dehydratase		6	-0.341772	-72.3333	-1	-24.7215	0.00383141	0.00481832	0.0590258	1.08967e-06	1	48	5	25
	222882_T_C-core	1120	snp	192	g00083	g00083	Cj1120c	pglF	60	UDP-N-acetyl-alpha-D-glucosamine C6 dehydratase		6	-0.341772	-72.3333	-1	-24.7215	0.00383141	0.00481832	0.0590258	1.08967e-06	1	48	5	25
	43786_G_A-core	1150	snp	715	g00319	g00319	Cj1150c	hldE	9	Bifunctional protein HldE		8	-0.341772	-72.3333	-1	-24.7215	0.00383141	0.00481832	0.0590258	1.08967e-06	2	47	6	24
	44373_C_T-core	1150	snp	1302	g00319	g00319	Cj1150c	hldE	9	Bifunctional protein HldE		8	-0.341772	-72.3333	-1	-24.7215	0.00383141	0.00481832	0.0590258	1.08967e-06	2	47	6	24
	44436_G_A-core	1150	snp	1365	g00319	g00319	Cj1150c	hldE	9	Bifunctional protein HldE		8	-0.341772	-72.3333	-1	-24.7215	0.00383141	0.00481832	0.0590258	1.08967e-06	2	47	6	24
	44439_T_A-core	1150	snp	1368	g00319	g00319	Cj1150c	hldE	9	Bifunctional protein HldE		8	-0.341772	-72.3333	-1	-24.7215	0.00383141	0.00481832	0.0590258	1.08967e-06	2	47	6	24
	431464_G_A-core	1412	snp	94	g00550	g00550	Cj1412c	NA	177	hypothetical protein		6	-0.341772	-72.3333	-1	-24.7215	0.00383141	0.00481832	0.0590258	1.08967e-06	1	48	5	25
	852485_G_A-core	1413	snp	8	g01298	g01298	Cj1413c	NA	522	hypothetical protein		6	-0.341772	-72.3333	-1	-24.7215	0.00383141	0.00481832	0.0590258	1.08967e-06	1	48	5	25
	853509_C_T-core	1413	snp	1032	g01298	g01298	Cj1413c	NA	522	hypothetical protein		6	-0.341772	-72.3333	-1	-24.7215	0.00383141	0.00481832	0.0590258	1.08967e-06	1	48	5	25
	1174269_G_A-core	1414	snp	1548	g00221	g00221	Cj1414c	NA	840	hypothetical protein		6	-0.341772	-72.3333	-1	-24.7215	0.00383141	0.00481832	0.0590258	1.08967e-06	1	48	5	25
	1174329_A_G-core	1414	snp	1608	g00221	g00221	Cj1414c	NA	840	hypothetical protein		6	-0.341772	-72.3333	-1	-24.7215	0.00383141	0.00481832	0.0590258	1.08967e-06	1	48	5	25
	17865_G_A-core	1704	snp	120	g01916	g01916	Cj1704c	rplB	3	50S ribosomal protein L2		14	-0.341772	-72.3333	-1	-24.7215	0.00383141	0.00481832	0.0590258	1.08967e-06	5	44	9	21
	15357_A_G-core	1709	snp	144	g01938	g01938	Cj1709c	rluB	3	Ribosomal large subunit pseudouridine synthase B		12	-0.341772	-72.3333	-1	-24.7215	0.00383141	0.00481832	0.0590258	1.08967e-06	4	45	8	22
	15360_T_C-core	1709	snp	147	g01938	g01938	Cj1709c	rluB	3	Ribosomal large subunit pseudouridine synthase B		12	-0.341772	-72.3333	-1	-24.7215	0.00383141	0.00481832	0.0590258	1.08967e-06	4	45	8	22
	15561_C_T-core	1709	snp	348	g01938	g01938	Cj1709c	rluB	3	Ribosomal large subunit pseudouridine synthase B		12	-0.341772	-72.3333	-1	-24.7215	0.00383141	0.00481832	0.0590258	1.08967e-06	4	45	8	22
	15654_A_G-core	1709	snp	441	g01938	g01938	Cj1709c	rluB	3	Ribosomal large subunit pseudouridine synthase B		12	-0.341772	-72.3333	-1	-24.7215	0.00383141	0.00481832	0.0590258	1.08967e-06	4	45	8	22
	15687_T_C-core	1709	snp	474	g01938	g01938	Cj1709c	rluB	3	Ribosomal large subunit pseudouridine synthase B		12	-0.341772	-72.3333	-1	-24.7215	0.00383141	0.00481832	0.0590258	1.08967e-06	4	45	8	22
	15696_T_C-core	1709	snp	483	g01938	g01938	Cj1709c	rluB	3	Ribosomal large subunit pseudouridine synthase B		12	-0.341772	-72.3333	-1	-24.7215	0.00383141	0.00481832	0.0590258	1.08967e-06	4	45	8	22
	15702_T_C-core	1709	snp	489	g01938	g01938	Cj1709c	rluB	3	Ribosomal large subunit pseudouridine synthase B		12	-0.341772	-72.3333	-1	-24.7215	0.00383141	0.00481832	0.0590258	1.08967e-06	4	45	8	22
	8211_T_C-core	1729	snp	1392	g00212	g00212	Cj1729c	flgE	1	Flagellar hook protein FlgE		10	-0.341772	-72.3333	-1	-24.7215	0.00383141	0.00481832	0.0590258	1.08967e-06	3	46	7	23
	8242_A_C-core	1729	snp	1423	g00212	g00212	Cj1729c	flgE	1	Flagellar hook protein FlgE		10	-0.341772	-72.3333	-1	-24.7215	0.00383141	0.00481832	0.0590258	1.08967e-06	3	46	7	23
	8243_A_C-core	1729	snp	1424	g00212	g00212	Cj1729c	flgE	1	Flagellar hook protein FlgE		10	-0.341772	-72.3333	-1	-24.7215	0.00383141	0.00481832	0.0590258	1.08967e-06	3	46	7	23
	8244_T_A-core	1729	snp	1425	g00212	g00212	Cj1729c	flgE	1	Flagellar hook protein FlgE		10	-0.341772	-72.3333	-1	-24.7215	0.00383141	0.00481832	0.0590258	1.08967e-06	3	46	7	23
	8247_A_T-core	1729	snp	1428	g00212	g00212	Cj1729c	flgE	1	Flagellar hook protein FlgE		10	-0.341772	-72.3333	-1	-24.7215	0.00383141	0.00481832	0.0590258	1.08967e-06	3	46	7	23
	8248_C_A-core	1729	snp	1429	g00212	g00212	Cj1729c	flgE	1	Flagellar hook protein FlgE		10	-0.341772	-72.3333	-1	-24.7215	0.00383141	0.00481832	0.0590258	1.08967e-06	3	46	7	23
	8250_A_T-core	1729	snp	1431	g00212	g00212	Cj1729c	flgE	1	Flagellar hook protein FlgE		10	-0.341772	-72.3333	-1	-24.7215	0.00383141	0.00481832	0.0590258	1.08967e-06	3	46	7	23
	8253_T_C-core	1729	snp	1434	g00212	g00212	Cj1729c	flgE	1	Flagellar hook protein FlgE		10	-0.341772	-72.3333	-1	-24.7215	0.00383141	0.00481832	0.0590258	1.08967e-06	3	46	7	23
	8406_G_A-core	1729	snp	1587	g00212	g00212	Cj1729c	flgE	1	Flagellar hook protein FlgE		6	-0.341772	-72.3333	-1	-24.7215	0.00383141	0.00481832	0.0590258	1.08967e-06	1	48	5	25
	8409_G_A-core	1729	snp	1590	g00212	g00212	Cj1729c	flgE	1	Flagellar hook protein FlgE		6	-0.341772	-72.3333	-1	-24.7215	0.00383141	0.00481832	0.0590258	1.08967e-06	1	48	5	25
	1054518_A_G-core	2711	snp	942	g00223_1	g00223_1	2000	cirA	711	Colicin I receptor		6	-0.341772	-72.3333	-1	-24.7215	0.00383141	0.00481832	0.0590258	1.08967e-06	1	48	5	25
	1227981_T_T-core	530	snp	1566	g01076	g01076	Cj0530	NA	896	hypothetical protein		71	0.341772	72.3333	1	24.7215	0.00383141	0.00481832	0.0590258	1.08967e-06	47	2	24	6
	222728_C_C-core	1120	snp	38	g00083	g00083	Cj1120c	pglF	60	UDP-N-acetyl-alpha-D-glucosamine C6 dehydratase		73	0.341772	72.3333	1	24.7215	0.00383141	0.00481832	0.0590258	1.08967e-06	48	1	25	5
	431464_G_G-core	1412	snp	94	g00550	g00550	Cj1412c	NA	177	hypothetical protein		73	0.341772	72.3333	1	24.7215	0.00383141	0.00481832	0.0590258	1.08967e-06	48	1	25	5
	g00443_00004-aa	3506	accessory_allele		g00443	g00443_00004	2000	NA	1506	hypothetical protein		12	-0.341772	-65.6667	-2	-44.8861	0.00383141	0.0272836	0.0104935	1.09693e-06	4	45	8	22
	g00443_00001-a	3506	accessory_pa		g00443	g00443_00001	2000	NA	1506	hypothetical protein		12	-0.341772	-65.6667	-2	-44.8861	0.00383141	0.0272836	0.0104935	1.09693e-06	4	45	8	22
	376173_C_T-core	131	snp	717	g00172	g00172	Cj0131	mepM	138	hypothetical protein		8	-0.341772	-65.6667	-2	-44.8861	0.00383141	0.0272836	0.0104935	1.09693e-06	2	47	6	24
	376177_C_T-core	131	snp	721	g00172	g00172	Cj0131	mepM	138	hypothetical protein		8	-0.341772	-65.6667	-2	-44.8861	0.00383141	0.0272836	0.0104935	1.09693e-06	2	47	6	24
	992131_C_C-core	544	snp	175	g00671	g00671	Cj0544	NA	646	hypothetical protein		14	-0.341772	-65.6667	-2	-44.8861	0.00383141	0.0272836	0.0104935	1.09693e-06	5	44	9	21
	802389_G_A-core	803	snp	1692	g01619	g01619	Cj0803	msbA	469	Lipid A export ATP-binding/permease protein MsbA		8	-0.341772	-65.6667	-2	-44.8861	0.00383141	0.0272836	0.0104935	1.09693e-06	2	47	6	24
	653886_A_G-core	1244	snp	711	g02850	g02850	Cj1244	queE	357	7-carboxy-7-deazaguanine synthase		8	-0.341772	-65.6667	-2	-44.8861	0.00383141	0.0272836	0.0104935	1.09693e-06	2	47	6	24
	343053_A_G-core	1519	snp	276	g00749	g00749	Cj1519	moeA	121	Molybdopterin molybdenumtransferase		6	-0.341772	-65.6667	-2	-44.8861	0.00383141	0.0272836	0.0104935	1.09693e-06	1	48	5	25
	343200_A_G-core	1519	snp	423	g00749	g00749	Cj1519	moeA	121	Molybdopterin molybdenumtransferase		6	-0.341772	-65.6667	-2	-44.8861	0.00383141	0.0272836	0.0104935	1.09693e-06	1	48	5	25
	915716_G_A-core	1672	snp	584	g01945	g01945	Cj1672c	eno	585	Enolase		4	-0.341772	-65.6667	-2	-44.8861	0.00383141	0.0272836	0.0104935	1.09693e-06	0	49	4	26
	748047_A_G-core	2412	snp	1377	g00272_1	g00272_1	2000	NA	412	hypothetical protein		4	-0.341772	-65.6667	-2	-44.8861	0.00383141	0.0272836	0.0104935	1.09693e-06	0	49	4	26
	1243198_A_A-core	2910	snp	469	g00199_2	g00199_2	2000	NA	910	hypothetical protein		71	0.341772	65.6667	2	44.8861	0.00383141	0.0272836	0.0104935	1.09693e-06	47	2	24	6
	1146156_G_A-core	721	snp	159	g00566	g00566	Cj0721c	NA	813	hypothetical protein		24	-0.240506	-74	-3	-53.3924	0.168734	0.00355448	0.00185644	1.11342e-06	12	37	12	18
	405300_T_C-core	39	snp	477	g00040	g00040	Cj0039c	typA	155	GTP-binding protein TypA/BipA		16	-0.291139	-72.6667	-2	-42.3122	0.0236424	0.00458359	0.0104935	1.13714e-06	7	42	9	21
	405405_G_A-core	39	snp	582	g00040	g00040	Cj0039c	typA	155	GTP-binding protein TypA/BipA		16	-0.291139	-72.6667	-2	-42.3122	0.0236424	0.00458359	0.0104935	1.13714e-06	7	42	9	21
	405414_T_C-core	39	snp	591	g00040	g00040	Cj0039c	typA	155	GTP-binding protein TypA/BipA		16	-0.291139	-72.6667	-2	-42.3122	0.0236424	0.00458359	0.0104935	1.13714e-06	7	42	9	21
	913125_C_T-core	188	snp	99	g00798	g00798	Cj0188c	nnr	583	Bifunctional NAD(P)H-hydrate repair enzyme Nnr		12	-0.291139	-72.6667	-2	-42.3122	0.0236424	0.00458359	0.0104935	1.13714e-06	5	44	7	23
	185994_G_A-core	703	snp	72	g01582	g01582	Cj0703	NA	48	hypothetical protein		8	-0.291139	-72.6667	-2	-42.3122	0.0236424	0.00458359	0.0104935	1.13714e-06	3	46	5	25
	1311276_C_C-core	1009	snp	1101	g03282	g03282	Cj1009c	NA	989	hypothetical protein		18	-0.291139	-72.6667	-2	-42.3122	0.0236424	0.00458359	0.0104935	1.13714e-06	8	41	10	20
	1168650_T_T-core	1088	snp	348	g01157	g01157	Cj1088c	folC	837	Dihydrofolate synthase/folylpolyglutamate synthase		16	-0.291139	-72.6667	-2	-42.3122	0.0236424	0.00458359	0.0104935	1.13714e-06	7	42	9	21
	204693_T_C-core	1673	snp	609	g00004	g00004	Cj1673c	recA	55	Protein RecA		12	-0.291139	-72.6667	-2	-42.3122	0.0236424	0.00458359	0.0104935	1.13714e-06	5	44	7	23
	8193_A_T-core	1729	snp	1374	g00212	g00212	Cj1729c	flgE	1	Flagellar hook protein FlgE		18	-0.291139	-72.6667	-2	-42.3122	0.0236424	0.00458359	0.0104935	1.13714e-06	8	41	10	20
	913125_C_C-core	188	snp	99	g00798	g00798	Cj0188c	nnr	583	Bifunctional NAD(P)H-hydrate repair enzyme Nnr		67	0.291139	72.6667	2	42.3122	0.0236424	0.00458359	0.0104935	1.13714e-06	44	5	23	7
	528693_C_C-core	938	snp	2385	g00414	g00414	Cj0938c	aas	273	Bifunctional protein Aas		67	0.291139	72.6667	2	42.3122	0.0236424	0.00458359	0.0104935	1.13714e-06	44	5	23	7
	1311276_C_T-core	1009	snp	1101	g03282	g03282	Cj1009c	NA	989	hypothetical protein		61	0.291139	72.6667	2	42.3122	0.0236424	0.00458359	0.0104935	1.13714e-06	41	8	20	10
	1168650_T_C-core	1088	snp	348	g01157	g01157	Cj1088c	folC	837	Dihydrofolate synthase/folylpolyglutamate synthase		63	0.291139	72.6667	2	42.3122	0.0236424	0.00458359	0.0104935	1.13714e-06	42	7	21	9
	616284_T_C-core	309	snp	30	g00575	g00575	Cj0309c	ykkD	339	Multidrug resistance protein YkkD		37	-0.265823	-61.3333	-4	-65.2152	0.0547157	0.0678022	0.000309889	1.14964e-06	18	31	19	11
	744561_A_C-core	1342	snp	252	g00178_1	g00178_1	Cj1342c	NA	409	hypothetical protein		15	-0.367089	-48	-3	-52.8608	0.00126731	0.491203	0.00185644	1.15565e-06	5	44	10	20
	744738_A_G-core	1342	snp	429	g00178_1	g00178_1	Cj1342c	NA	409	hypothetical protein		15	-0.367089	-48	-3	-52.8608	0.00126731	0.491203	0.00185644	1.15565e-06	5	44	10	20
	149379_G_A-core	440	snp	75	g01548	g01548	Cj0440c	tenA	34	Aminopyrimidine aminohydrolase		20	-0.240506	-66.3333	-4	-63.8143	0.168734	0.0225294	0.000309889	1.17804e-06	10	39	10	20
	g00322_00033-c	304	core_allele		g00322	g00322_00033	Cj0304c	tam	987	Trans-aconitate 2-methyltransferase		10	-0.291139	-79.3333	-1	-23.097	0.0236424	0.000874165	0.0590258	1.21991e-06	4	45	6	24
	1309342_G_A-core	304	snp	172	g00322	g00322	Cj0304c	tam	987	Trans-aconitate 2-methyltransferase		10	-0.291139	-79.3333	-1	-23.097	0.0236424	0.000874165	0.0590258	1.21991e-06	4	45	6	24
	1309369_G_A-core	304	snp	199	g00322	g00322	Cj0304c	tam	987	Trans-aconitate 2-methyltransferase		10	-0.291139	-79.3333	-1	-23.097	0.0236424	0.000874165	0.0590258	1.21991e-06	4	45	6	24
	1309342_G_G-core	304	snp	172	g00322	g00322	Cj0304c	tam	987	Trans-aconitate 2-methyltransferase		69	0.291139	79.3333	1	23.097	0.0236424	0.000874165	0.0590258	1.21991e-06	45	4	24	6
	1309369_G_G-core	304	snp	199	g00322	g00322	Cj0304c	tam	987	Trans-aconitate 2-methyltransferase		69	0.291139	79.3333	1	23.097	0.0236424	0.000874165	0.0590258	1.21991e-06	45	4	24	6
	1206061_G_G-core	1102	snp	283	g01509	g01509	Cj1102	truB	873	tRNA pseudouridine synthase B		69	0.189873	77	3	43.8608	0.418991	0.00158471	0.00185644	1.23264e-06	43	6	26	4
	732036_C_T-core	684	snp	396	g00883	g00883	Cj0684	priA	401	Primosomal protein N'		37	-0.316456	-54.3333	-4	-68.7764	0.0111965	0.374311	0.000309889	1.29874e-06	17	32	20	10
	732087_G_A-core	684	snp	447	g00883	g00883	Cj0684	priA	401	Primosomal protein N'		37	-0.316456	-54.3333	-4	-68.7764	0.0111965	0.374311	0.000309889	1.29874e-06	17	32	20	10
	156669_T_A-core	1356	snp	303	g00663	g00663	Cj1356c	NA	36	hypothetical protein		15	-0.21519	-75	-3	-48.4177	0.2581	0.00279999	0.00185644	1.34161e-06	8	41	7	23
	156717_A_C-core	1356	snp	351	g00663	g00663	Cj1356c	NA	36	hypothetical protein		15	-0.21519	-75	-3	-48.4177	0.2581	0.00279999	0.00185644	1.34161e-06	8	41	7	23
	1218473_G_A-core	2885	snp	1820	g00217_1	g00217_1	2000	NA	885	hypothetical protein		9	-0.21519	-75	-3	-48.4177	0.2581	0.00279999	0.00185644	1.34161e-06	5	44	4	26
	858750_C_T-core	720	snp	96	g00505	g00505	Cj0720c	flaC	526	Secreted flagellin C		7	-0.367089	-67.3333	-1	-24.7173	0.00126731	0.0182054	0.0590258	1.36184e-06	1	48	6	24
	362244_C_T-core	1052	snp	417	g01061	g01061	Cj1052c	mutS2	130	Endonuclease MutS2		7	-0.367089	-67.3333	-1	-24.7173	0.00126731	0.0182054	0.0590258	1.36184e-06	1	48	6	24
	641922_C_T-core	1716	snp	126	g00728	g00728	Cj1716c	leuD1	351	3-isopropylmalate dehydratase small subunit 1		7	-0.367089	-67.3333	-1	-24.7173	0.00126731	0.0182054	0.0590258	1.36184e-06	1	48	6	24
	834393_T_T-core	437	snp	801	g00406_1	g00406_1	Cj0437	sdhA	505	8-methylmenaquinol:fumarate reductase flavoprotein subunit		68	0.367089	67.3333	1	24.7173	0.00126731	0.0182054	0.0590258	1.36184e-06	46	3	22	8
	1322652_T_T-core	1334	snp	1083	g00274	g00274	Cj1334	NA	1003	hypothetical protein		74	0.367089	67.3333	1	24.7173	0.00126731	0.0182054	0.0590258	1.36184e-06	49	0	25	5
	1322703_T_T-core	1334	snp	1134	g00274	g00274	Cj1334	NA	1003	hypothetical protein		74	0.367089	67.3333	1	24.7173	0.00126731	0.0182054	0.0590258	1.36184e-06	49	0	25	5
	1322738_A_A-core	1334	snp	1169	g00274	g00274	Cj1334	NA	1003	hypothetical protein		74	0.367089	67.3333	1	24.7173	0.00126731	0.0182054	0.0590258	1.36184e-06	49	0	25	5
	1322770_A_A-core	1334	snp	1201	g00274	g00274	Cj1334	NA	1003	hypothetical protein		74	0.367089	67.3333	1	24.7173	0.00126731	0.0182054	0.0590258	1.36184e-06	49	0	25	5
	1322967_T_T-core	1334	snp	1398	g00274	g00274	Cj1334	NA	1003	hypothetical protein		74	0.367089	67.3333	1	24.7173	0.00126731	0.0182054	0.0590258	1.36184e-06	49	0	25	5
	1322973_T_T-core	1334	snp	1404	g00274	g00274	Cj1334	NA	1003	hypothetical protein		74	0.367089	67.3333	1	24.7173	0.00126731	0.0182054	0.0590258	1.36184e-06	49	0	25	5
	1323000_T_T-core	1334	snp	1431	g00274	g00274	Cj1334	NA	1003	hypothetical protein		74	0.367089	67.3333	1	24.7173	0.00126731	0.0182054	0.0590258	1.36184e-06	49	0	25	5
	1323008_T_T-core	1334	snp	1439	g00274	g00274	Cj1334	NA	1003	hypothetical protein		74	0.367089	67.3333	1	24.7173	0.00126731	0.0182054	0.0590258	1.36184e-06	49	0	25	5
	1323021_A_A-core	1334	snp	1452	g00274	g00274	Cj1334	NA	1003	hypothetical protein		74	0.367089	67.3333	1	24.7173	0.00126731	0.0182054	0.0590258	1.36184e-06	49	0	25	5
	1323035_C_C-core	1334	snp	1466	g00274	g00274	Cj1334	NA	1003	hypothetical protein		74	0.367089	67.3333	1	24.7173	0.00126731	0.0182054	0.0590258	1.36184e-06	49	0	25	5
	1323067_C_C-core	1334	snp	1498	g00274	g00274	Cj1334	NA	1003	hypothetical protein		74	0.367089	67.3333	1	24.7173	0.00126731	0.0182054	0.0590258	1.36184e-06	49	0	25	5
	1323164_T_T-core	1334	snp	1595	g00274	g00274	Cj1334	NA	1003	hypothetical protein		74	0.367089	67.3333	1	24.7173	0.00126731	0.0182054	0.0590258	1.36184e-06	49	0	25	5
	1323199_A_A-core	1334	snp	1630	g00274	g00274	Cj1334	NA	1003	hypothetical protein		74	0.367089	67.3333	1	24.7173	0.00126731	0.0182054	0.0590258	1.36184e-06	49	0	25	5
	1323222_A_A-core	1334	snp	1653	g00274	g00274	Cj1334	NA	1003	hypothetical protein		74	0.367089	67.3333	1	24.7173	0.00126731	0.0182054	0.0590258	1.36184e-06	49	0	25	5
	1323313_A_A-core	1334	snp	1744	g00274	g00274	Cj1334	NA	1003	hypothetical protein		74	0.367089	67.3333	1	24.7173	0.00126731	0.0182054	0.0590258	1.36184e-06	49	0	25	5
	1323330_C_C-core	1334	snp	1761	g00274	g00274	Cj1334	NA	1003	hypothetical protein		74	0.367089	67.3333	1	24.7173	0.00126731	0.0182054	0.0590258	1.36184e-06	49	0	25	5
	1323351_T_T-core	1334	snp	1782	g00274	g00274	Cj1334	NA	1003	hypothetical protein		74	0.367089	67.3333	1	24.7173	0.00126731	0.0182054	0.0590258	1.36184e-06	49	0	25	5
	1323390_C_C-core	1334	snp	1821	g00274	g00274	Cj1334	NA	1003	hypothetical protein		74	0.367089	67.3333	1	24.7173	0.00126731	0.0182054	0.0590258	1.36184e-06	49	0	25	5
	1323441_A_A-core	1334	snp	1872	g00274	g00274	Cj1334	NA	1003	hypothetical protein		74	0.367089	67.3333	1	24.7173	0.00126731	0.0182054	0.0590258	1.36184e-06	49	0	25	5
	g00835_00014-c	661	core_allele		g00835	g00835_00014	Cj0661c	era	358	GTPase Era		60	0.316456	61	3	57.9114	0.0111965	0.0705981	0.00185644	1.46743e-06	41	8	19	11
	481236_T_C-core	316	snp	348	g00092	g00092	Cj0316	pheA	229	P-protein		13	-0.265823	-74.6667	-2	-39.6962	0.0547157	0.00294221	0.0104935	1.68929e-06	6	43	7	23
	196068_G_A-core	1270	snp	861	g00077	g00077	Cj1270c	NA	51	Nitronate monooxygenase		11	-0.265823	-74.6667	-2	-39.6962	0.0547157	0.00294221	0.0104935	1.68929e-06	5	44	6	24
	1157904_T_G-core	1445	snp	114	g00618	g00618	Cj1445c	NA	827	hypothetical protein		17	-0.265823	-74.6667	-2	-39.6962	0.0547157	0.00294221	0.0104935	1.68929e-06	8	41	9	21
	816681_G_A-core	231	snp	354	g02780	g02780	Cj0231c	nrdB	487	Ribonucleoside-diphosphate reductase subunit beta		11	-0.265823	-68	-3	-54.2278	0.0547157	0.0167375	0.00185644	1.70014e-06	5	44	6	24
	1309656_A_G-core	304	snp	486	g00322	g00322	Cj0304c	tam	987	Trans-aconitate 2-methyltransferase		15	-0.265823	-81.3333	-1	-21.6203	0.0547157	0.000530743	0.0590258	1.71411e-06	7	42	8	22
	224814_T_C-core	1408	snp	354	g00111	g00111	Cj1408	fliL	61	hypothetical protein		13	-0.265823	-81.3333	-1	-21.6203	0.0547157	0.000530743	0.0590258	1.71411e-06	6	43	7	23
	224823_C_T-core	1408	snp	363	g00111	g00111	Cj1408	fliL	61	hypothetical protein		13	-0.265823	-81.3333	-1	-21.6203	0.0547157	0.000530743	0.0590258	1.71411e-06	6	43	7	23
	755426_A_C-core	1149	snp	50	g00522	g00522	Cj1149c	gmhA1	421	Phosphoheptose isomerase 1		23	-0.417722	-54.3333	-1	-22.6962	8.67227e-05	0.374311	0.0590258	1.91605e-06	8	41	15	15
	744396_T_G-core	1342	snp	87	g00178_1	g00178_1	Cj1342c	NA	409	hypothetical protein		37	-0.265823	-30.6667	-5	-40.7595	0.0547157	0.76241	4.91429e-05	2.05004e-06	18	31	19	11
	744398_T_A-core	1342	snp	89	g00178_1	g00178_1	Cj1342c	NA	409	hypothetical protein		37	-0.265823	-30.6667	-5	-40.7595	0.0547157	0.76241	4.91429e-05	2.05004e-06	18	31	19	11
	g00273_1_00051-aa	3170	accessory_allele		g00273_1	g00273_1_00051	2000	traC	1170	DNA primase TraC		21	-0.316456	-67.6667	-2	-42.827	0.0111965	0.0176406	0.0104935	2.07259e-06	9	40	12	18
	g01186_00012-aa	3625	accessory_allele		g01186	g01186_00012	2000	cysD	1625	Sulfate adenylyltransferase subunit 2		5	-0.316456	-67.6667	-2	-42.827	0.0111965	0.0176406	0.0104935	2.07259e-06	1	48	4	26
	g01186_00020-aa	3625	accessory_allele		g01186	g01186_00020	2000	cysD	1625	Sulfate adenylyltransferase subunit 2		5	-0.316456	-67.6667	-2	-42.827	0.0111965	0.0176406	0.0104935	2.07259e-06	1	48	4	26
	g02113_00013-aa	3625	accessory_allele		g02113	g02113_00013	2000	cysN	1625	Sulfate adenylyltransferase subunit 1		5	-0.316456	-67.6667	-2	-42.827	0.0111965	0.0176406	0.0104935	2.07259e-06	1	48	4	26
	g00909_00012-aa	3880	accessory_allele		g00909	g00909_00012	2000	NA	1880	hypothetical protein		5	-0.316456	-67.6667	-2	-42.827	0.0111965	0.0176406	0.0104935	2.07259e-06	1	48	4	26
	g00909_00012-a	3880	accessory_pa		g00909	g00909_00012	2000	NA	1880	hypothetical protein		5	-0.316456	-67.6667	-2	-42.827	0.0111965	0.0176406	0.0104935	2.07259e-06	1	48	4	26
	g00467_00017-c	796	core_allele		g00467	g00467_00017	Cj0796c	menH	654	2-succinyl-6-hydroxy-2%2C4-cyclohexadiene-1-carboxylate synthase		3	-0.316456	-67.6667	-2	-42.827	0.0111965	0.0176406	0.0104935	2.07259e-06	0	49	3	27
	g00862_00015-c	799	core_allele		g00862	g00862_00015	Cj0799c	ruvA	599	Holliday junction ATP-dependent DNA helicase RuvA		3	-0.316456	-67.6667	-2	-42.827	0.0111965	0.0176406	0.0104935	2.07259e-06	0	49	3	27
	1008936_C_T-core	36	snp	825	g00692	g00692	Cj0036	NA	668	hypothetical protein		5	-0.316456	-67.6667	-2	-42.827	0.0111965	0.0176406	0.0104935	2.07259e-06	1	48	4	26
	891675_T_C-core	145	snp	873	g00257_1	g00257_1	Cj0145	NA	560	hypothetical protein		7	-0.316456	-67.6667	-2	-42.827	0.0111965	0.0176406	0.0104935	2.07259e-06	2	47	5	25
	937344_T_C-core	475	snp	219	g02950	g02950	Cj0475	rplA	601	50S ribosomal protein L1		7	-0.316456	-67.6667	-2	-42.827	0.0111965	0.0176406	0.0104935	2.07259e-06	2	47	5	25
	937380_A_G-core	475	snp	255	g02950	g02950	Cj0475	rplA	601	50S ribosomal protein L1		7	-0.316456	-67.6667	-2	-42.827	0.0111965	0.0176406	0.0104935	2.07259e-06	2	47	5	25
	379722_A_G-core	607	snp	843	g03403	g03403	Cj0607	macB	139	Macrolide export ATP-binding/permease protein MacB		7	-0.316456	-67.6667	-2	-42.827	0.0111965	0.0176406	0.0104935	2.07259e-06	2	47	5	25
	419322_A_G-core	688	snp	1161	g02103	g02103	Cj0688	pta	168	Phosphate acetyltransferase		11	-0.316456	-67.6667	-2	-42.827	0.0111965	0.0176406	0.0104935	2.07259e-06	4	45	7	23
	813819_T_C-core	734	snp	189	g01211	g01211	Cj0734c	hisJ	482	putative histidine-binding protein		9	-0.316456	-67.6667	-2	-42.827	0.0111965	0.0176406	0.0104935	2.07259e-06	3	46	6	24
	495982_G_A-core	795	snp	70	g00927	g00927	Cj0795c	NA	242	hypothetical protein		3	-0.316456	-67.6667	-2	-42.827	0.0111965	0.0176406	0.0104935	2.07259e-06	0	49	3	27
	496130_C_T-core	795	snp	218	g00927	g00927	Cj0795c	NA	242	hypothetical protein		3	-0.316456	-67.6667	-2	-42.827	0.0111965	0.0176406	0.0104935	2.07259e-06	0	49	3	27
	996831_G_T-core	796	snp	432	g00467	g00467	Cj0796c	menH	654	2-succinyl-6-hydroxy-2%2C4-cyclohexadiene-1-carboxylate synthase		3	-0.316456	-67.6667	-2	-42.827	0.0111965	0.0176406	0.0104935	2.07259e-06	0	49	3	27
	996872_A_G-core	796	snp	473	g00467	g00467	Cj0796c	menH	654	2-succinyl-6-hydroxy-2%2C4-cyclohexadiene-1-carboxylate synthase		3	-0.316456	-67.6667	-2	-42.827	0.0111965	0.0176406	0.0104935	2.07259e-06	0	49	3	27
	996918_G_A-core	796	snp	519	g00467	g00467	Cj0796c	menH	654	2-succinyl-6-hydroxy-2%2C4-cyclohexadiene-1-carboxylate synthase		3	-0.316456	-67.6667	-2	-42.827	0.0111965	0.0176406	0.0104935	2.07259e-06	0	49	3	27
	1134690_G_A-core	797	snp	135	g00950	g00950	Cj0797c	NA	800	hypothetical protein		3	-0.316456	-67.6667	-2	-42.827	0.0111965	0.0176406	0.0104935	2.07259e-06	0	49	3	27
	934743_A_G-core	798	snp	384	g01463	g01463	Cj0798c	ddl	599	D-alanine--D-alanine ligase		3	-0.316456	-67.6667	-2	-42.827	0.0111965	0.0176406	0.0104935	2.07259e-06	0	49	3	27
	934893_A_G-core	798	snp	534	g01463	g01463	Cj0798c	ddl	599	D-alanine--D-alanine ligase		3	-0.316456	-67.6667	-2	-42.827	0.0111965	0.0176406	0.0104935	2.07259e-06	0	49	3	27
	933850_A_G-core	799	snp	40	g00862	g00862	Cj0799c	ruvA	599	Holliday junction ATP-dependent DNA helicase RuvA		3	-0.316456	-67.6667	-2	-42.827	0.0111965	0.0176406	0.0104935	2.07259e-06	0	49	3	27
	934132_G_A-core	799	snp	322	g00862	g00862	Cj0799c	ruvA	599	Holliday junction ATP-dependent DNA helicase RuvA		3	-0.316456	-67.6667	-2	-42.827	0.0111965	0.0176406	0.0104935	2.07259e-06	0	49	3	27
	710458_C_T-core	834	snp	682	g00526	g00526	Cj0834c	NA	386	hypothetical protein		7	-0.316456	-67.6667	-2	-42.827	0.0111965	0.0176406	0.0104935	2.07259e-06	2	47	5	25
	1039725_C_T-core	844	snp	222	g01355	g01355	Cj0844c	NA	697	hypothetical protein		3	-0.316456	-67.6667	-2	-42.827	0.0111965	0.0176406	0.0104935	2.07259e-06	0	49	3	27
	968319_G_A-core	846	snp	549	g00975	g00975	Cj0846	lpxG	620	UDP-2%2C3-diacylglucosamine pyrophosphatase LpxG		3	-0.316456	-67.6667	-2	-42.827	0.0111965	0.0176406	0.0104935	2.07259e-06	0	49	3	27
	545103_T_C-core	852	snp	102	g01333	g01333	Cj0852c	NA	290	hypothetical protein		5	-0.316456	-67.6667	-2	-42.827	0.0111965	0.0176406	0.0104935	2.07259e-06	1	48	4	26
	166090_C_T-core	855	snp	292	g01500	g01500	Cj0855	folD	40	Bifunctional protein FolD protein		3	-0.316456	-67.6667	-2	-42.827	0.0111965	0.0176406	0.0104935	2.07259e-06	0	49	3	27
	166094_A_G-core	855	snp	296	g01500	g01500	Cj0855	folD	40	Bifunctional protein FolD protein		3	-0.316456	-67.6667	-2	-42.827	0.0111965	0.0176406	0.0104935	2.07259e-06	0	49	3	27
	166439_G_A-core	855	snp	641	g01500	g01500	Cj0855	folD	40	Bifunctional protein FolD protein		3	-0.316456	-67.6667	-2	-42.827	0.0111965	0.0176406	0.0104935	2.07259e-06	0	49	3	27
	1297528_A_T-core	861	snp	538	g00731	g00731	Cj0861c	trpG	972	Anthranilate synthase component 2		5	-0.316456	-67.6667	-2	-42.827	0.0111965	0.0176406	0.0104935	2.07259e-06	1	48	4	26
	1296575_C_T-core	984	snp	323	g00562	g00562	Cj0984	NA	971	hypothetical protein		5	-0.316456	-67.6667	-2	-42.827	0.0111965	0.0176406	0.0104935	2.07259e-06	1	48	4	26
	509238_C_T-core	1019	snp	1044	g00137	g00137	Cj1019c	livJ	254	Leu/Ile/Val-binding protein		13	-0.316456	-67.6667	-2	-42.827	0.0111965	0.0176406	0.0104935	2.07259e-06	5	44	8	22
	361212_A_G-core	1050	snp	84	g00432	g00432	Cj1050c	cobB	130	NAD-dependent protein deacylase		5	-0.316456	-67.6667	-2	-42.827	0.0111965	0.0176406	0.0104935	2.07259e-06	1	48	4	26
	1021752_A_C-core	1259	snp	444	g00214	g00214	Cj1259	porA	681	Major outer membrane protein		13	-0.316456	-67.6667	-2	-42.827	0.0111965	0.0176406	0.0104935	2.07259e-06	5	44	8	22
	492186_C_T-core	1265	snp	267	g01226	g01226	Cj1265c	hydC	238	Quinone-reactive Ni/Fe-hydrogenase B-type cytochrome subunit		9	-0.316456	-67.6667	-2	-42.827	0.0111965	0.0176406	0.0104935	2.07259e-06	3	46	6	24
	1173702_C_A-core	1414	snp	981	g00221	g00221	Cj1414c	NA	840	hypothetical protein		19	-0.316456	-67.6667	-2	-42.827	0.0111965	0.0176406	0.0104935	2.07259e-06	8	41	11	19
	514933_G_A-core	1455	snp	1090	g00125	g00125	Cj1455	prfB	260	Peptide chain release factor 2		5	-0.316456	-67.6667	-2	-42.827	0.0111965	0.0176406	0.0104935	2.07259e-06	1	48	4	26
	938096_A_G-core	2602	snp	272	g00198_1	g00198_1	2000	pgtP	602	Phosphoglycerate transporter protein		9	-0.316456	-67.6667	-2	-42.827	0.0111965	0.0176406	0.0104935	2.07259e-06	3	46	6	24
	784618_G_G-core	69	snp	256	g00525	g00525	Cj0069	NA	451	hypothetical protein		74	0.316456	67.6667	2	42.827	0.0111965	0.0176406	0.0104935	2.07259e-06	48	1	26	4
	891675_T_T-core	145	snp	873	g00257_1	g00257_1	Cj0145	NA	560	hypothetical protein		72	0.316456	67.6667	2	42.827	0.0111965	0.0176406	0.0104935	2.07259e-06	47	2	25	5
	495982_G_G-core	795	snp	70	g00927	g00927	Cj0795c	NA	242	hypothetical protein		76	0.316456	67.6667	2	42.827	0.0111965	0.0176406	0.0104935	2.07259e-06	49	0	27	3
	496130_C_C-core	795	snp	218	g00927	g00927	Cj0795c	NA	242	hypothetical protein		76	0.316456	67.6667	2	42.827	0.0111965	0.0176406	0.0104935	2.07259e-06	49	0	27	3
	1297528_A_A-core	861	snp	538	g00731	g00731	Cj0861c	trpG	972	Anthranilate synthase component 2		74	0.316456	67.6667	2	42.827	0.0111965	0.0176406	0.0104935	2.07259e-06	48	1	26	4
	170878_G_G-core	942	snp	73	g02165	g02165	Cj0942c	secA	42	Protein translocase subunit SecA		72	0.316456	67.6667	2	42.827	0.0111965	0.0176406	0.0104935	2.07259e-06	47	2	25	5
	170982_C_C-core	942	snp	177	g02165	g02165	Cj0942c	secA	42	Protein translocase subunit SecA		72	0.316456	67.6667	2	42.827	0.0111965	0.0176406	0.0104935	2.07259e-06	47	2	25	5
	171018_C_C-core	942	snp	213	g02165	g02165	Cj0942c	secA	42	Protein translocase subunit SecA		72	0.316456	67.6667	2	42.827	0.0111965	0.0176406	0.0104935	2.07259e-06	47	2	25	5
	171063_G_G-core	942	snp	258	g02165	g02165	Cj0942c	secA	42	Protein translocase subunit SecA		72	0.316456	67.6667	2	42.827	0.0111965	0.0176406	0.0104935	2.07259e-06	47	2	25	5
	172707_C_C-core	942	snp	1902	g02165	g02165	Cj0942c	secA	42	Protein translocase subunit SecA		72	0.316456	67.6667	2	42.827	0.0111965	0.0176406	0.0104935	2.07259e-06	47	2	25	5
	1296575_C_C-core	984	snp	323	g00562	g00562	Cj0984	NA	971	hypothetical protein		74	0.316456	67.6667	2	42.827	0.0111965	0.0176406	0.0104935	2.07259e-06	48	1	26	4
	444249_C_T-core	294	snp	174	g00852	g00852	Cj0294	tcdA	189	tRNA threonylcarbamoyladenosine dehydratase		13	-0.316456	-74.3333	-1	-23.5232	0.0111965	0.00314514	0.0590258	2.07857e-06	5	44	8	22
	108099_A_T-core	508	snp	390	g00101	g00101	Cj0508	pbpF	23	Penicillin-binding protein 1F		27	-0.316456	-74.3333	-1	-23.5232	0.0111965	0.00314514	0.0590258	2.07857e-06	12	37	15	15
	1228679_C_T-core	530	snp	2264	g01076	g01076	Cj0530	NA	896	hypothetical protein		13	-0.316456	-74.3333	-1	-23.5232	0.0111965	0.00314514	0.0590258	2.07857e-06	5	44	8	22
	509376_T_C-core	146	snp	69	g01886	g01886	Cj0146c	trxB	255	Thioredoxin reductase		37	-0.265823	-27.6667	-5	-36.7722	0.0547157	0.800356	4.91429e-05	2.15207e-06	18	31	19	11
	496231_A_G-core	795	snp	319	g00927	g00927	Cj0795c	NA	242	hypothetical protein		21	-0.265823	-58.3333	-4	-62.0253	0.0547157	0.128168	0.000309889	2.17319e-06	10	39	11	19
	496233_C_T-core	795	snp	321	g00927	g00927	Cj0795c	NA	242	hypothetical protein		21	-0.265823	-58.3333	-4	-62.0253	0.0547157	0.128168	0.000309889	2.17319e-06	10	39	11	19
	496275_T_C-core	795	snp	363	g00927	g00927	Cj0795c	NA	242	hypothetical protein		21	-0.265823	-58.3333	-4	-62.0253	0.0547157	0.128168	0.000309889	2.17319e-06	10	39	11	19
	496231_A_A-core	795	snp	319	g00927	g00927	Cj0795c	NA	242	hypothetical protein		58	0.265823	58.3333	4	62.0253	0.0547157	0.128168	0.000309889	2.17319e-06	39	10	19	11
	496233_C_C-core	795	snp	321	g00927	g00927	Cj0795c	NA	242	hypothetical protein		58	0.265823	58.3333	4	62.0253	0.0547157	0.128168	0.000309889	2.17319e-06	39	10	19	11
	496275_T_T-core	795	snp	363	g00927	g00927	Cj0795c	NA	242	hypothetical protein		58	0.265823	58.3333	4	62.0253	0.0547157	0.128168	0.000309889	2.17319e-06	39	10	19	11
	g00194_1_00170-aa	139	accessory_allele		g00194_1	g00194_1_00170	Cj0139	mcrB	1103	5-methylcytosine-specific restriction enzyme B		4	-0.341772	-69.3333	-1	-23.6962	0.00383141	0.0097829	0.0590258	2.21242e-06	0	49	4	26
	g00281_00024-aa	620	accessory_allele		g00281	g00281_00024	Cj0620	NA	1016	hypothetical protein		6	-0.341772	-69.3333	-1	-23.6962	0.00383141	0.0097829	0.0590258	2.21242e-06	1	48	5	25
	g00259_00064-aa	1135	accessory_allele		g00259	g00259_00064	Cj1135	epsH	1080	Putative glycosyltransferase EpsH		4	-0.341772	-69.3333	-1	-23.6962	0.00383141	0.0097829	0.0590258	2.21242e-06	0	49	4	26
	g00209_2_00123-aa	1298	accessory_allele		g00209_2	g00209_2_00123	Cj1298	NA	1070	hypothetical protein		4	-0.341772	-69.3333	-1	-23.6962	0.00383141	0.0097829	0.0590258	2.21242e-06	0	49	4	26
	g00431_00037-aa	1307	accessory_allele		g00431	g00431_00037	Cj1307	lgrD	1025	Linear gramicidin synthase subunit D		4	-0.341772	-69.3333	-1	-23.6962	0.00383141	0.0097829	0.0590258	2.21242e-06	0	49	4	26
	g00185_2_00188-aa	3066	accessory_allele		g00185_2	g00185_2_00188	2000	NA	1066	hypothetical protein		4	-0.341772	-69.3333	-1	-23.6962	0.00383141	0.0097829	0.0590258	2.21242e-06	0	49	4	26
	g00437_00046-aa	3092	accessory_allele		g00437	g00437_00046	2000	NA	1092	hypothetical protein		4	-0.341772	-69.3333	-1	-23.6962	0.00383141	0.0097829	0.0590258	2.21242e-06	0	49	4	26
	g00609_00055-aa	3174	accessory_allele		g00609	g00609_00055	2000	NA	1174	hypothetical protein		6	-0.341772	-69.3333	-1	-23.6962	0.00383141	0.0097829	0.0590258	2.21242e-06	1	48	5	25
	g00900_00019-aa	3358	accessory_allele		g00900	g00900_00019	2000	NA	1358	hypothetical protein		10	-0.341772	-69.3333	-1	-23.6962	0.00383141	0.0097829	0.0590258	2.21242e-06	3	46	7	23
	g01131_00016-aa	3398	accessory_allele		g01131	g01131_00016	2000	NA	1398	hypothetical protein		4	-0.341772	-69.3333	-1	-23.6962	0.00383141	0.0097829	0.0590258	2.21242e-06	0	49	4	26
	g00443_00056-aa	3506	accessory_allele		g00443	g00443_00056	2000	NA	1506	hypothetical protein		4	-0.341772	-69.3333	-1	-23.6962	0.00383141	0.0097829	0.0590258	2.21242e-06	0	49	4	26
	g00443_00067-aa	3506	accessory_allele		g00443	g00443_00067	2000	NA	1506	hypothetical protein		4	-0.341772	-69.3333	-1	-23.6962	0.00383141	0.0097829	0.0590258	2.21242e-06	0	49	4	26
	g01223_00025-aa	3598	accessory_allele		g01223	g01223_00025	2000	NA	1598	hypothetical protein		4	-0.341772	-69.3333	-1	-23.6962	0.00383141	0.0097829	0.0590258	2.21242e-06	0	49	4	26
	g00937_00018-aa	3692	accessory_allele		g00937	g00937_00018	2000	NA	1692	hypothetical protein		4	-0.341772	-69.3333	-1	-23.6962	0.00383141	0.0097829	0.0590258	2.21242e-06	0	49	4	26
	g00937_00019-aa	3692	accessory_allele		g00937	g00937_00019	2000	NA	1692	hypothetical protein		4	-0.341772	-69.3333	-1	-23.6962	0.00383141	0.0097829	0.0590258	2.21242e-06	0	49	4	26
	g02178_00012-aa	3692	accessory_allele		g02178	g02178_00012	2000	cocE	1692	Cocaine esterase		4	-0.341772	-69.3333	-1	-23.6962	0.00383141	0.0097829	0.0590258	2.21242e-06	0	49	4	26
	g02362_00012-aa	3769	accessory_allele		g02362	g02362_00012	2000	NA	1769	hypothetical protein		4	-0.341772	-69.3333	-1	-23.6962	0.00383141	0.0097829	0.0590258	2.21242e-06	0	49	4	26
	g02519_00012-aa	3923	accessory_allele		g02519	g02519_00012	2000	NA	1923	hypothetical protein		4	-0.341772	-69.3333	-1	-23.6962	0.00383141	0.0097829	0.0590258	2.21242e-06	0	49	4	26
	g01949_00013-aa	3939	accessory_allele		g01949	g01949_00013	2000	yokD	1939	SPBc2 prophage-derived aminoglycoside N(3')-acetyltransferase-like protein YokD		4	-0.341772	-69.3333	-1	-23.6962	0.00383141	0.0097829	0.0590258	2.21242e-06	0	49	4	26
	g02123_00012-aa	3939	accessory_allele		g02123	g02123_00012	2000	NA	1939	hypothetical protein		4	-0.341772	-69.3333	-1	-23.6962	0.00383141	0.0097829	0.0590258	2.21242e-06	0	49	4	26
	g02572_00012-aa	3990	accessory_allele		g02572	g02572_00012	2000	NA	1990	hypothetical protein		4	-0.341772	-69.3333	-1	-23.6962	0.00383141	0.0097829	0.0590258	2.21242e-06	0	49	4	26
	g00173_3_00024-a	3711	accessory_pa		g00173_3	g00173_3_00024	2000	NA	1711	hypothetical protein		8	-0.341772	-69.3333	-1	-23.6962	0.00383141	0.0097829	0.0590258	2.21242e-06	2	47	6	24
	g02362_00012-a	3769	accessory_pa		g02362	g02362_00012	2000	NA	1769	hypothetical protein		4	-0.341772	-69.3333	-1	-23.6962	0.00383141	0.0097829	0.0590258	2.21242e-06	0	49	4	26
	g02519_00012-a	3923	accessory_pa		g02519	g02519_00012	2000	NA	1923	hypothetical protein		4	-0.341772	-69.3333	-1	-23.6962	0.00383141	0.0097829	0.0590258	2.21242e-06	0	49	4	26
	g01949_00010-a	3939	accessory_pa		g01949	g01949_00010	2000	yokD	1939	SPBc2 prophage-derived aminoglycoside N(3')-acetyltransferase-like protein YokD		4	-0.341772	-69.3333	-1	-23.6962	0.00383141	0.0097829	0.0590258	2.21242e-06	0	49	4	26
	g02123_00011-a	3939	accessory_pa		g02123	g02123_00011	2000	NA	1939	hypothetical protein		4	-0.341772	-69.3333	-1	-23.6962	0.00383141	0.0097829	0.0590258	2.21242e-06	0	49	4	26
	g02572_00012-a	3990	accessory_pa		g02572	g02572_00012	2000	NA	1990	hypothetical protein		4	-0.341772	-69.3333	-1	-23.6962	0.00383141	0.0097829	0.0590258	2.21242e-06	0	49	4	26
	g00970_00018-c	533	core_allele		g00970	g00970_00018	Cj0533	sucC	96	Succinate--CoA ligase [ADP-forming] subunit beta		4	-0.341772	-69.3333	-1	-23.6962	0.00383141	0.0097829	0.0590258	2.21242e-06	0	49	4	26
	g00713_00016-c	589	core_allele		g00713	g00713_00016	Cj0589	ribF	741	Riboflavin biosynthesis protein RibF		4	-0.341772	-69.3333	-1	-23.6962	0.00383141	0.0097829	0.0590258	2.21242e-06	0	49	4	26
	g01634_00013-c	1031	core_allele		g01634	g01634_00013	Cj1031	NA	581	hypothetical protein		8	-0.341772	-69.3333	-1	-23.6962	0.00383141	0.0097829	0.0590258	2.21242e-06	2	47	6	24
	g00522_00016-c	1149	core_allele		g00522	g00522_00016	Cj1149c	gmhA1	421	Phosphoheptose isomerase 1		4	-0.341772	-69.3333	-1	-23.6962	0.00383141	0.0097829	0.0590258	2.21242e-06	0	49	4	26
	g00712_00021-c	1246	core_allele		g00712	g00712_00021	Cj1246c	uvrC	183	UvrABC system protein C		6	-0.341772	-69.3333	-1	-23.6962	0.00383141	0.0097829	0.0590258	2.21242e-06	1	48	5	25
	g00709_00032-c	1300	core_allele		g00709	g00709_00032	Cj1300	ubiG	1002	Ubiquinone biosynthesis O-methyltransferase		4	-0.341772	-69.3333	-1	-23.6962	0.00383141	0.0097829	0.0590258	2.21242e-06	0	49	4	26
	g00709_00038-c	1300	core_allele		g00709	g00709_00038	Cj1300	ubiG	1002	Ubiquinone biosynthesis O-methyltransferase		4	-0.341772	-69.3333	-1	-23.6962	0.00383141	0.0097829	0.0590258	2.21242e-06	0	49	4	26
	g00949_00018-c	1304	core_allele		g00949	g00949_00018	Cj1304	NA	942	hypothetical protein		4	-0.341772	-69.3333	-1	-23.6962	0.00383141	0.0097829	0.0590258	2.21242e-06	0	49	4	26
	g00174_2_00187-c	1305	core_allele		g00174_2	g00174_2_00187	Cj1305c	NA	974	hypothetical protein		4	-0.341772	-69.3333	-1	-23.6962	0.00383141	0.0097829	0.0590258	2.21242e-06	0	49	4	26
	g00174_2_00240-c	1305	core_allele		g00174_2	g00174_2_00240	Cj1305c	NA	974	hypothetical protein		4	-0.341772	-69.3333	-1	-23.6962	0.00383141	0.0097829	0.0590258	2.21242e-06	0	49	4	26
	g00174_2_00286-c	1305	core_allele		g00174_2	g00174_2_00286	Cj1305c	NA	974	hypothetical protein		4	-0.341772	-69.3333	-1	-23.6962	0.00383141	0.0097829	0.0590258	2.21242e-06	0	49	4	26
	g00174_2_00317-c	1305	core_allele		g00174_2	g00174_2_00317	Cj1305c	NA	974	hypothetical protein		4	-0.341772	-69.3333	-1	-23.6962	0.00383141	0.0097829	0.0590258	2.21242e-06	0	49	4	26
	g00680_00042-c	1308	core_allele		g00680	g00680_00042	Cj1308	NA	996	hypothetical protein		4	-0.341772	-69.3333	-1	-23.6962	0.00383141	0.0097829	0.0590258	2.21242e-06	0	49	4	26
	g00511_00015-c	1315	core_allele		g00511	g00511_00015	Cj1315c	hisH	954	Imidazole glycerol phosphate synthase subunit HisH		6	-0.341772	-69.3333	-1	-23.6962	0.00383141	0.0097829	0.0590258	2.21242e-06	1	48	5	25
	g00299_00023-c	1343	core_allele		g00299	g00299_00023	Cj1343c	pulG	26	Type II secretion system protein G		4	-0.341772	-69.3333	-1	-23.6962	0.00383141	0.0097829	0.0590258	2.21242e-06	0	49	4	26
	g00676_00014-c	1370	core_allele		g00676	g00676_00014	Cj1370	gpt	653	Xanthine phosphoribosyltransferase		4	-0.341772	-69.3333	-1	-23.6962	0.00383141	0.0097829	0.0590258	2.21242e-06	0	49	4	26
	g00849_00015-c	1371	core_allele		g00849	g00849_00015	Cj1371	mlaA	592	putative phospholipid-binding lipoprotein MlaA		4	-0.341772	-69.3333	-1	-23.6962	0.00383141	0.0097829	0.0590258	2.21242e-06	0	49	4	26
	g00221_00040-c	1414	core_allele		g00221	g00221_00040	Cj1414c	NA	840	hypothetical protein		4	-0.341772	-69.3333	-1	-23.6962	0.00383141	0.0097829	0.0590258	2.21242e-06	0	49	4	26
	g00212_00144-c	1729	core_allele		g00212	g00212_00144	Cj1729c	flgE	1	Flagellar hook protein FlgE		4	-0.341772	-69.3333	-1	-23.6962	0.00383141	0.0097829	0.0590258	2.21242e-06	0	49	4	26
	g00270_00010-ff	1240	fission_fusion		g00270	g00270_00010	Cj1240c	NA	705	hypothetical protein		4	-0.341772	-69.3333	-1	-23.6962	0.00383141	0.0097829	0.0590258	2.21242e-06	0	49	4	26
	g00270_00036-ff	1240	fission_fusion		g00270	g00270_00036	Cj1240c	NA	705	hypothetical protein		4	-0.341772	-69.3333	-1	-23.6962	0.00383141	0.0097829	0.0590258	2.21242e-06	0	49	4	26
	g00202_00070-ff	2491	fission_fusion		g00202	g00202_00070	2000	NA	491	hypothetical protein		4	-0.341772	-69.3333	-1	-23.6962	0.00383141	0.0097829	0.0590258	2.21242e-06	0	49	4	26
	g00185_1_00041-ff	2975	fission_fusion		g00185_1	g00185_1_00041	2000	NA	975	hypothetical protein		4	-0.341772	-69.3333	-1	-23.6962	0.00383141	0.0097829	0.0590258	2.21242e-06	0	49	4	26
	g00185_1_00164-ff	2975	fission_fusion		g00185_1	g00185_1_00164	2000	NA	975	hypothetical protein		4	-0.341772	-69.3333	-1	-23.6962	0.00383141	0.0097829	0.0590258	2.21242e-06	0	49	4	26
	g00937_00005-ff	3692	fission_fusion		g00937	g00937_00005	2000	NA	1692	hypothetical protein		4	-0.341772	-69.3333	-1	-23.6962	0.00383141	0.0097829	0.0590258	2.21242e-06	0	49	4	26
	g00937_00016-ff	3692	fission_fusion		g00937	g00937_00016	2000	NA	1692	hypothetical protein		4	-0.341772	-69.3333	-1	-23.6962	0.00383141	0.0097829	0.0590258	2.21242e-06	0	49	4	26
	g00937_00018-ff	3692	fission_fusion		g00937	g00937_00018	2000	NA	1692	hypothetical protein		4	-0.341772	-69.3333	-1	-23.6962	0.00383141	0.0097829	0.0590258	2.21242e-06	0	49	4	26
	1765_G_A-core	3	snp	190	g00053	g00053	Cj0003	gyrB	1	DNA gyrase subunit B		4	-0.341772	-69.3333	-1	-23.6962	0.00383141	0.0097829	0.0590258	2.21242e-06	0	49	4	26
	1262635_G_A-core	85	snp	268	g00930	g00930	Cj0085c	ygeA	935	Putative racemase YgeA		4	-0.341772	-69.3333	-1	-23.6962	0.00383141	0.0097829	0.0590258	2.21242e-06	0	49	4	26
	289779_A_G-core	100	snp	318	g00007	g00007	Cj0100	soj	95	Sporulation initiation inhibitor protein Soj		4	-0.341772	-69.3333	-1	-23.6962	0.00383141	0.0097829	0.0590258	2.21242e-06	0	49	4	26
	977847_C_T-core	107	snp	1134	g01891	g01891	Cj0107	atpD	630	ATP synthase subunit beta		4	-0.341772	-69.3333	-1	-23.6962	0.00383141	0.0097829	0.0590258	2.21242e-06	0	49	4	26
	373403_G_A-core	109	snp	32	g00099	g00099	Cj0109	exbB	136	Biopolymer transport protein ExbB		4	-0.341772	-69.3333	-1	-23.6962	0.00383141	0.0097829	0.0590258	2.21242e-06	0	49	4	26
	373536_G_A-core	109	snp	165	g00099	g00099	Cj0109	exbB	136	Biopolymer transport protein ExbB		4	-0.341772	-69.3333	-1	-23.6962	0.00383141	0.0097829	0.0590258	2.21242e-06	0	49	4	26
	826848_C_T-core	110	snp	219	g02082	g02082	Cj0110	exbD	498	Biopolymer transport protein ExbD		4	-0.341772	-69.3333	-1	-23.6962	0.00383141	0.0097829	0.0590258	2.21242e-06	0	49	4	26
	202026_A_G-core	111	snp	420	g01931	g01931	Cj0111	NA	54	hypothetical protein		4	-0.341772	-69.3333	-1	-23.6962	0.00383141	0.0097829	0.0590258	2.21242e-06	0	49	4	26
	202072_G_C-core	111	snp	466	g01931	g01931	Cj0111	NA	54	hypothetical protein		4	-0.341772	-69.3333	-1	-23.6962	0.00383141	0.0097829	0.0590258	2.21242e-06	0	49	4	26
	202140_T_C-core	111	snp	534	g01931	g01931	Cj0111	NA	54	hypothetical protein		4	-0.341772	-69.3333	-1	-23.6962	0.00383141	0.0097829	0.0590258	2.21242e-06	0	49	4	26
	202678_G_A-core	112	snp	295	g00050	g00050	Cj0112	tolB	54	Protein TolB		4	-0.341772	-69.3333	-1	-23.6962	0.00383141	0.0097829	0.0590258	2.21242e-06	0	49	4	26
	202783_C_T-core	112	snp	400	g00050	g00050	Cj0112	tolB	54	Protein TolB		4	-0.341772	-69.3333	-1	-23.6962	0.00383141	0.0097829	0.0590258	2.21242e-06	0	49	4	26
	203304_C_T-core	112	snp	921	g00050	g00050	Cj0112	tolB	54	Protein TolB		4	-0.341772	-69.3333	-1	-23.6962	0.00383141	0.0097829	0.0590258	2.21242e-06	0	49	4	26
	203424_A_G-core	112	snp	1041	g00050	g00050	Cj0112	tolB	54	Protein TolB		4	-0.341772	-69.3333	-1	-23.6962	0.00383141	0.0097829	0.0590258	2.21242e-06	0	49	4	26
	203498_C_T-core	112	snp	1115	g00050	g00050	Cj0112	tolB	54	Protein TolB		4	-0.341772	-69.3333	-1	-23.6962	0.00383141	0.0097829	0.0590258	2.21242e-06	0	49	4	26
	203790_C_T-core	113	snp	201	g00161	g00161	Cj0113	pal	54	Peptidoglycan-associated lipoprotein		4	-0.341772	-69.3333	-1	-23.6962	0.00383141	0.0097829	0.0590258	2.21242e-06	0	49	4	26
	1172475_T_C-core	114	snp	699	g02828	g02828	Cj0114	NA	839	hypothetical protein		4	-0.341772	-69.3333	-1	-23.6962	0.00383141	0.0097829	0.0590258	2.21242e-06	0	49	4	26
	227808_G_T-core	117	snp	528	g00020	g00020	Cj0117	pfs	62	Aminodeoxyfutalosine nucleosidase		4	-0.341772	-69.3333	-1	-23.6962	0.00383141	0.0097829	0.0590258	2.21242e-06	0	49	4	26
	1122486_G_A-core	118	snp	177	g01209	g01209	Cj0118	ttcA	787	tRNA-cytidine(32) 2-sulfurtransferase		4	-0.341772	-69.3333	-1	-23.6962	0.00383141	0.0097829	0.0590258	2.21242e-06	0	49	4	26
	1122717_T_C-core	118	snp	408	g01209	g01209	Cj0118	ttcA	787	tRNA-cytidine(32) 2-sulfurtransferase		4	-0.341772	-69.3333	-1	-23.6962	0.00383141	0.0097829	0.0590258	2.21242e-06	0	49	4	26
	1122834_A_C-core	118	snp	525	g01209	g01209	Cj0118	ttcA	787	tRNA-cytidine(32) 2-sulfurtransferase		4	-0.341772	-69.3333	-1	-23.6962	0.00383141	0.0097829	0.0590258	2.21242e-06	0	49	4	26
	1122843_G_A-core	118	snp	534	g01209	g01209	Cj0118	ttcA	787	tRNA-cytidine(32) 2-sulfurtransferase		4	-0.341772	-69.3333	-1	-23.6962	0.00383141	0.0097829	0.0590258	2.21242e-06	0	49	4	26
	1122861_G_A-core	118	snp	552	g01209	g01209	Cj0118	ttcA	787	tRNA-cytidine(32) 2-sulfurtransferase		4	-0.341772	-69.3333	-1	-23.6962	0.00383141	0.0097829	0.0590258	2.21242e-06	0	49	4	26
	1123048_C_T-core	118	snp	739	g01209	g01209	Cj0118	ttcA	787	tRNA-cytidine(32) 2-sulfurtransferase		4	-0.341772	-69.3333	-1	-23.6962	0.00383141	0.0097829	0.0590258	2.21242e-06	0	49	4	26
	1123058_C_A-core	118	snp	749	g01209	g01209	Cj0118	ttcA	787	tRNA-cytidine(32) 2-sulfurtransferase		4	-0.341772	-69.3333	-1	-23.6962	0.00383141	0.0097829	0.0590258	2.21242e-06	0	49	4	26
	1123068_A_G-core	118	snp	759	g01209	g01209	Cj0118	ttcA	787	tRNA-cytidine(32) 2-sulfurtransferase		4	-0.341772	-69.3333	-1	-23.6962	0.00383141	0.0097829	0.0590258	2.21242e-06	0	49	4	26
	181824_G_A-core	119	snp	126	g02021	g02021	Cj0119	NA	46	hypothetical protein		4	-0.341772	-69.3333	-1	-23.6962	0.00383141	0.0097829	0.0590258	2.21242e-06	0	49	4	26
	181848_G_A-core	119	snp	150	g02021	g02021	Cj0119	NA	46	hypothetical protein		4	-0.341772	-69.3333	-1	-23.6962	0.00383141	0.0097829	0.0590258	2.21242e-06	0	49	4	26
	182158_G_A-core	119	snp	460	g02021	g02021	Cj0119	NA	46	hypothetical protein		4	-0.341772	-69.3333	-1	-23.6962	0.00383141	0.0097829	0.0590258	2.21242e-06	0	49	4	26
	182175_C_T-core	119	snp	477	g02021	g02021	Cj0119	NA	46	hypothetical protein		4	-0.341772	-69.3333	-1	-23.6962	0.00383141	0.0097829	0.0590258	2.21242e-06	0	49	4	26
	182185_A_C-core	119	snp	487	g02021	g02021	Cj0119	NA	46	hypothetical protein		4	-0.341772	-69.3333	-1	-23.6962	0.00383141	0.0097829	0.0590258	2.21242e-06	0	49	4	26
	871324_C_T-core	123	snp	244	g00707	g00707	Cj0123c	dus	539	putative tRNA-dihydrouridine synthase		4	-0.341772	-69.3333	-1	-23.6962	0.00383141	0.0097829	0.0590258	2.21242e-06	0	49	4	26
	134445_A_G-core	127	snp	546	g00073	g00073	Cj0127c	accD	29	Acetyl-coenzyme A carboxylase carboxyl transferase subunit beta		6	-0.341772	-69.3333	-1	-23.6962	0.00383141	0.0097829	0.0590258	2.21242e-06	1	48	5	25
	134494_G_A-core	127	snp	595	g00073	g00073	Cj0127c	accD	29	Acetyl-coenzyme A carboxylase carboxyl transferase subunit beta		4	-0.341772	-69.3333	-1	-23.6962	0.00383141	0.0097829	0.0590258	2.21242e-06	0	49	4	26
	1196814_T_C-core	130	snp	33	g01507	g01507	Cj0130	tyrC	864	Cyclohexadienyl dehydrogenase		4	-0.341772	-69.3333	-1	-23.6962	0.00383141	0.0097829	0.0590258	2.21242e-06	0	49	4	26
	376218_A_C-core	131	snp	762	g00172	g00172	Cj0131	mepM	138	hypothetical protein		4	-0.341772	-69.3333	-1	-23.6962	0.00383141	0.0097829	0.0590258	2.21242e-06	0	49	4	26
	275789_T_C-core	136	snp	1682	g01876	g01876	Cj0136	infB	86	Translation initiation factor IF-2		4	-0.341772	-69.3333	-1	-23.6962	0.00383141	0.0097829	0.0590258	2.21242e-06	0	49	4	26
	949667_G_A-core	137	snp	8	g02205	g02205	Cj0137	rbfA	608	Ribosome-binding factor A		4	-0.341772	-69.3333	-1	-23.6962	0.00383141	0.0097829	0.0590258	2.21242e-06	0	49	4	26
	308957_A_G-core	175	snp	425	g00492	g00492	Cj0175c	futA1	104	Iron uptake protein A1		4	-0.341772	-69.3333	-1	-23.6962	0.00383141	0.0097829	0.0590258	2.21242e-06	0	49	4	26
	346332_T_C-core	183	snp	741	g02124	g02124	Cj0183	NA	122	hypothetical protein		4	-0.341772	-69.3333	-1	-23.6962	0.00383141	0.0097829	0.0590258	2.21242e-06	0	49	4	26
	346452_T_C-core	183	snp	861	g02124	g02124	Cj0183	NA	122	hypothetical protein		4	-0.341772	-69.3333	-1	-23.6962	0.00383141	0.0097829	0.0590258	2.21242e-06	0	49	4	26
	638193_C_T-core	186	snp	567	g01948	g01948	Cj0186c	NA	349	hypothetical protein		4	-0.341772	-69.3333	-1	-23.6962	0.00383141	0.0097829	0.0590258	2.21242e-06	0	49	4	26
	638274_C_T-core	186	snp	648	g01948	g01948	Cj0186c	NA	349	hypothetical protein		4	-0.341772	-69.3333	-1	-23.6962	0.00383141	0.0097829	0.0590258	2.21242e-06	0	49	4	26
	394921_A_G-core	187	snp	37	g00637	g00637	Cj0187c	purN	144	Phosphoribosylglycinamide formyltransferase		4	-0.341772	-69.3333	-1	-23.6962	0.00383141	0.0097829	0.0590258	2.21242e-06	0	49	4	26
	395004_T_C-core	187	snp	120	g00637	g00637	Cj0187c	purN	144	Phosphoribosylglycinamide formyltransferase		4	-0.341772	-69.3333	-1	-23.6962	0.00383141	0.0097829	0.0590258	2.21242e-06	0	49	4	26
	913187_T_C-core	188	snp	161	g00798	g00798	Cj0188c	nnr	583	Bifunctional NAD(P)H-hydrate repair enzyme Nnr		4	-0.341772	-69.3333	-1	-23.6962	0.00383141	0.0097829	0.0590258	2.21242e-06	0	49	4	26
	913378_A_G-core	188	snp	352	g00798	g00798	Cj0188c	nnr	583	Bifunctional NAD(P)H-hydrate repair enzyme Nnr		4	-0.341772	-69.3333	-1	-23.6962	0.00383141	0.0097829	0.0590258	2.21242e-06	0	49	4	26
	913999_G_A-core	188	snp	973	g00798	g00798	Cj0188c	nnr	583	Bifunctional NAD(P)H-hydrate repair enzyme Nnr		4	-0.341772	-69.3333	-1	-23.6962	0.00383141	0.0097829	0.0590258	2.21242e-06	0	49	4	26
	914165_T_C-core	188	snp	1139	g00798	g00798	Cj0188c	nnr	583	Bifunctional NAD(P)H-hydrate repair enzyme Nnr		4	-0.341772	-69.3333	-1	-23.6962	0.00383141	0.0097829	0.0590258	2.21242e-06	0	49	4	26
	1104957_G_A-core	189	snp	666	g01542	g01542	Cj0189c	NA	759	hypothetical protein		4	-0.341772	-69.3333	-1	-23.6962	0.00383141	0.0097829	0.0590258	2.21242e-06	0	49	4	26
	574368_G_A-core	191	snp	150	g01578	g01578	Cj0191c	def	324	Peptide deformylase		4	-0.341772	-69.3333	-1	-23.6962	0.00383141	0.0097829	0.0590258	2.21242e-06	0	49	4	26
	574405_G_A-core	191	snp	187	g01578	g01578	Cj0191c	def	324	Peptide deformylase		4	-0.341772	-69.3333	-1	-23.6962	0.00383141	0.0097829	0.0590258	2.21242e-06	0	49	4	26
	815550_C_T-core	192	snp	126	g01993	g01993	Cj0192c	clpP	485	ATP-dependent Clp protease proteolytic subunit		4	-0.341772	-69.3333	-1	-23.6962	0.00383141	0.0097829	0.0590258	2.21242e-06	0	49	4	26
	119498_G_A-core	193	snp	401	g02122	g02122	Cj0193c	tig	25	Trigger factor		4	-0.341772	-69.3333	-1	-23.6962	0.00383141	0.0097829	0.0590258	2.21242e-06	0	49	4	26
	119789_G_A-core	193	snp	692	g02122	g02122	Cj0193c	tig	25	Trigger factor		4	-0.341772	-69.3333	-1	-23.6962	0.00383141	0.0097829	0.0590258	2.21242e-06	0	49	4	26
	120529_G_A-core	194	snp	100	g01996	g01996	Cj0194	folE	25	GTP cyclohydrolase 1		4	-0.341772	-69.3333	-1	-23.6962	0.00383141	0.0097829	0.0590258	2.21242e-06	0	49	4	26
	1199262_T_C-core	198	snp	408	g03358	g03358	Cj0198c	NA	866	putative AAA domain-containing protein		4	-0.341772	-69.3333	-1	-23.6962	0.00383141	0.0097829	0.0590258	2.21242e-06	0	49	4	26
	1245330_G_A-core	205	snp	90	g01513	g01513	Cj0205	uppP	913	Undecaprenyl-diphosphatase		4	-0.341772	-69.3333	-1	-23.6962	0.00383141	0.0097829	0.0590258	2.21242e-06	0	49	4	26
	335267_T_C-core	206	snp	452	g02005	g02005	Cj0206	thrZ	117	Threonine--tRNA ligase 2		4	-0.341772	-69.3333	-1	-23.6962	0.00383141	0.0097829	0.0590258	2.21242e-06	0	49	4	26
	335472_T_C-core	206	snp	657	g02005	g02005	Cj0206	thrZ	117	Threonine--tRNA ligase 2		4	-0.341772	-69.3333	-1	-23.6962	0.00383141	0.0097829	0.0590258	2.21242e-06	0	49	4	26
	328434_G_A-core	226	snp	555	g01193	g01193	Cj0226	argB	113	Acetylglutamate kinase		4	-0.341772	-69.3333	-1	-23.6962	0.00383141	0.0097829	0.0590258	2.21242e-06	0	49	4	26
	931342_G_A-core	230	snp	757	g03290	g03290	Cj0230c	pncB2	598	Nicotinate phosphoribosyltransferase pncB2		4	-0.341772	-69.3333	-1	-23.6962	0.00383141	0.0097829	0.0590258	2.21242e-06	0	49	4	26
	931560_C_T-core	230	snp	975	g03290	g03290	Cj0230c	pncB2	598	Nicotinate phosphoribosyltransferase pncB2		4	-0.341772	-69.3333	-1	-23.6962	0.00383141	0.0097829	0.0590258	2.21242e-06	0	49	4	26
	816823_G_A-core	231	snp	496	g02780	g02780	Cj0231c	nrdB	487	Ribonucleoside-diphosphate reductase subunit beta		6	-0.341772	-69.3333	-1	-23.6962	0.00383141	0.0097829	0.0590258	2.21242e-06	1	48	5	25
	816843_T_G-core	231	snp	516	g02780	g02780	Cj0231c	nrdB	487	Ribonucleoside-diphosphate reductase subunit beta		6	-0.341772	-69.3333	-1	-23.6962	0.00383141	0.0097829	0.0590258	2.21242e-06	1	48	5	25
	616326_C_T-core	309	snp	72	g00575	g00575	Cj0309c	ykkD	339	Multidrug resistance protein YkkD		4	-0.341772	-69.3333	-1	-23.6962	0.00383141	0.0097829	0.0590258	2.21242e-06	0	49	4	26
	561321_G_A-core	415	snp	831	g00292_1	g00292_1	Cj0415	NA	309	Gluconate 2-dehydrogenase flavoprotein		4	-0.341772	-69.3333	-1	-23.6962	0.00383141	0.0097829	0.0590258	2.21242e-06	0	49	4	26
	561428_A_G-core	415	snp	938	g00292_1	g00292_1	Cj0415	NA	309	Gluconate 2-dehydrogenase flavoprotein		4	-0.341772	-69.3333	-1	-23.6962	0.00383141	0.0097829	0.0590258	2.21242e-06	0	49	4	26
	1257294_C_T-core	421	snp	243	g00498	g00498	Cj0421c	NA	929	hypothetical protein		4	-0.341772	-69.3333	-1	-23.6962	0.00383141	0.0097829	0.0590258	2.21242e-06	0	49	4	26
	179571_C_T-core	428	snp	36	g00475	g00475	Cj0428	NA	44	hypothetical protein		4	-0.341772	-69.3333	-1	-23.6962	0.00383141	0.0097829	0.0590258	2.21242e-06	0	49	4	26
	1109693_T_C-core	429	snp	320	g00859	g00859	Cj0429c	yigZ	767	IMPACT family member YigZ		4	-0.341772	-69.3333	-1	-23.6962	0.00383141	0.0097829	0.0590258	2.21242e-06	0	49	4	26
	521734_C_T-core	430	snp	973	g02147	g02147	Cj0430	NA	267	hypothetical protein		4	-0.341772	-69.3333	-1	-23.6962	0.00383141	0.0097829	0.0590258	2.21242e-06	0	49	4	26
	366126_G_A-core	432	snp	1035	g00726	g00726	Cj0432c	murD	131	UDP-N-acetylmuramoylalanine--D-glutamate ligase		4	-0.341772	-69.3333	-1	-23.6962	0.00383141	0.0097829	0.0590258	2.21242e-06	0	49	4	26
	364362_A_G-core	433	snp	330	g00139	g00139	Cj0433c	mraY	131	Phospho-N-acetylmuramoyl-pentapeptide-transferase		4	-0.341772	-69.3333	-1	-23.6962	0.00383141	0.0097829	0.0590258	2.21242e-06	0	49	4	26
	666144_A_G-core	434	snp	633	g02108	g02108	Cj0434	gpmI	365	2%2C3-bisphosphoglycerate-independent phosphoglycerate mutase		4	-0.341772	-69.3333	-1	-23.6962	0.00383141	0.0097829	0.0590258	2.21242e-06	0	49	4	26
	633647_C_T-core	443	snp	716	g02832	g02832	Cj0443	accA	346	Acetyl-coenzyme A carboxylase carboxyl transferase subunit alpha		4	-0.341772	-69.3333	-1	-23.6962	0.00383141	0.0097829	0.0590258	2.21242e-06	0	49	4	26
	169081_G_A-core	461	snp	505	g02154	g02154	Cj0461c	NA	41	hypothetical protein		4	-0.341772	-69.3333	-1	-23.6962	0.00383141	0.0097829	0.0590258	2.21242e-06	0	49	4	26
	1084040_A_T-core	464	snp	437	g00880	g00880	Cj0464	recG	742	ATP-dependent DNA helicase RecG		4	-0.341772	-69.3333	-1	-23.6962	0.00383141	0.0097829	0.0590258	2.21242e-06	0	49	4	26
	1084696_G_A-core	464	snp	1093	g00880	g00880	Cj0464	recG	742	ATP-dependent DNA helicase RecG		4	-0.341772	-69.3333	-1	-23.6962	0.00383141	0.0097829	0.0590258	2.21242e-06	0	49	4	26
	1084798_A_G-core	464	snp	1195	g00880	g00880	Cj0464	recG	742	ATP-dependent DNA helicase RecG		4	-0.341772	-69.3333	-1	-23.6962	0.00383141	0.0097829	0.0590258	2.21242e-06	0	49	4	26
	1084874_C_T-core	464	snp	1271	g00880	g00880	Cj0464	recG	742	ATP-dependent DNA helicase RecG		4	-0.341772	-69.3333	-1	-23.6962	0.00383141	0.0097829	0.0590258	2.21242e-06	0	49	4	26
	1085124_A_T-core	464	snp	1521	g00880	g00880	Cj0464	recG	742	ATP-dependent DNA helicase RecG		4	-0.341772	-69.3333	-1	-23.6962	0.00383141	0.0097829	0.0590258	2.21242e-06	0	49	4	26
	1085127_G_A-core	464	snp	1524	g00880	g00880	Cj0464	recG	742	ATP-dependent DNA helicase RecG		4	-0.341772	-69.3333	-1	-23.6962	0.00383141	0.0097829	0.0590258	2.21242e-06	0	49	4	26
	550902_A_T-core	465	snp	132	g00743	g00743	Cj0465c	ctb	298	Group 3 truncated hemoglobin ctb		4	-0.341772	-69.3333	-1	-23.6962	0.00383141	0.0097829	0.0590258	2.21242e-06	0	49	4	26
	550935_C_T-core	465	snp	165	g00743	g00743	Cj0465c	ctb	298	Group 3 truncated hemoglobin ctb		4	-0.341772	-69.3333	-1	-23.6962	0.00383141	0.0097829	0.0590258	2.21242e-06	0	49	4	26
	550980_G_A-core	465	snp	210	g00743	g00743	Cj0465c	ctb	298	Group 3 truncated hemoglobin ctb		4	-0.341772	-69.3333	-1	-23.6962	0.00383141	0.0097829	0.0590258	2.21242e-06	0	49	4	26
	551109_T_C-core	465	snp	339	g00743	g00743	Cj0465c	ctb	298	Group 3 truncated hemoglobin ctb		4	-0.341772	-69.3333	-1	-23.6962	0.00383141	0.0097829	0.0590258	2.21242e-06	0	49	4	26
	478658_T_C-core	467	snp	323	g00146	g00146	Cj0467	yecS	226	L-cystine transport system permease protein YecS		4	-0.341772	-69.3333	-1	-23.6962	0.00383141	0.0097829	0.0590258	2.21242e-06	0	49	4	26
	989769_C_T-core	468	snp	78	g01024	g01024	Cj0468	glnP	643	putative glutamine ABC transporter permease protein GlnP		6	-0.341772	-69.3333	-1	-23.6962	0.00383141	0.0097829	0.0590258	2.21242e-06	1	48	5	25
	447588_C_T-core	476	snp	291	g00080	g00080	Cj0476	rplJ	193	50S ribosomal protein L10		4	-0.341772	-69.3333	-1	-23.6962	0.00383141	0.0097829	0.0590258	2.21242e-06	0	49	4	26
	70098_G_A-core	479	snp	810	g00042	g00042	Cj0479	rpoBC	14	Bifunctional DNA-directed RNA polymerase subunit beta-beta'		4	-0.341772	-69.3333	-1	-23.6962	0.00383141	0.0097829	0.0590258	2.21242e-06	0	49	4	26
	74361_A_G-core	492	snp	138	g00021	g00021	Cj0492	rpsG	14	30S ribosomal protein S7		4	-0.341772	-69.3333	-1	-23.6962	0.00383141	0.0097829	0.0590258	2.21242e-06	0	49	4	26
	75544_G_C-core	493	snp	853	g02176	g02176	Cj0493	fusA	14	Elongation factor G		4	-0.341772	-69.3333	-1	-23.6962	0.00383141	0.0097829	0.0590258	2.21242e-06	0	49	4	26
	108321_C_T-core	508	snp	612	g00101	g00101	Cj0508	pbpF	23	Penicillin-binding protein 1F		4	-0.341772	-69.3333	-1	-23.6962	0.00383141	0.0097829	0.0590258	2.21242e-06	0	49	4	26
	109050_G_A-core	508	snp	1341	g00101	g00101	Cj0508	pbpF	23	Penicillin-binding protein 1F		4	-0.341772	-69.3333	-1	-23.6962	0.00383141	0.0097829	0.0590258	2.21242e-06	0	49	4	26
	756797_G_C-core	509	snp	863	g03376	g03376	Cj0509c	clpB	422	Chaperone protein ClpB		4	-0.341772	-69.3333	-1	-23.6962	0.00383141	0.0097829	0.0590258	2.21242e-06	0	49	4	26
	757893_A_G-core	509	snp	1959	g03376	g03376	Cj0509c	clpB	422	Chaperone protein ClpB		4	-0.341772	-69.3333	-1	-23.6962	0.00383141	0.0097829	0.0590258	2.21242e-06	0	49	4	26
	948502_G_A-core	511	snp	160	g03302	g03302	Cj0511	ctpB	607	Carboxy-terminal processing protease CtpB		4	-0.341772	-69.3333	-1	-23.6962	0.00383141	0.0097829	0.0590258	2.21242e-06	0	49	4	26
	949205_T_C-core	511	snp	863	g03302	g03302	Cj0511	ctpB	607	Carboxy-terminal processing protease CtpB		4	-0.341772	-69.3333	-1	-23.6962	0.00383141	0.0097829	0.0590258	2.21242e-06	0	49	4	26
	622272_C_T-core	512	snp	201	g01955	g01955	Cj0512	purC	341	Phosphoribosylaminoimidazole-succinocarboxamide synthase		4	-0.341772	-69.3333	-1	-23.6962	0.00383141	0.0097829	0.0590258	2.21242e-06	0	49	4	26
	622851_G_A-core	513	snp	72	g00792	g00792	Cj0513	purS	341	Phosphoribosylformylglycinamidine synthase subunit PurS		4	-0.341772	-69.3333	-1	-23.6962	0.00383141	0.0097829	0.0590258	2.21242e-06	0	49	4	26
	623655_C_T-core	514	snp	633	g00850	g00850	Cj0514	purQ	341	Phosphoribosylformylglycinamidine synthase subunit PurQ		4	-0.341772	-69.3333	-1	-23.6962	0.00383141	0.0097829	0.0590258	2.21242e-06	0	49	4	26
	534660_T_C-core	515	snp	309	g01297	g01297	Cj0515	NA	281	hypothetical protein		4	-0.341772	-69.3333	-1	-23.6962	0.00383141	0.0097829	0.0590258	2.21242e-06	0	49	4	26
	1211502_G_A-core	516	snp	414	g01380	g01380	Cj0516	NA	877	hypothetical protein		4	-0.341772	-69.3333	-1	-23.6962	0.00383141	0.0097829	0.0590258	2.21242e-06	0	49	4	26
	1227776_T_C-core	530	snp	1361	g01076	g01076	Cj0530	NA	896	hypothetical protein		4	-0.341772	-69.3333	-1	-23.6962	0.00383141	0.0097829	0.0590258	2.21242e-06	0	49	4	26
	1228101_A_G-core	530	snp	1686	g01076	g01076	Cj0530	NA	896	hypothetical protein		4	-0.341772	-69.3333	-1	-23.6962	0.00383141	0.0097829	0.0590258	2.21242e-06	0	49	4	26
	780924_A_G-core	531	snp	831	g02149	g02149	Cj0531	icd2	447	Isocitrate dehydrogenase [NADP] 2		4	-0.341772	-69.3333	-1	-23.6962	0.00383141	0.0097829	0.0590258	2.21242e-06	0	49	4	26
	781021_T_C-core	531	snp	928	g02149	g02149	Cj0531	icd2	447	Isocitrate dehydrogenase [NADP] 2		4	-0.341772	-69.3333	-1	-23.6962	0.00383141	0.0097829	0.0590258	2.21242e-06	0	49	4	26
	781122_T_G-core	531	snp	1029	g02149	g02149	Cj0531	icd2	447	Isocitrate dehydrogenase [NADP] 2		4	-0.341772	-69.3333	-1	-23.6962	0.00383141	0.0097829	0.0590258	2.21242e-06	0	49	4	26
	291187_G_A-core	533	snp	43	g00970	g00970	Cj0533	sucC	96	Succinate--CoA ligase [ADP-forming] subunit beta		4	-0.341772	-69.3333	-1	-23.6962	0.00383141	0.0097829	0.0590258	2.21242e-06	0	49	4	26
	291264_T_C-core	533	snp	120	g00970	g00970	Cj0533	sucC	96	Succinate--CoA ligase [ADP-forming] subunit beta		4	-0.341772	-69.3333	-1	-23.6962	0.00383141	0.0097829	0.0590258	2.21242e-06	0	49	4	26
	291273_A_T-core	533	snp	129	g00970	g00970	Cj0533	sucC	96	Succinate--CoA ligase [ADP-forming] subunit beta		4	-0.341772	-69.3333	-1	-23.6962	0.00383141	0.0097829	0.0590258	2.21242e-06	0	49	4	26
	291276_T_G-core	533	snp	132	g00970	g00970	Cj0533	sucC	96	Succinate--CoA ligase [ADP-forming] subunit beta		4	-0.341772	-69.3333	-1	-23.6962	0.00383141	0.0097829	0.0590258	2.21242e-06	0	49	4	26
	291288_T_C-core	533	snp	144	g00970	g00970	Cj0533	sucC	96	Succinate--CoA ligase [ADP-forming] subunit beta		4	-0.341772	-69.3333	-1	-23.6962	0.00383141	0.0097829	0.0590258	2.21242e-06	0	49	4	26
	291297_A_T-core	533	snp	153	g00970	g00970	Cj0533	sucC	96	Succinate--CoA ligase [ADP-forming] subunit beta		4	-0.341772	-69.3333	-1	-23.6962	0.00383141	0.0097829	0.0590258	2.21242e-06	0	49	4	26
	291312_T_C-core	533	snp	168	g00970	g00970	Cj0533	sucC	96	Succinate--CoA ligase [ADP-forming] subunit beta		4	-0.341772	-69.3333	-1	-23.6962	0.00383141	0.0097829	0.0590258	2.21242e-06	0	49	4	26
	291447_T_A-core	533	snp	303	g00970	g00970	Cj0533	sucC	96	Succinate--CoA ligase [ADP-forming] subunit beta		4	-0.341772	-69.3333	-1	-23.6962	0.00383141	0.0097829	0.0590258	2.21242e-06	0	49	4	26
	291486_T_C-core	533	snp	342	g00970	g00970	Cj0533	sucC	96	Succinate--CoA ligase [ADP-forming] subunit beta		4	-0.341772	-69.3333	-1	-23.6962	0.00383141	0.0097829	0.0590258	2.21242e-06	0	49	4	26
	291498_G_A-core	533	snp	354	g00970	g00970	Cj0533	sucC	96	Succinate--CoA ligase [ADP-forming] subunit beta		4	-0.341772	-69.3333	-1	-23.6962	0.00383141	0.0097829	0.0590258	2.21242e-06	0	49	4	26
	291507_C_A-core	533	snp	363	g00970	g00970	Cj0533	sucC	96	Succinate--CoA ligase [ADP-forming] subunit beta		4	-0.341772	-69.3333	-1	-23.6962	0.00383141	0.0097829	0.0590258	2.21242e-06	0	49	4	26
	291510_T_C-core	533	snp	366	g00970	g00970	Cj0533	sucC	96	Succinate--CoA ligase [ADP-forming] subunit beta		4	-0.341772	-69.3333	-1	-23.6962	0.00383141	0.0097829	0.0590258	2.21242e-06	0	49	4	26
	291522_T_C-core	533	snp	378	g00970	g00970	Cj0533	sucC	96	Succinate--CoA ligase [ADP-forming] subunit beta		4	-0.341772	-69.3333	-1	-23.6962	0.00383141	0.0097829	0.0590258	2.21242e-06	0	49	4	26
	291549_A_G-core	533	snp	405	g00970	g00970	Cj0533	sucC	96	Succinate--CoA ligase [ADP-forming] subunit beta		4	-0.341772	-69.3333	-1	-23.6962	0.00383141	0.0097829	0.0590258	2.21242e-06	0	49	4	26
	291552_C_T-core	533	snp	408	g00970	g00970	Cj0533	sucC	96	Succinate--CoA ligase [ADP-forming] subunit beta		4	-0.341772	-69.3333	-1	-23.6962	0.00383141	0.0097829	0.0590258	2.21242e-06	0	49	4	26
	291573_T_C-core	533	snp	429	g00970	g00970	Cj0533	sucC	96	Succinate--CoA ligase [ADP-forming] subunit beta		4	-0.341772	-69.3333	-1	-23.6962	0.00383141	0.0097829	0.0590258	2.21242e-06	0	49	4	26
	291603_T_C-core	533	snp	459	g00970	g00970	Cj0533	sucC	96	Succinate--CoA ligase [ADP-forming] subunit beta		4	-0.341772	-69.3333	-1	-23.6962	0.00383141	0.0097829	0.0590258	2.21242e-06	0	49	4	26
	291621_A_T-core	533	snp	477	g00970	g00970	Cj0533	sucC	96	Succinate--CoA ligase [ADP-forming] subunit beta		4	-0.341772	-69.3333	-1	-23.6962	0.00383141	0.0097829	0.0590258	2.21242e-06	0	49	4	26
	291630_A_G-core	533	snp	486	g00970	g00970	Cj0533	sucC	96	Succinate--CoA ligase [ADP-forming] subunit beta		4	-0.341772	-69.3333	-1	-23.6962	0.00383141	0.0097829	0.0590258	2.21242e-06	0	49	4	26
	291635_G_A-core	533	snp	491	g00970	g00970	Cj0533	sucC	96	Succinate--CoA ligase [ADP-forming] subunit beta		4	-0.341772	-69.3333	-1	-23.6962	0.00383141	0.0097829	0.0590258	2.21242e-06	0	49	4	26
	291636_A_G-core	533	snp	492	g00970	g00970	Cj0533	sucC	96	Succinate--CoA ligase [ADP-forming] subunit beta		4	-0.341772	-69.3333	-1	-23.6962	0.00383141	0.0097829	0.0590258	2.21242e-06	0	49	4	26
	291646_C_T-core	533	snp	502	g00970	g00970	Cj0533	sucC	96	Succinate--CoA ligase [ADP-forming] subunit beta		4	-0.341772	-69.3333	-1	-23.6962	0.00383141	0.0097829	0.0590258	2.21242e-06	0	49	4	26
	291648_T_A-core	533	snp	504	g00970	g00970	Cj0533	sucC	96	Succinate--CoA ligase [ADP-forming] subunit beta		4	-0.341772	-69.3333	-1	-23.6962	0.00383141	0.0097829	0.0590258	2.21242e-06	0	49	4	26
	291661_G_A-core	533	snp	517	g00970	g00970	Cj0533	sucC	96	Succinate--CoA ligase [ADP-forming] subunit beta		4	-0.341772	-69.3333	-1	-23.6962	0.00383141	0.0097829	0.0590258	2.21242e-06	0	49	4	26
	291672_C_T-core	533	snp	528	g00970	g00970	Cj0533	sucC	96	Succinate--CoA ligase [ADP-forming] subunit beta		4	-0.341772	-69.3333	-1	-23.6962	0.00383141	0.0097829	0.0590258	2.21242e-06	0	49	4	26
	291687_T_A-core	533	snp	543	g00970	g00970	Cj0533	sucC	96	Succinate--CoA ligase [ADP-forming] subunit beta		4	-0.341772	-69.3333	-1	-23.6962	0.00383141	0.0097829	0.0590258	2.21242e-06	0	49	4	26
	291762_G_A-core	533	snp	618	g00970	g00970	Cj0533	sucC	96	Succinate--CoA ligase [ADP-forming] subunit beta		4	-0.341772	-69.3333	-1	-23.6962	0.00383141	0.0097829	0.0590258	2.21242e-06	0	49	4	26
	291771_T_C-core	533	snp	627	g00970	g00970	Cj0533	sucC	96	Succinate--CoA ligase [ADP-forming] subunit beta		4	-0.341772	-69.3333	-1	-23.6962	0.00383141	0.0097829	0.0590258	2.21242e-06	0	49	4	26
	291774_C_T-core	533	snp	630	g00970	g00970	Cj0533	sucC	96	Succinate--CoA ligase [ADP-forming] subunit beta		4	-0.341772	-69.3333	-1	-23.6962	0.00383141	0.0097829	0.0590258	2.21242e-06	0	49	4	26
	291789_C_T-core	533	snp	645	g00970	g00970	Cj0533	sucC	96	Succinate--CoA ligase [ADP-forming] subunit beta		4	-0.341772	-69.3333	-1	-23.6962	0.00383141	0.0097829	0.0590258	2.21242e-06	0	49	4	26
	291801_T_C-core	533	snp	657	g00970	g00970	Cj0533	sucC	96	Succinate--CoA ligase [ADP-forming] subunit beta		4	-0.341772	-69.3333	-1	-23.6962	0.00383141	0.0097829	0.0590258	2.21242e-06	0	49	4	26
	291816_T_C-core	533	snp	672	g00970	g00970	Cj0533	sucC	96	Succinate--CoA ligase [ADP-forming] subunit beta		4	-0.341772	-69.3333	-1	-23.6962	0.00383141	0.0097829	0.0590258	2.21242e-06	0	49	4	26
	291822_T_A-core	533	snp	678	g00970	g00970	Cj0533	sucC	96	Succinate--CoA ligase [ADP-forming] subunit beta		4	-0.341772	-69.3333	-1	-23.6962	0.00383141	0.0097829	0.0590258	2.21242e-06	0	49	4	26
	291831_T_C-core	533	snp	687	g00970	g00970	Cj0533	sucC	96	Succinate--CoA ligase [ADP-forming] subunit beta		4	-0.341772	-69.3333	-1	-23.6962	0.00383141	0.0097829	0.0590258	2.21242e-06	0	49	4	26
	291846_T_C-core	533	snp	702	g00970	g00970	Cj0533	sucC	96	Succinate--CoA ligase [ADP-forming] subunit beta		4	-0.341772	-69.3333	-1	-23.6962	0.00383141	0.0097829	0.0590258	2.21242e-06	0	49	4	26
	291849_T_A-core	533	snp	705	g00970	g00970	Cj0533	sucC	96	Succinate--CoA ligase [ADP-forming] subunit beta		4	-0.341772	-69.3333	-1	-23.6962	0.00383141	0.0097829	0.0590258	2.21242e-06	0	49	4	26
	291876_G_A-core	533	snp	732	g00970	g00970	Cj0533	sucC	96	Succinate--CoA ligase [ADP-forming] subunit beta		4	-0.341772	-69.3333	-1	-23.6962	0.00383141	0.0097829	0.0590258	2.21242e-06	0	49	4	26
	291888_C_T-core	533	snp	744	g00970	g00970	Cj0533	sucC	96	Succinate--CoA ligase [ADP-forming] subunit beta		8	-0.341772	-69.3333	-1	-23.6962	0.00383141	0.0097829	0.0590258	2.21242e-06	2	47	6	24
	291894_C_T-core	533	snp	750	g00970	g00970	Cj0533	sucC	96	Succinate--CoA ligase [ADP-forming] subunit beta		4	-0.341772	-69.3333	-1	-23.6962	0.00383141	0.0097829	0.0590258	2.21242e-06	0	49	4	26
	291900_G_A-core	533	snp	756	g00970	g00970	Cj0533	sucC	96	Succinate--CoA ligase [ADP-forming] subunit beta		4	-0.341772	-69.3333	-1	-23.6962	0.00383141	0.0097829	0.0590258	2.21242e-06	0	49	4	26
	291909_T_C-core	533	snp	765	g00970	g00970	Cj0533	sucC	96	Succinate--CoA ligase [ADP-forming] subunit beta		4	-0.341772	-69.3333	-1	-23.6962	0.00383141	0.0097829	0.0590258	2.21242e-06	0	49	4	26
	291912_A_T-core	533	snp	768	g00970	g00970	Cj0533	sucC	96	Succinate--CoA ligase [ADP-forming] subunit beta		4	-0.341772	-69.3333	-1	-23.6962	0.00383141	0.0097829	0.0590258	2.21242e-06	0	49	4	26
	291918_A_T-core	533	snp	774	g00970	g00970	Cj0533	sucC	96	Succinate--CoA ligase [ADP-forming] subunit beta		4	-0.341772	-69.3333	-1	-23.6962	0.00383141	0.0097829	0.0590258	2.21242e-06	0	49	4	26
	291939_G_A-core	533	snp	795	g00970	g00970	Cj0533	sucC	96	Succinate--CoA ligase [ADP-forming] subunit beta		4	-0.341772	-69.3333	-1	-23.6962	0.00383141	0.0097829	0.0590258	2.21242e-06	0	49	4	26
	291942_T_A-core	533	snp	798	g00970	g00970	Cj0533	sucC	96	Succinate--CoA ligase [ADP-forming] subunit beta		4	-0.341772	-69.3333	-1	-23.6962	0.00383141	0.0097829	0.0590258	2.21242e-06	0	49	4	26
	291945_A_T-core	533	snp	801	g00970	g00970	Cj0533	sucC	96	Succinate--CoA ligase [ADP-forming] subunit beta		4	-0.341772	-69.3333	-1	-23.6962	0.00383141	0.0097829	0.0590258	2.21242e-06	0	49	4	26
	291948_A_T-core	533	snp	804	g00970	g00970	Cj0533	sucC	96	Succinate--CoA ligase [ADP-forming] subunit beta		4	-0.341772	-69.3333	-1	-23.6962	0.00383141	0.0097829	0.0590258	2.21242e-06	0	49	4	26
	291957_T_A-core	533	snp	813	g00970	g00970	Cj0533	sucC	96	Succinate--CoA ligase [ADP-forming] subunit beta		4	-0.341772	-69.3333	-1	-23.6962	0.00383141	0.0097829	0.0590258	2.21242e-06	0	49	4	26
	291969_T_C-core	533	snp	825	g00970	g00970	Cj0533	sucC	96	Succinate--CoA ligase [ADP-forming] subunit beta		4	-0.341772	-69.3333	-1	-23.6962	0.00383141	0.0097829	0.0590258	2.21242e-06	0	49	4	26
	292008_A_G-core	533	snp	864	g00970	g00970	Cj0533	sucC	96	Succinate--CoA ligase [ADP-forming] subunit beta		4	-0.341772	-69.3333	-1	-23.6962	0.00383141	0.0097829	0.0590258	2.21242e-06	0	49	4	26
	292014_G_T-core	533	snp	870	g00970	g00970	Cj0533	sucC	96	Succinate--CoA ligase [ADP-forming] subunit beta		4	-0.341772	-69.3333	-1	-23.6962	0.00383141	0.0097829	0.0590258	2.21242e-06	0	49	4	26
	292017_A_C-core	533	snp	873	g00970	g00970	Cj0533	sucC	96	Succinate--CoA ligase [ADP-forming] subunit beta		4	-0.341772	-69.3333	-1	-23.6962	0.00383141	0.0097829	0.0590258	2.21242e-06	0	49	4	26
	292020_T_A-core	533	snp	876	g00970	g00970	Cj0533	sucC	96	Succinate--CoA ligase [ADP-forming] subunit beta		4	-0.341772	-69.3333	-1	-23.6962	0.00383141	0.0097829	0.0590258	2.21242e-06	0	49	4	26
	292024_C_G-core	533	snp	880	g00970	g00970	Cj0533	sucC	96	Succinate--CoA ligase [ADP-forming] subunit beta		4	-0.341772	-69.3333	-1	-23.6962	0.00383141	0.0097829	0.0590258	2.21242e-06	0	49	4	26
	292032_T_A-core	533	snp	888	g00970	g00970	Cj0533	sucC	96	Succinate--CoA ligase [ADP-forming] subunit beta		4	-0.341772	-69.3333	-1	-23.6962	0.00383141	0.0097829	0.0590258	2.21242e-06	0	49	4	26
	292074_A_T-core	533	snp	930	g00970	g00970	Cj0533	sucC	96	Succinate--CoA ligase [ADP-forming] subunit beta		4	-0.341772	-69.3333	-1	-23.6962	0.00383141	0.0097829	0.0590258	2.21242e-06	0	49	4	26
	292080_T_A-core	533	snp	936	g00970	g00970	Cj0533	sucC	96	Succinate--CoA ligase [ADP-forming] subunit beta		4	-0.341772	-69.3333	-1	-23.6962	0.00383141	0.0097829	0.0590258	2.21242e-06	0	49	4	26
	292095_C_T-core	533	snp	951	g00970	g00970	Cj0533	sucC	96	Succinate--CoA ligase [ADP-forming] subunit beta		4	-0.341772	-69.3333	-1	-23.6962	0.00383141	0.0097829	0.0590258	2.21242e-06	0	49	4	26
	292122_G_A-core	533	snp	978	g00970	g00970	Cj0533	sucC	96	Succinate--CoA ligase [ADP-forming] subunit beta		4	-0.341772	-69.3333	-1	-23.6962	0.00383141	0.0097829	0.0590258	2.21242e-06	0	49	4	26
	292125_A_C-core	533	snp	981	g00970	g00970	Cj0533	sucC	96	Succinate--CoA ligase [ADP-forming] subunit beta		4	-0.341772	-69.3333	-1	-23.6962	0.00383141	0.0097829	0.0590258	2.21242e-06	0	49	4	26
	292134_A_T-core	533	snp	990	g00970	g00970	Cj0533	sucC	96	Succinate--CoA ligase [ADP-forming] subunit beta		4	-0.341772	-69.3333	-1	-23.6962	0.00383141	0.0097829	0.0590258	2.21242e-06	0	49	4	26
	292143_A_G-core	533	snp	999	g00970	g00970	Cj0533	sucC	96	Succinate--CoA ligase [ADP-forming] subunit beta		4	-0.341772	-69.3333	-1	-23.6962	0.00383141	0.0097829	0.0590258	2.21242e-06	0	49	4	26
	292146_T_A-core	533	snp	1002	g00970	g00970	Cj0533	sucC	96	Succinate--CoA ligase [ADP-forming] subunit beta		4	-0.341772	-69.3333	-1	-23.6962	0.00383141	0.0097829	0.0590258	2.21242e-06	0	49	4	26
	292152_G_A-core	533	snp	1008	g00970	g00970	Cj0533	sucC	96	Succinate--CoA ligase [ADP-forming] subunit beta		4	-0.341772	-69.3333	-1	-23.6962	0.00383141	0.0097829	0.0590258	2.21242e-06	0	49	4	26
	292164_A_G-core	533	snp	1020	g00970	g00970	Cj0533	sucC	96	Succinate--CoA ligase [ADP-forming] subunit beta		4	-0.341772	-69.3333	-1	-23.6962	0.00383141	0.0097829	0.0590258	2.21242e-06	0	49	4	26
	292167_T_C-core	533	snp	1023	g00970	g00970	Cj0533	sucC	96	Succinate--CoA ligase [ADP-forming] subunit beta		4	-0.341772	-69.3333	-1	-23.6962	0.00383141	0.0097829	0.0590258	2.21242e-06	0	49	4	26
	292173_A_T-core	533	snp	1029	g00970	g00970	Cj0533	sucC	96	Succinate--CoA ligase [ADP-forming] subunit beta		4	-0.341772	-69.3333	-1	-23.6962	0.00383141	0.0097829	0.0590258	2.21242e-06	0	49	4	26
	292176_T_C-core	533	snp	1032	g00970	g00970	Cj0533	sucC	96	Succinate--CoA ligase [ADP-forming] subunit beta		4	-0.341772	-69.3333	-1	-23.6962	0.00383141	0.0097829	0.0590258	2.21242e-06	0	49	4	26
	292200_C_T-core	533	snp	1056	g00970	g00970	Cj0533	sucC	96	Succinate--CoA ligase [ADP-forming] subunit beta		4	-0.341772	-69.3333	-1	-23.6962	0.00383141	0.0097829	0.0590258	2.21242e-06	0	49	4	26
	1115964_T_G-core	537	snp	3	g02880	g02880	Cj0537	korB	777	2-oxoglutarate oxidoreductase subunit KorB		4	-0.341772	-69.3333	-1	-23.6962	0.00383141	0.0097829	0.0590258	2.21242e-06	0	49	4	26
	812312_C_T-core	546	snp	1553	g01283	g01283	Cj0546	ubiD	480	3-octaprenyl-4-hydroxybenzoate carboxy-lyase		4	-0.341772	-69.3333	-1	-23.6962	0.00383141	0.0097829	0.0590258	2.21242e-06	0	49	4	26
	859842_G_A-core	562	snp	441	g02121	g02121	Cj0562	dnaB	527	Replicative DNA helicase		4	-0.341772	-69.3333	-1	-23.6962	0.00383141	0.0097829	0.0590258	2.21242e-06	0	49	4	26
	1324652_C_T-core	563	snp	140	g00420	g00420	Cj0563	NA	1005	hypothetical protein		4	-0.341772	-69.3333	-1	-23.6962	0.00383141	0.0097829	0.0590258	2.21242e-06	0	49	4	26
	1324833_G_A-core	563	snp	321	g00420	g00420	Cj0563	NA	1005	hypothetical protein		4	-0.341772	-69.3333	-1	-23.6962	0.00383141	0.0097829	0.0590258	2.21242e-06	0	49	4	26
	1325054_A_G-core	563	snp	542	g00420	g00420	Cj0563	NA	1005	hypothetical protein		4	-0.341772	-69.3333	-1	-23.6962	0.00383141	0.0097829	0.0590258	2.21242e-06	0	49	4	26
	342603_A_G-core	575	snp	288	g00069	g00069	Cj0575	ilvH	120	Acetolactate synthase isozyme 3 small subunit		4	-0.341772	-69.3333	-1	-23.6962	0.00383141	0.0097829	0.0590258	2.21242e-06	0	49	4	26
	1031427_T_C-core	586	snp	180	g00674	g00674	Cj0586	ligA	692	DNA ligase		4	-0.341772	-69.3333	-1	-23.6962	0.00383141	0.0097829	0.0590258	2.21242e-06	0	49	4	26
	796754_A_G-core	588	snp	263	g00559	g00559	Cj0588	tlyA	463	16S/23S rRNA (cytidine-2'-O)-methyltransferase TlyA		4	-0.341772	-69.3333	-1	-23.6962	0.00383141	0.0097829	0.0590258	2.21242e-06	0	49	4	26
	1082966_G_A-core	589	snp	215	g00713	g00713	Cj0589	ribF	741	Riboflavin biosynthesis protein RibF		4	-0.341772	-69.3333	-1	-23.6962	0.00383141	0.0097829	0.0590258	2.21242e-06	0	49	4	26
	1083079_A_G-core	589	snp	328	g00713	g00713	Cj0589	ribF	741	Riboflavin biosynthesis protein RibF		4	-0.341772	-69.3333	-1	-23.6962	0.00383141	0.0097829	0.0590258	2.21242e-06	0	49	4	26
	1083148_A_G-core	589	snp	397	g00713	g00713	Cj0589	ribF	741	Riboflavin biosynthesis protein RibF		4	-0.341772	-69.3333	-1	-23.6962	0.00383141	0.0097829	0.0590258	2.21242e-06	0	49	4	26
	1083420_T_C-core	589	snp	669	g00713	g00713	Cj0589	ribF	741	Riboflavin biosynthesis protein RibF		4	-0.341772	-69.3333	-1	-23.6962	0.00383141	0.0097829	0.0590258	2.21242e-06	0	49	4	26
	1083534_A_G-core	589	snp	783	g00713	g00713	Cj0589	ribF	741	Riboflavin biosynthesis protein RibF		4	-0.341772	-69.3333	-1	-23.6962	0.00383141	0.0097829	0.0590258	2.21242e-06	0	49	4	26
	412951_C_T-core	590	snp	148	g00848	g00848	Cj0590	cmoA	161	Carboxy-S-adenosyl-L-methionine synthase		4	-0.341772	-69.3333	-1	-23.6962	0.00383141	0.0097829	0.0590258	2.21242e-06	0	49	4	26
	413055_T_C-core	590	snp	252	g00848	g00848	Cj0590	cmoA	161	Carboxy-S-adenosyl-L-methionine synthase		4	-0.341772	-69.3333	-1	-23.6962	0.00383141	0.0097829	0.0590258	2.21242e-06	0	49	4	26
	413067_T_C-core	590	snp	264	g00848	g00848	Cj0590	cmoA	161	Carboxy-S-adenosyl-L-methionine synthase		4	-0.341772	-69.3333	-1	-23.6962	0.00383141	0.0097829	0.0590258	2.21242e-06	0	49	4	26
	413322_T_C-core	590	snp	519	g00848	g00848	Cj0590	cmoA	161	Carboxy-S-adenosyl-L-methionine synthase		4	-0.341772	-69.3333	-1	-23.6962	0.00383141	0.0097829	0.0590258	2.21242e-06	0	49	4	26
	413490_C_T-core	590	snp	687	g00848	g00848	Cj0590	cmoA	161	Carboxy-S-adenosyl-L-methionine synthase		4	-0.341772	-69.3333	-1	-23.6962	0.00383141	0.0097829	0.0590258	2.21242e-06	0	49	4	26
	1262250_A_G-core	591	snp	96	g00683	g00683	Cj0591c	NA	934	hypothetical protein		4	-0.341772	-69.3333	-1	-23.6962	0.00383141	0.0097829	0.0590258	2.21242e-06	0	49	4	26
	379512_A_G-core	607	snp	633	g03403	g03403	Cj0607	macB	139	Macrolide export ATP-binding/permease protein MacB		4	-0.341772	-69.3333	-1	-23.6962	0.00383141	0.0097829	0.0590258	2.21242e-06	0	49	4	26
	772117_A_G-core	609	snp	19	g01832	g01832	Cj0609c	NA	439	hypothetical protein		4	-0.341772	-69.3333	-1	-23.6962	0.00383141	0.0097829	0.0590258	2.21242e-06	0	49	4	26
	60507_A_G-core	611	snp	885	g00150	g00150	Cj0611c	patA	12	Peptidoglycan O-acetyltransferase		6	-0.341772	-69.3333	-1	-23.6962	0.00383141	0.0097829	0.0590258	2.21242e-06	1	48	5	25
	58153_G_A-core	613	snp	25	g00622	g00622	Cj0613	sphX	12	Protein SphX		4	-0.341772	-69.3333	-1	-23.6962	0.00383141	0.0097829	0.0590258	2.21242e-06	0	49	4	26
	56463_G_A-core	615	snp	333	g01450	g01450	Cj0615	pstA	12	Phosphate transport system permease protein PstA		4	-0.341772	-69.3333	-1	-23.6962	0.00383141	0.0097829	0.0590258	2.21242e-06	0	49	4	26
	518982_G_A-core	621	snp	1161	g00393	g00393	Cj0621	NA	265	hypothetical protein		6	-0.341772	-69.3333	-1	-23.6962	0.00383141	0.0097829	0.0590258	2.21242e-06	1	48	5	25
	519149_C_T-core	621	snp	1328	g00393	g00393	Cj0621	NA	265	hypothetical protein		4	-0.341772	-69.3333	-1	-23.6962	0.00383141	0.0097829	0.0590258	2.21242e-06	0	49	4	26
	1240289_C_T-core	622	snp	242	g00303	g00303	Cj0622	hypF	908	Carbamoyltransferase HypF		4	-0.341772	-69.3333	-1	-23.6962	0.00383141	0.0097829	0.0590258	2.21242e-06	0	49	4	26
	1240825_G_A-core	622	snp	778	g00303	g00303	Cj0622	hypF	908	Carbamoyltransferase HypF		4	-0.341772	-69.3333	-1	-23.6962	0.00383141	0.0097829	0.0590258	2.21242e-06	0	49	4	26
	199047_T_C-core	645	snp	774	g00034	g00034	Cj0645	mltD	52	Membrane-bound lytic murein transglycosylase D		4	-0.341772	-69.3333	-1	-23.6962	0.00383141	0.0097829	0.0590258	2.21242e-06	0	49	4	26
	200514_T_C-core	647	snp	300	g00165	g00165	Cj0647	kdsC	52	3-deoxy-D-manno-octulosonate 8-phosphate phosphatase KdsC		4	-0.341772	-69.3333	-1	-23.6962	0.00383141	0.0097829	0.0590258	2.21242e-06	0	49	4	26
	1256464_A_G-core	650	snp	7	g01793	g01793	Cj0650	engB	928	putative GTP-binding protein EngB		4	-0.341772	-69.3333	-1	-23.6962	0.00383141	0.0097829	0.0590258	2.21242e-06	0	49	4	26
	882603_C_T-core	653	snp	1338	g00878	g00878	Cj0653c	pepE	550	putative dipeptidase PepE		4	-0.341772	-69.3333	-1	-23.6962	0.00383141	0.0097829	0.0590258	2.21242e-06	0	49	4	26
	882737_C_T-core	653	snp	1472	g00878	g00878	Cj0653c	pepE	550	putative dipeptidase PepE		4	-0.341772	-69.3333	-1	-23.6962	0.00383141	0.0097829	0.0590258	2.21242e-06	0	49	4	26
	656995_C_G-core	661	snp	409	g00835	g00835	Cj0661c	era	358	GTPase Era		6	-0.341772	-69.3333	-1	-23.6962	0.00383141	0.0097829	0.0590258	2.21242e-06	1	48	5	25
	657024_T_C-core	661	snp	438	g00835	g00835	Cj0661c	era	358	GTPase Era		6	-0.341772	-69.3333	-1	-23.6962	0.00383141	0.0097829	0.0590258	2.21242e-06	1	48	5	25
	655722_C_T-core	662	snp	453	g03306	g03306	Cj0662c	clpY	358	ATP-dependent protease ATPase subunit ClpY		4	-0.341772	-69.3333	-1	-23.6962	0.00383141	0.0097829	0.0590258	2.21242e-06	0	49	4	26
	1136070_A_T-core	683	snp	57	g02059	g02059	Cj0683	NA	802	hypothetical protein		4	-0.341772	-69.3333	-1	-23.6962	0.00383141	0.0097829	0.0590258	2.21242e-06	0	49	4	26
	731739_A_G-core	684	snp	99	g00883	g00883	Cj0684	priA	401	Primosomal protein N'		18	-0.341772	-69.3333	-1	-23.6962	0.00383141	0.0097829	0.0590258	2.21242e-06	7	42	11	19
	731928_T_C-core	684	snp	288	g00883	g00883	Cj0684	priA	401	Primosomal protein N'		18	-0.341772	-69.3333	-1	-23.6962	0.00383141	0.0097829	0.0590258	2.21242e-06	7	42	11	19
	733119_A_G-core	684	snp	1479	g00883	g00883	Cj0684	priA	401	Primosomal protein N'		4	-0.341772	-69.3333	-1	-23.6962	0.00383141	0.0097829	0.0590258	2.21242e-06	0	49	4	26
	733305_A_G-core	684	snp	1665	g00883	g00883	Cj0684	priA	401	Primosomal protein N'		4	-0.341772	-69.3333	-1	-23.6962	0.00383141	0.0097829	0.0590258	2.21242e-06	0	49	4	26
	956406_A_G-core	687	snp	525	g01543	g01543	Cj0687c	flgH	612	Flagellar L-ring protein		4	-0.341772	-69.3333	-1	-23.6962	0.00383141	0.0097829	0.0590258	2.21242e-06	0	49	4	26
	452783_A_G-core	693	snp	656	g01887	g01887	Cj0693c	rsmH	199	Ribosomal RNA small subunit methyltransferase H		4	-0.341772	-69.3333	-1	-23.6962	0.00383141	0.0097829	0.0590258	2.21242e-06	0	49	4	26
	1079095_A_G-core	694	snp	640	g00723	g00723	Cj0694	NA	736	hypothetical protein		4	-0.341772	-69.3333	-1	-23.6962	0.00383141	0.0097829	0.0590258	2.21242e-06	0	49	4	26
	628049_A_G-core	697	snp	125	g01921	g01921	Cj0697	NA	344	hypothetical protein		4	-0.341772	-69.3333	-1	-23.6962	0.00383141	0.0097829	0.0590258	2.21242e-06	0	49	4	26
	628187_C_T-core	697	snp	263	g01921	g01921	Cj0697	NA	344	hypothetical protein		4	-0.341772	-69.3333	-1	-23.6962	0.00383141	0.0097829	0.0590258	2.21242e-06	0	49	4	26
	628723_G_A-core	697	snp	799	g01921	g01921	Cj0697	NA	344	hypothetical protein		4	-0.341772	-69.3333	-1	-23.6962	0.00383141	0.0097829	0.0590258	2.21242e-06	0	49	4	26
	628806_C_T-core	698	snp	72	g02905	g02905	Cj0698	flgG	344	Flagellar basal-body rod protein FlgG		4	-0.341772	-69.3333	-1	-23.6962	0.00383141	0.0097829	0.0590258	2.21242e-06	0	49	4	26
	279850_T_C-core	699	snp	1219	g00048	g00048	Cj0699c	glnA	88	Glutamine synthetase		4	-0.341772	-69.3333	-1	-23.6962	0.00383141	0.0097829	0.0590258	2.21242e-06	0	49	4	26
	280188_T_C-core	700	snp	129	g00160	g00160	Cj0700	NA	88	hypothetical protein		4	-0.341772	-69.3333	-1	-23.6962	0.00383141	0.0097829	0.0590258	2.21242e-06	0	49	4	26
	921684_G_A-core	701	snp	84	g01635	g01635	Cj0701	ydcP	593	putative protease YdcP		4	-0.341772	-69.3333	-1	-23.6962	0.00383141	0.0097829	0.0590258	2.21242e-06	0	49	4	26
	921818_C_T-core	701	snp	218	g01635	g01635	Cj0701	ydcP	593	putative protease YdcP		4	-0.341772	-69.3333	-1	-23.6962	0.00383141	0.0097829	0.0590258	2.21242e-06	0	49	4	26
	921897_A_C-core	701	snp	297	g01635	g01635	Cj0701	ydcP	593	putative protease YdcP		4	-0.341772	-69.3333	-1	-23.6962	0.00383141	0.0097829	0.0590258	2.21242e-06	0	49	4	26
	186450_A_G-core	703	snp	528	g01582	g01582	Cj0703	NA	48	hypothetical protein		4	-0.341772	-69.3333	-1	-23.6962	0.00383141	0.0097829	0.0590258	2.21242e-06	0	49	4	26
	722757_T_C-core	708	snp	228	g01528	g01528	Cj0708	truC	394	tRNA pseudouridine synthase C		4	-0.341772	-69.3333	-1	-23.6962	0.00383141	0.0097829	0.0590258	2.21242e-06	0	49	4	26
	1146123_A_C-core	721	snp	126	g00566	g00566	Cj0721c	NA	813	hypothetical protein		4	-0.341772	-69.3333	-1	-23.6962	0.00383141	0.0097829	0.0590258	2.21242e-06	0	49	4	26
	420300_T_C-core	723	snp	639	g00653	g00653	Cj0723c	htpX	169	Protease HtpX		4	-0.341772	-69.3333	-1	-23.6962	0.00383141	0.0097829	0.0590258	2.21242e-06	0	49	4	26
	799800_C_T-core	726	snp	876	g02804	g02804	Cj0726c	corA	467	Magnesium transport protein CorA		4	-0.341772	-69.3333	-1	-23.6962	0.00383141	0.0097829	0.0590258	2.21242e-06	0	49	4	26
	1298956_G_A-core	727	snp	991	g00593	g00593	Cj0727	NA	976	hypothetical protein		4	-0.341772	-69.3333	-1	-23.6962	0.00383141	0.0097829	0.0590258	2.21242e-06	0	49	4	26
	1289234_T_C-core	728	snp	1145	g00311	g00311	Cj0728	NA	961	hypothetical protein		4	-0.341772	-69.3333	-1	-23.6962	0.00383141	0.0097829	0.0590258	2.21242e-06	0	49	4	26
	1316265_C_T-core	729	snp	504	g01122	g01122	Cj0729	NA	994	hypothetical protein		4	-0.341772	-69.3333	-1	-23.6962	0.00383141	0.0097829	0.0590258	2.21242e-06	0	49	4	26
	609503_T_C-core	769	snp	137	g01230	g01230	Cj0769c	NA	336	hypothetical protein		4	-0.341772	-69.3333	-1	-23.6962	0.00383141	0.0097829	0.0590258	2.21242e-06	0	49	4	26
	808254_G_A-core	776	snp	99	g00705	g00705	Cj0776c	NA	477	hypothetical protein		4	-0.341772	-69.3333	-1	-23.6962	0.00383141	0.0097829	0.0590258	2.21242e-06	0	49	4	26
	809040_A_G-core	776	snp	885	g00705	g00705	Cj0776c	NA	477	hypothetical protein		4	-0.341772	-69.3333	-1	-23.6962	0.00383141	0.0097829	0.0590258	2.21242e-06	0	49	4	26
	1027446_G_A-core	777	snp	132	g02177	g02177	Cj0777	uvrD	688	DNA helicase II		4	-0.341772	-69.3333	-1	-23.6962	0.00383141	0.0097829	0.0590258	2.21242e-06	0	49	4	26
	1027482_C_T-core	777	snp	168	g02177	g02177	Cj0777	uvrD	688	DNA helicase II		4	-0.341772	-69.3333	-1	-23.6962	0.00383141	0.0097829	0.0590258	2.21242e-06	0	49	4	26
	1027578_G_A-core	777	snp	264	g02177	g02177	Cj0777	uvrD	688	DNA helicase II		4	-0.341772	-69.3333	-1	-23.6962	0.00383141	0.0097829	0.0590258	2.21242e-06	0	49	4	26
	1027602_G_T-core	777	snp	288	g02177	g02177	Cj0777	uvrD	688	DNA helicase II		4	-0.341772	-69.3333	-1	-23.6962	0.00383141	0.0097829	0.0590258	2.21242e-06	0	49	4	26
	1027645_C_T-core	777	snp	331	g02177	g02177	Cj0777	uvrD	688	DNA helicase II		4	-0.341772	-69.3333	-1	-23.6962	0.00383141	0.0097829	0.0590258	2.21242e-06	0	49	4	26
	1027659_C_T-core	777	snp	345	g02177	g02177	Cj0777	uvrD	688	DNA helicase II		4	-0.341772	-69.3333	-1	-23.6962	0.00383141	0.0097829	0.0590258	2.21242e-06	0	49	4	26
	1027680_G_A-core	777	snp	366	g02177	g02177	Cj0777	uvrD	688	DNA helicase II		4	-0.341772	-69.3333	-1	-23.6962	0.00383141	0.0097829	0.0590258	2.21242e-06	0	49	4	26
	1027890_T_C-core	777	snp	576	g02177	g02177	Cj0777	uvrD	688	DNA helicase II		4	-0.341772	-69.3333	-1	-23.6962	0.00383141	0.0097829	0.0590258	2.21242e-06	0	49	4	26
	1027947_A_G-core	777	snp	633	g02177	g02177	Cj0777	uvrD	688	DNA helicase II		4	-0.341772	-69.3333	-1	-23.6962	0.00383141	0.0097829	0.0590258	2.21242e-06	0	49	4	26
	1027959_A_G-core	777	snp	645	g02177	g02177	Cj0777	uvrD	688	DNA helicase II		4	-0.341772	-69.3333	-1	-23.6962	0.00383141	0.0097829	0.0590258	2.21242e-06	0	49	4	26
	1027962_C_T-core	777	snp	648	g02177	g02177	Cj0777	uvrD	688	DNA helicase II		4	-0.341772	-69.3333	-1	-23.6962	0.00383141	0.0097829	0.0590258	2.21242e-06	0	49	4	26
	1027974_G_A-core	777	snp	660	g02177	g02177	Cj0777	uvrD	688	DNA helicase II		4	-0.341772	-69.3333	-1	-23.6962	0.00383141	0.0097829	0.0590258	2.21242e-06	0	49	4	26
	1028022_A_G-core	777	snp	708	g02177	g02177	Cj0777	uvrD	688	DNA helicase II		6	-0.341772	-69.3333	-1	-23.6962	0.00383141	0.0097829	0.0590258	2.21242e-06	1	48	5	25
	1028105_C_T-core	777	snp	791	g02177	g02177	Cj0777	uvrD	688	DNA helicase II		4	-0.341772	-69.3333	-1	-23.6962	0.00383141	0.0097829	0.0590258	2.21242e-06	0	49	4	26
	1028184_C_T-core	777	snp	870	g02177	g02177	Cj0777	uvrD	688	DNA helicase II		4	-0.341772	-69.3333	-1	-23.6962	0.00383141	0.0097829	0.0590258	2.21242e-06	0	49	4	26
	1028274_G_A-core	777	snp	960	g02177	g02177	Cj0777	uvrD	688	DNA helicase II		4	-0.341772	-69.3333	-1	-23.6962	0.00383141	0.0097829	0.0590258	2.21242e-06	0	49	4	26
	1028289_C_T-core	777	snp	975	g02177	g02177	Cj0777	uvrD	688	DNA helicase II		4	-0.341772	-69.3333	-1	-23.6962	0.00383141	0.0097829	0.0590258	2.21242e-06	0	49	4	26
	1028307_C_T-core	777	snp	993	g02177	g02177	Cj0777	uvrD	688	DNA helicase II		4	-0.341772	-69.3333	-1	-23.6962	0.00383141	0.0097829	0.0590258	2.21242e-06	0	49	4	26
	238317_T_C-core	780	snp	198	g01494	g01494	Cj0780	napA	68	Periplasmic nitrate reductase		4	-0.341772	-69.3333	-1	-23.6962	0.00383141	0.0097829	0.0590258	2.21242e-06	0	49	4	26
	238383_T_C-core	780	snp	264	g01494	g01494	Cj0780	napA	68	Periplasmic nitrate reductase		4	-0.341772	-69.3333	-1	-23.6962	0.00383141	0.0097829	0.0590258	2.21242e-06	0	49	4	26
	240147_A_G-core	780	snp	2028	g01494	g01494	Cj0780	napA	68	Periplasmic nitrate reductase		4	-0.341772	-69.3333	-1	-23.6962	0.00383141	0.0097829	0.0590258	2.21242e-06	0	49	4	26
	240177_T_C-core	780	snp	2058	g01494	g01494	Cj0780	napA	68	Periplasmic nitrate reductase		4	-0.341772	-69.3333	-1	-23.6962	0.00383141	0.0097829	0.0590258	2.21242e-06	0	49	4	26
	240369_T_C-core	780	snp	2250	g01494	g01494	Cj0780	napA	68	Periplasmic nitrate reductase		4	-0.341772	-69.3333	-1	-23.6962	0.00383141	0.0097829	0.0590258	2.21242e-06	0	49	4	26
	951433_G_A-core	782	snp	235	g02910	g02910	Cj0782	napH	609	Ferredoxin-type protein NapH		4	-0.341772	-69.3333	-1	-23.6962	0.00383141	0.0097829	0.0590258	2.21242e-06	0	49	4	26
	272833_A_G-core	783	snp	352	g00132	g00132	Cj0783	napB	85	Periplasmic nitrate reductase%2C electron transfer subunit		4	-0.341772	-69.3333	-1	-23.6962	0.00383141	0.0097829	0.0590258	2.21242e-06	0	49	4	26
	317024_A_G-core	789	snp	230	g00978	g00978	Cj0789	cca	108	Multifunctional CCA protein		4	-0.341772	-69.3333	-1	-23.6962	0.00383141	0.0097829	0.0590258	2.21242e-06	0	49	4	26
	754992_C_T-core	793	snp	633	g02782	g02782	Cj0793	atoS	420	Signal transduction histidine-protein kinase AtoS		4	-0.341772	-69.3333	-1	-23.6962	0.00383141	0.0097829	0.0590258	2.21242e-06	0	49	4	26
	651359_A_G-core	827	snp	185	g01539	g01539	Cj0827	truA	355	tRNA pseudouridine synthase A		4	-0.341772	-69.3333	-1	-23.6962	0.00383141	0.0097829	0.0590258	2.21242e-06	0	49	4	26
	812694_A_G-core	831	snp	135	g00488	g00488	Cj0831c	trmA	481	tRNA/tmRNA (uracil-C(5))-methyltransferase		4	-0.341772	-69.3333	-1	-23.6962	0.00383141	0.0097829	0.0590258	2.21242e-06	0	49	4	26
	812721_G_A-core	831	snp	162	g00488	g00488	Cj0831c	trmA	481	tRNA/tmRNA (uracil-C(5))-methyltransferase		4	-0.341772	-69.3333	-1	-23.6962	0.00383141	0.0097829	0.0590258	2.21242e-06	0	49	4	26
	812751_C_T-core	831	snp	192	g00488	g00488	Cj0831c	trmA	481	tRNA/tmRNA (uracil-C(5))-methyltransferase		4	-0.341772	-69.3333	-1	-23.6962	0.00383141	0.0097829	0.0590258	2.21242e-06	0	49	4	26
	812821_C_T-core	831	snp	262	g00488	g00488	Cj0831c	trmA	481	tRNA/tmRNA (uracil-C(5))-methyltransferase		4	-0.341772	-69.3333	-1	-23.6962	0.00383141	0.0097829	0.0590258	2.21242e-06	0	49	4	26
	812842_A_G-core	831	snp	283	g00488	g00488	Cj0831c	trmA	481	tRNA/tmRNA (uracil-C(5))-methyltransferase		4	-0.341772	-69.3333	-1	-23.6962	0.00383141	0.0097829	0.0590258	2.21242e-06	0	49	4	26
	320208_A_G-core	832	snp	1551	g02092	g02092	Cj0832c	NA	109	hypothetical protein		4	-0.341772	-69.3333	-1	-23.6962	0.00383141	0.0097829	0.0590258	2.21242e-06	0	49	4	26
	320307_A_G-core	832	snp	1650	g02092	g02092	Cj0832c	NA	109	hypothetical protein		4	-0.341772	-69.3333	-1	-23.6962	0.00383141	0.0097829	0.0590258	2.21242e-06	0	49	4	26
	320308_C_A-core	832	snp	1651	g02092	g02092	Cj0832c	NA	109	hypothetical protein		4	-0.341772	-69.3333	-1	-23.6962	0.00383141	0.0097829	0.0590258	2.21242e-06	0	49	4	26
	317918_C_T-core	833	snp	8	g01213	g01213	Cj0833c	ydfG	109	NADP-dependent 3-hydroxy acid dehydrogenase YdfG		4	-0.341772	-69.3333	-1	-23.6962	0.00383141	0.0097829	0.0590258	2.21242e-06	0	49	4	26
	1253140_A_G-core	836	snp	196	g01330	g01330	Cj0836	ogt	922	Methylated-DNA--protein-cysteine methyltransferase%2C constitutive		4	-0.341772	-69.3333	-1	-23.6962	0.00383141	0.0097829	0.0590258	2.21242e-06	0	49	4	26
	733593_G_A-core	838	snp	102	g00964_1	g00964_1	Cj0838c	metG	402	Methionine--tRNA ligase		4	-0.341772	-69.3333	-1	-23.6962	0.00383141	0.0097829	0.0590258	2.21242e-06	0	49	4	26
	1039746_C_T-core	844	snp	243	g01355	g01355	Cj0844c	NA	697	hypothetical protein		4	-0.341772	-69.3333	-1	-23.6962	0.00383141	0.0097829	0.0590258	2.21242e-06	0	49	4	26
	1093056_A_G-core	847	snp	477	g00501	g00501	Cj0847	psd	751	Phosphatidylserine decarboxylase proenzyme		4	-0.341772	-69.3333	-1	-23.6962	0.00383141	0.0097829	0.0590258	2.21242e-06	0	49	4	26
	1093197_C_T-core	847	snp	618	g00501	g00501	Cj0847	psd	751	Phosphatidylserine decarboxylase proenzyme		4	-0.341772	-69.3333	-1	-23.6962	0.00383141	0.0097829	0.0590258	2.21242e-06	0	49	4	26
	1202307_A_G-core	850	snp	78	g01340	g01340	Cj0850c	NA	871	hypothetical protein		4	-0.341772	-69.3333	-1	-23.6962	0.00383141	0.0097829	0.0590258	2.21242e-06	0	49	4	26
	367191_G_A-core	893	snp	894	g00155	g00155	Cj0893c	rpsA	132	30S ribosomal protein S1		6	-0.341772	-69.3333	-1	-23.6962	0.00383141	0.0097829	0.0590258	2.21242e-06	1	48	5	25
	367359_T_A-core	893	snp	1062	g00155	g00155	Cj0893c	rpsA	132	30S ribosomal protein S1		6	-0.341772	-69.3333	-1	-23.6962	0.00383141	0.0097829	0.0590258	2.21242e-06	1	48	5	25
	367394_A_G-core	893	snp	1097	g00155	g00155	Cj0893c	rpsA	132	30S ribosomal protein S1		6	-0.341772	-69.3333	-1	-23.6962	0.00383141	0.0097829	0.0590258	2.21242e-06	1	48	5	25
	866547_A_G-core	930	snp	225	g02750	g02750	Cj0930	ychF	533	Ribosome-binding ATPase YchF		6	-0.341772	-69.3333	-1	-23.6962	0.00383141	0.0097829	0.0590258	2.21242e-06	1	48	5	25
	32983_C_T-core	931	snp	427	g01071	g01071	Cj0931c	argH	6	Argininosuccinate lyase		4	-0.341772	-69.3333	-1	-23.6962	0.00383141	0.0097829	0.0590258	2.21242e-06	0	49	4	26
	30361_G_A-core	933	snp	1174	g00867	g00867	Cj0933c	NA	6	Methylmalonyl-CoA carboxyltransferase 1.3S subunit		4	-0.341772	-69.3333	-1	-23.6962	0.00383141	0.0097829	0.0590258	2.21242e-06	0	49	4	26
	526361_C_T-core	938	snp	53	g00414	g00414	Cj0938c	aas	273	Bifunctional protein Aas		4	-0.341772	-69.3333	-1	-23.6962	0.00383141	0.0097829	0.0590258	2.21242e-06	0	49	4	26
	529570_A_G-core	938	snp	3262	g00414	g00414	Cj0938c	aas	273	Bifunctional protein Aas		4	-0.341772	-69.3333	-1	-23.6962	0.00383141	0.0097829	0.0590258	2.21242e-06	0	49	4	26
	170878_G_A-core	942	snp	73	g02165	g02165	Cj0942c	secA	42	Protein translocase subunit SecA		4	-0.341772	-69.3333	-1	-23.6962	0.00383141	0.0097829	0.0590258	2.21242e-06	0	49	4	26
	170982_C_T-core	942	snp	177	g02165	g02165	Cj0942c	secA	42	Protein translocase subunit SecA		4	-0.341772	-69.3333	-1	-23.6962	0.00383141	0.0097829	0.0590258	2.21242e-06	0	49	4	26
	171018_C_T-core	942	snp	213	g02165	g02165	Cj0942c	secA	42	Protein translocase subunit SecA		4	-0.341772	-69.3333	-1	-23.6962	0.00383141	0.0097829	0.0590258	2.21242e-06	0	49	4	26
	171063_G_A-core	942	snp	258	g02165	g02165	Cj0942c	secA	42	Protein translocase subunit SecA		4	-0.341772	-69.3333	-1	-23.6962	0.00383141	0.0097829	0.0590258	2.21242e-06	0	49	4	26
	171093_T_C-core	942	snp	288	g02165	g02165	Cj0942c	secA	42	Protein translocase subunit SecA		4	-0.341772	-69.3333	-1	-23.6962	0.00383141	0.0097829	0.0590258	2.21242e-06	0	49	4	26
	171144_C_T-core	942	snp	339	g02165	g02165	Cj0942c	secA	42	Protein translocase subunit SecA		4	-0.341772	-69.3333	-1	-23.6962	0.00383141	0.0097829	0.0590258	2.21242e-06	0	49	4	26
	171153_T_A-core	942	snp	348	g02165	g02165	Cj0942c	secA	42	Protein translocase subunit SecA		4	-0.341772	-69.3333	-1	-23.6962	0.00383141	0.0097829	0.0590258	2.21242e-06	0	49	4	26
	171171_T_C-core	942	snp	366	g02165	g02165	Cj0942c	secA	42	Protein translocase subunit SecA		4	-0.341772	-69.3333	-1	-23.6962	0.00383141	0.0097829	0.0590258	2.21242e-06	0	49	4	26
	171189_C_T-core	942	snp	384	g02165	g02165	Cj0942c	secA	42	Protein translocase subunit SecA		4	-0.341772	-69.3333	-1	-23.6962	0.00383141	0.0097829	0.0590258	2.21242e-06	0	49	4	26
	171195_A_G-core	942	snp	390	g02165	g02165	Cj0942c	secA	42	Protein translocase subunit SecA		4	-0.341772	-69.3333	-1	-23.6962	0.00383141	0.0097829	0.0590258	2.21242e-06	0	49	4	26
	171208_C_T-core	942	snp	403	g02165	g02165	Cj0942c	secA	42	Protein translocase subunit SecA		4	-0.341772	-69.3333	-1	-23.6962	0.00383141	0.0097829	0.0590258	2.21242e-06	0	49	4	26
	171966_A_G-core	942	snp	1161	g02165	g02165	Cj0942c	secA	42	Protein translocase subunit SecA		4	-0.341772	-69.3333	-1	-23.6962	0.00383141	0.0097829	0.0590258	2.21242e-06	0	49	4	26
	172506_T_C-core	942	snp	1701	g02165	g02165	Cj0942c	secA	42	Protein translocase subunit SecA		6	-0.341772	-69.3333	-1	-23.6962	0.00383141	0.0097829	0.0590258	2.21242e-06	1	48	5	25
	172524_C_T-core	942	snp	1719	g02165	g02165	Cj0942c	secA	42	Protein translocase subunit SecA		4	-0.341772	-69.3333	-1	-23.6962	0.00383141	0.0097829	0.0590258	2.21242e-06	0	49	4	26
	172525_T_C-core	942	snp	1720	g02165	g02165	Cj0942c	secA	42	Protein translocase subunit SecA		4	-0.341772	-69.3333	-1	-23.6962	0.00383141	0.0097829	0.0590258	2.21242e-06	0	49	4	26
	172527_G_A-core	942	snp	1722	g02165	g02165	Cj0942c	secA	42	Protein translocase subunit SecA		6	-0.341772	-69.3333	-1	-23.6962	0.00383141	0.0097829	0.0590258	2.21242e-06	1	48	5	25
	172590_A_G-core	942	snp	1785	g02165	g02165	Cj0942c	secA	42	Protein translocase subunit SecA		4	-0.341772	-69.3333	-1	-23.6962	0.00383141	0.0097829	0.0590258	2.21242e-06	0	49	4	26
	172707_C_T-core	942	snp	1902	g02165	g02165	Cj0942c	secA	42	Protein translocase subunit SecA		4	-0.341772	-69.3333	-1	-23.6962	0.00383141	0.0097829	0.0590258	2.21242e-06	0	49	4	26
	172714_A_G-core	942	snp	1909	g02165	g02165	Cj0942c	secA	42	Protein translocase subunit SecA		4	-0.341772	-69.3333	-1	-23.6962	0.00383141	0.0097829	0.0590258	2.21242e-06	0	49	4	26
	173235_A_G-core	942	snp	2430	g02165	g02165	Cj0942c	secA	42	Protein translocase subunit SecA		4	-0.341772	-69.3333	-1	-23.6962	0.00383141	0.0097829	0.0590258	2.21242e-06	0	49	4	26
	417720_A_G-core	953	snp	1359	g01621	g01621	Cj0953c	purH	166	Bifunctional purine biosynthesis protein PurH		4	-0.341772	-69.3333	-1	-23.6962	0.00383141	0.0097829	0.0590258	2.21242e-06	0	49	4	26
	1120620_T_C-core	960	snp	93	g01688	g01688	Cj0960c	rnpA	784	Ribonuclease P protein component		4	-0.341772	-69.3333	-1	-23.6962	0.00383141	0.0097829	0.0590258	2.21242e-06	0	49	4	26
	1189573_A_G-core	975	snp	1096	g00184_1	g00184_1	Cj0975	NA	858	hypothetical protein		4	-0.341772	-69.3333	-1	-23.6962	0.00383141	0.0097829	0.0590258	2.21242e-06	0	49	4	26
	131044_A_G-core	982	snp	493	g01194	g01194	Cj0982c	glnH	28	ABC transporter glutamine-binding protein GlnH		4	-0.341772	-69.3333	-1	-23.6962	0.00383141	0.0097829	0.0590258	2.21242e-06	0	49	4	26
	1081393_G_A-core	983	snp	313	g00494	g00494	Cj0983	NA	739	hypothetical protein		4	-0.341772	-69.3333	-1	-23.6962	0.00383141	0.0097829	0.0590258	2.21242e-06	0	49	4	26
	736576_A_G-core	985	snp	316	g01441	g01441	Cj0985c	hipO	404	Hippurate hydrolase		4	-0.341772	-69.3333	-1	-23.6962	0.00383141	0.0097829	0.0590258	2.21242e-06	0	49	4	26
	959646_G_A-core	992	snp	495	g01627	g01627	Cj0992c	hemN	614	Oxygen-independent coproporphyrinogen III oxidase		4	-0.341772	-69.3333	-1	-23.6962	0.00383141	0.0097829	0.0590258	2.21242e-06	0	49	4	26
	89677_G_A-core	1014	snp	361	g01371	g01371	Cj1014c	livF	17	High-affinity branched-chain amino acid transport ATP-binding protein LivF		4	-0.341772	-69.3333	-1	-23.6962	0.00383141	0.0097829	0.0590258	2.21242e-06	0	49	4	26
	88566_A_C-core	1015	snp	18	g00089	g00089	Cj1015c	lptB	17	Lipopolysaccharide export system ATP-binding protein LptB		4	-0.341772	-69.3333	-1	-23.6962	0.00383141	0.0097829	0.0590258	2.21242e-06	0	49	4	26
	88990_A_G-core	1015	snp	442	g00089	g00089	Cj1015c	lptB	17	Lipopolysaccharide export system ATP-binding protein LptB		10	-0.341772	-69.3333	-1	-23.6962	0.00383141	0.0097829	0.0590258	2.21242e-06	3	46	7	23
	87087_G_A-core	1017	snp	483	g01896	g01896	Cj1017c	livH	17	High-affinity branched-chain amino acid transport system permease protein LivH		6	-0.341772	-69.3333	-1	-23.6962	0.00383141	0.0097829	0.0590258	2.21242e-06	1	48	5	25
	87222_T_C-core	1017	snp	618	g01896	g01896	Cj1017c	livH	17	High-affinity branched-chain amino acid transport system permease protein LivH		6	-0.341772	-69.3333	-1	-23.6962	0.00383141	0.0097829	0.0590258	2.21242e-06	1	48	5	25
	1178164_G_A-core	1024	snp	358	g03305	g03305	Cj1024c	atoC	845	Regulatory protein AtoC		4	-0.341772	-69.3333	-1	-23.6962	0.00383141	0.0097829	0.0590258	2.21242e-06	0	49	4	26
	1077221_G_C-core	1025	snp	89	g00572	g00572	Cj1025c	NA	733	hypothetical protein		4	-0.341772	-69.3333	-1	-23.6962	0.00383141	0.0097829	0.0590258	2.21242e-06	0	49	4	26
	1077350_G_A-core	1025	snp	218	g00572	g00572	Cj1025c	NA	733	hypothetical protein		6	-0.341772	-69.3333	-1	-23.6962	0.00383141	0.0097829	0.0590258	2.21242e-06	1	48	5	25
	1077354_T_C-core	1025	snp	222	g00572	g00572	Cj1025c	NA	733	hypothetical protein		6	-0.341772	-69.3333	-1	-23.6962	0.00383141	0.0097829	0.0590258	2.21242e-06	1	48	5	25
	1077360_T_C-core	1025	snp	228	g00572	g00572	Cj1025c	NA	733	hypothetical protein		6	-0.341772	-69.3333	-1	-23.6962	0.00383141	0.0097829	0.0590258	2.21242e-06	1	48	5	25
	399681_A_G-core	1027	snp	1188	g00018	g00018	Cj1027c	gyrA	149	DNA gyrase subunit A		4	-0.341772	-69.3333	-1	-23.6962	0.00383141	0.0097829	0.0590258	2.21242e-06	0	49	4	26
	991580_G_A-core	1029	snp	266	g02990	g02990	Cj1029c	mapA	645	hypothetical protein		4	-0.341772	-69.3333	-1	-23.6962	0.00383141	0.0097829	0.0590258	2.21242e-06	0	49	4	26
	302303_G_C-core	1038	snp	734	g00033	g00033	Cj1038	ftsW	100	putative peptidoglycan glycosyltransferase FtsW		4	-0.341772	-69.3333	-1	-23.6962	0.00383141	0.0097829	0.0590258	2.21242e-06	0	49	4	26
	302568_A_G-core	1038	snp	999	g00033	g00033	Cj1038	ftsW	100	putative peptidoglycan glycosyltransferase FtsW		4	-0.341772	-69.3333	-1	-23.6962	0.00383141	0.0097829	0.0590258	2.21242e-06	0	49	4	26
	1326123_T_C-core	1042	snp	177	g00773	g00773	Cj1042c	exsA	1007	Exoenzyme S synthesis regulatory protein ExsA		4	-0.341772	-69.3333	-1	-23.6962	0.00383141	0.0097829	0.0590258	2.21242e-06	0	49	4	26
	738107_G_A-core	1048	snp	698	g00819	g00819	Cj1048c	dapE	405	Succinyl-diaminopimelate desuccinylase		4	-0.341772	-69.3333	-1	-23.6962	0.00383141	0.0097829	0.0590258	2.21242e-06	0	49	4	26
	362233_A_G-core	1052	snp	406	g01061	g01061	Cj1052c	mutS2	130	Endonuclease MutS2		4	-0.341772	-69.3333	-1	-23.6962	0.00383141	0.0097829	0.0590258	2.21242e-06	0	49	4	26
	362267_G_A-core	1052	snp	440	g01061	g01061	Cj1052c	mutS2	130	Endonuclease MutS2		4	-0.341772	-69.3333	-1	-23.6962	0.00383141	0.0097829	0.0590258	2.21242e-06	0	49	4	26
	362276_C_T-core	1052	snp	449	g01061	g01061	Cj1052c	mutS2	130	Endonuclease MutS2		4	-0.341772	-69.3333	-1	-23.6962	0.00383141	0.0097829	0.0590258	2.21242e-06	0	49	4	26
	362296_T_C-core	1052	snp	469	g01061	g01061	Cj1052c	mutS2	130	Endonuclease MutS2		4	-0.341772	-69.3333	-1	-23.6962	0.00383141	0.0097829	0.0590258	2.21242e-06	0	49	4	26
	362348_A_G-core	1052	snp	521	g01061	g01061	Cj1052c	mutS2	130	Endonuclease MutS2		4	-0.341772	-69.3333	-1	-23.6962	0.00383141	0.0097829	0.0590258	2.21242e-06	0	49	4	26
	362376_C_A-core	1052	snp	549	g01061	g01061	Cj1052c	mutS2	130	Endonuclease MutS2		4	-0.341772	-69.3333	-1	-23.6962	0.00383141	0.0097829	0.0590258	2.21242e-06	0	49	4	26
	362883_T_C-core	1052	snp	1056	g01061	g01061	Cj1052c	mutS2	130	Endonuclease MutS2		4	-0.341772	-69.3333	-1	-23.6962	0.00383141	0.0097829	0.0590258	2.21242e-06	0	49	4	26
	362886_C_T-core	1052	snp	1059	g01061	g01061	Cj1052c	mutS2	130	Endonuclease MutS2		4	-0.341772	-69.3333	-1	-23.6962	0.00383141	0.0097829	0.0590258	2.21242e-06	0	49	4	26
	362889_C_T-core	1052	snp	1062	g01061	g01061	Cj1052c	mutS2	130	Endonuclease MutS2		4	-0.341772	-69.3333	-1	-23.6962	0.00383141	0.0097829	0.0590258	2.21242e-06	0	49	4	26
	1153958_C_T-core	1054	snp	980	g00517	g00517	Cj1054c	murC	821	UDP-N-acetylmuramate--L-alanine ligase		4	-0.341772	-69.3333	-1	-23.6962	0.00383141	0.0097829	0.0590258	2.21242e-06	0	49	4	26
	634641_G_A-core	1087	snp	774	g02849	g02849	Cj1087c	mepM	347	Murein DD-endopeptidase MepM		4	-0.341772	-69.3333	-1	-23.6962	0.00383141	0.0097829	0.0590258	2.21242e-06	0	49	4	26
	987477_A_G-core	1091	snp	213	g03381	g03381	Cj1091c	leuS	642	Leucine--tRNA ligase		4	-0.341772	-69.3333	-1	-23.6962	0.00383141	0.0097829	0.0590258	2.21242e-06	0	49	4	26
	988494_G_A-core	1091	snp	1230	g03381	g03381	Cj1091c	leuS	642	Leucine--tRNA ligase		8	-0.341772	-69.3333	-1	-23.6962	0.00383141	0.0097829	0.0590258	2.21242e-06	2	47	6	24
	86473_A_C-core	1096	snp	1063	g00029	g00029	Cj1096c	metK	16	S-adenosylmethionine synthase		4	-0.341772	-69.3333	-1	-23.6962	0.00383141	0.0097829	0.0590258	2.21242e-06	0	49	4	26
	83320_A_G-core	1098	snp	16	g01900	g01900	Cj1098	pyrB	16	Aspartate carbamoyltransferase		4	-0.341772	-69.3333	-1	-23.6962	0.00383141	0.0097829	0.0590258	2.21242e-06	0	49	4	26
	157793_C_T-core	1116	snp	32	g00008	g00008	Cj1116c	ftsH	37	ATP-dependent zinc metalloprotease FtsH		4	-0.341772	-69.3333	-1	-23.6962	0.00383141	0.0097829	0.0590258	2.21242e-06	0	49	4	26
	157887_C_T-core	1116	snp	126	g00008	g00008	Cj1116c	ftsH	37	ATP-dependent zinc metalloprotease FtsH		4	-0.341772	-69.3333	-1	-23.6962	0.00383141	0.0097829	0.0590258	2.21242e-06	0	49	4	26
	157062_G_T-core	1117	snp	144	g01908	g01908	Cj1117c	prmA	37	Ribosomal protein L11 methyltransferase		4	-0.341772	-69.3333	-1	-23.6962	0.00383141	0.0097829	0.0590258	2.21242e-06	0	49	4	26
	157230_A_T-core	1117	snp	312	g01908	g01908	Cj1117c	prmA	37	Ribosomal protein L11 methyltransferase		4	-0.341772	-69.3333	-1	-23.6962	0.00383141	0.0097829	0.0590258	2.21242e-06	0	49	4	26
	157365_T_C-core	1117	snp	447	g01908	g01908	Cj1117c	prmA	37	Ribosomal protein L11 methyltransferase		4	-0.341772	-69.3333	-1	-23.6962	0.00383141	0.0097829	0.0590258	2.21242e-06	0	49	4	26
	157501_C_T-core	1117	snp	583	g01908	g01908	Cj1117c	prmA	37	Ribosomal protein L11 methyltransferase		4	-0.341772	-69.3333	-1	-23.6962	0.00383141	0.0097829	0.0590258	2.21242e-06	0	49	4	26
	157692_G_A-core	1117	snp	774	g01908	g01908	Cj1117c	prmA	37	Ribosomal protein L11 methyltransferase		4	-0.341772	-69.3333	-1	-23.6962	0.00383141	0.0097829	0.0590258	2.21242e-06	0	49	4	26
	652020_T_C-core	1119	snp	126	g02854	g02854	Cj1119c	pglG	356	hypothetical protein		4	-0.341772	-69.3333	-1	-23.6962	0.00383141	0.0097829	0.0590258	2.21242e-06	0	49	4	26
	652136_G_A-core	1119	snp	242	g02854	g02854	Cj1119c	pglG	356	hypothetical protein		4	-0.341772	-69.3333	-1	-23.6962	0.00383141	0.0097829	0.0590258	2.21242e-06	0	49	4	26
	652140_G_A-core	1119	snp	246	g02854	g02854	Cj1119c	pglG	356	hypothetical protein		4	-0.341772	-69.3333	-1	-23.6962	0.00383141	0.0097829	0.0590258	2.21242e-06	0	49	4	26
	652690_A_G-core	1119	snp	796	g02854	g02854	Cj1119c	pglG	356	hypothetical protein		4	-0.341772	-69.3333	-1	-23.6962	0.00383141	0.0097829	0.0590258	2.21242e-06	0	49	4	26
	652698_G_A-core	1119	snp	804	g02854	g02854	Cj1119c	pglG	356	hypothetical protein		4	-0.341772	-69.3333	-1	-23.6962	0.00383141	0.0097829	0.0590258	2.21242e-06	0	49	4	26
	652710_C_T-core	1119	snp	816	g02854	g02854	Cj1119c	pglG	356	hypothetical protein		4	-0.341772	-69.3333	-1	-23.6962	0.00383141	0.0097829	0.0590258	2.21242e-06	0	49	4	26
	652719_G_A-core	1119	snp	825	g02854	g02854	Cj1119c	pglG	356	hypothetical protein		4	-0.341772	-69.3333	-1	-23.6962	0.00383141	0.0097829	0.0590258	2.21242e-06	0	49	4	26
	223289_T_C-core	1120	snp	599	g00083	g00083	Cj1120c	pglF	60	UDP-N-acetyl-alpha-D-glucosamine C6 dehydratase		4	-0.341772	-69.3333	-1	-23.6962	0.00383141	0.0097829	0.0590258	2.21242e-06	0	49	4	26
	222430_A_G-core	1121	snp	898	g01840	g01840	Cj1121c	pglE	60	UDP-N-acetylbacillosamine transaminase		4	-0.341772	-69.3333	-1	-23.6962	0.00383141	0.0097829	0.0590258	2.21242e-06	0	49	4	26
	222438_C_T-core	1121	snp	906	g01840	g01840	Cj1121c	pglE	60	UDP-N-acetylbacillosamine transaminase		4	-0.341772	-69.3333	-1	-23.6962	0.00383141	0.0097829	0.0590258	2.21242e-06	0	49	4	26
	222459_G_A-core	1121	snp	927	g01840	g01840	Cj1121c	pglE	60	UDP-N-acetylbacillosamine transaminase		6	-0.341772	-69.3333	-1	-23.6962	0.00383141	0.0097829	0.0590258	2.21242e-06	1	48	5	25
	222650_A_G-core	1121	snp	1118	g01840	g01840	Cj1121c	pglE	60	UDP-N-acetylbacillosamine transaminase		4	-0.341772	-69.3333	-1	-23.6962	0.00383141	0.0097829	0.0590258	2.21242e-06	0	49	4	26
	940254_T_C-core	1126	snp	288	g01168	g01168	Cj1126c	pglB	603	Undecaprenyl-diphosphooligosaccharide--protein glycotransferase		4	-0.341772	-69.3333	-1	-23.6962	0.00383141	0.0097829	0.0590258	2.21242e-06	0	49	4	26
	940263_C_T-core	1126	snp	297	g01168	g01168	Cj1126c	pglB	603	Undecaprenyl-diphosphooligosaccharide--protein glycotransferase		4	-0.341772	-69.3333	-1	-23.6962	0.00383141	0.0097829	0.0590258	2.21242e-06	0	49	4	26
	940512_G_A-core	1126	snp	546	g01168	g01168	Cj1126c	pglB	603	Undecaprenyl-diphosphooligosaccharide--protein glycotransferase		4	-0.341772	-69.3333	-1	-23.6962	0.00383141	0.0097829	0.0590258	2.21242e-06	0	49	4	26
	940690_G_A-core	1126	snp	724	g01168	g01168	Cj1126c	pglB	603	Undecaprenyl-diphosphooligosaccharide--protein glycotransferase		4	-0.341772	-69.3333	-1	-23.6962	0.00383141	0.0097829	0.0590258	2.21242e-06	0	49	4	26
	940692_C_T-core	1126	snp	726	g01168	g01168	Cj1126c	pglB	603	Undecaprenyl-diphosphooligosaccharide--protein glycotransferase		4	-0.341772	-69.3333	-1	-23.6962	0.00383141	0.0097829	0.0590258	2.21242e-06	0	49	4	26
	940747_A_G-core	1126	snp	781	g01168	g01168	Cj1126c	pglB	603	Undecaprenyl-diphosphooligosaccharide--protein glycotransferase		4	-0.341772	-69.3333	-1	-23.6962	0.00383141	0.0097829	0.0590258	2.21242e-06	0	49	4	26
	940749_G_A-core	1126	snp	783	g01168	g01168	Cj1126c	pglB	603	Undecaprenyl-diphosphooligosaccharide--protein glycotransferase		4	-0.341772	-69.3333	-1	-23.6962	0.00383141	0.0097829	0.0590258	2.21242e-06	0	49	4	26
	940766_G_C-core	1126	snp	800	g01168	g01168	Cj1126c	pglB	603	Undecaprenyl-diphosphooligosaccharide--protein glycotransferase		4	-0.341772	-69.3333	-1	-23.6962	0.00383141	0.0097829	0.0590258	2.21242e-06	0	49	4	26
	940800_T_A-core	1126	snp	834	g01168	g01168	Cj1126c	pglB	603	Undecaprenyl-diphosphooligosaccharide--protein glycotransferase		4	-0.341772	-69.3333	-1	-23.6962	0.00383141	0.0097829	0.0590258	2.21242e-06	0	49	4	26
	1105011_A_T-core	1128	snp	24	g01889	g01889	Cj1128c	pglI	760	GalNAc(5)-diNAcBac-PP-undecaprenol beta-1%2C3-glucosyltransferase		4	-0.341772	-69.3333	-1	-23.6962	0.00383141	0.0097829	0.0590258	2.21242e-06	0	49	4	26
	1105158_C_T-core	1128	snp	171	g01889	g01889	Cj1128c	pglI	760	GalNAc(5)-diNAcBac-PP-undecaprenol beta-1%2C3-glucosyltransferase		4	-0.341772	-69.3333	-1	-23.6962	0.00383141	0.0097829	0.0590258	2.21242e-06	0	49	4	26
	694805_G_A-core	1129	snp	173	g00551	g00551	Cj1129c	pglH	379	GalNAc-alpha-(1->4)-GalNAc-alpha-(1->3)-diNAcBac-PP-undecaprenol alpha-1%2C4-N-acetyl-D-galactosaminyltransferase		4	-0.341772	-69.3333	-1	-23.6962	0.00383141	0.0097829	0.0590258	2.21242e-06	0	49	4	26
	695362_G_A-core	1129	snp	730	g00551	g00551	Cj1129c	pglH	379	GalNAc-alpha-(1->4)-GalNAc-alpha-(1->3)-diNAcBac-PP-undecaprenol alpha-1%2C4-N-acetyl-D-galactosaminyltransferase		4	-0.341772	-69.3333	-1	-23.6962	0.00383141	0.0097829	0.0590258	2.21242e-06	0	49	4	26
	695400_G_A-core	1129	snp	768	g00551	g00551	Cj1129c	pglH	379	GalNAc-alpha-(1->4)-GalNAc-alpha-(1->3)-diNAcBac-PP-undecaprenol alpha-1%2C4-N-acetyl-D-galactosaminyltransferase		4	-0.341772	-69.3333	-1	-23.6962	0.00383141	0.0097829	0.0590258	2.21242e-06	0	49	4	26
	695436_G_A-core	1129	snp	804	g00551	g00551	Cj1129c	pglH	379	GalNAc-alpha-(1->4)-GalNAc-alpha-(1->3)-diNAcBac-PP-undecaprenol alpha-1%2C4-N-acetyl-D-galactosaminyltransferase		4	-0.341772	-69.3333	-1	-23.6962	0.00383141	0.0097829	0.0590258	2.21242e-06	0	49	4	26
	695559_A_G-core	1129	snp	927	g00551	g00551	Cj1129c	pglH	379	GalNAc-alpha-(1->4)-GalNAc-alpha-(1->3)-diNAcBac-PP-undecaprenol alpha-1%2C4-N-acetyl-D-galactosaminyltransferase		4	-0.341772	-69.3333	-1	-23.6962	0.00383141	0.0097829	0.0590258	2.21242e-06	0	49	4	26
	692997_G_A-core	1130	snp	57	g01531	g01531	Cj1130c	pglK	379	Protein glycosylation K		4	-0.341772	-69.3333	-1	-23.6962	0.00383141	0.0097829	0.0590258	2.21242e-06	0	49	4	26
	693001_G_A-core	1130	snp	61	g01531	g01531	Cj1130c	pglK	379	Protein glycosylation K		4	-0.341772	-69.3333	-1	-23.6962	0.00383141	0.0097829	0.0590258	2.21242e-06	0	49	4	26
	693075_T_C-core	1130	snp	135	g01531	g01531	Cj1130c	pglK	379	Protein glycosylation K		4	-0.341772	-69.3333	-1	-23.6962	0.00383141	0.0097829	0.0590258	2.21242e-06	0	49	4	26
	693111_C_T-core	1130	snp	171	g01531	g01531	Cj1130c	pglK	379	Protein glycosylation K		4	-0.341772	-69.3333	-1	-23.6962	0.00383141	0.0097829	0.0590258	2.21242e-06	0	49	4	26
	693114_C_T-core	1130	snp	174	g01531	g01531	Cj1130c	pglK	379	Protein glycosylation K		4	-0.341772	-69.3333	-1	-23.6962	0.00383141	0.0097829	0.0590258	2.21242e-06	0	49	4	26
	693255_T_C-core	1130	snp	315	g01531	g01531	Cj1130c	pglK	379	Protein glycosylation K		4	-0.341772	-69.3333	-1	-23.6962	0.00383141	0.0097829	0.0590258	2.21242e-06	0	49	4	26
	693397_A_G-core	1130	snp	457	g01531	g01531	Cj1130c	pglK	379	Protein glycosylation K		4	-0.341772	-69.3333	-1	-23.6962	0.00383141	0.0097829	0.0590258	2.21242e-06	0	49	4	26
	693475_A_G-core	1130	snp	535	g01531	g01531	Cj1130c	pglK	379	Protein glycosylation K		4	-0.341772	-69.3333	-1	-23.6962	0.00383141	0.0097829	0.0590258	2.21242e-06	0	49	4	26
	693486_G_A-core	1130	snp	546	g01531	g01531	Cj1130c	pglK	379	Protein glycosylation K		4	-0.341772	-69.3333	-1	-23.6962	0.00383141	0.0097829	0.0590258	2.21242e-06	0	49	4	26
	693519_C_T-core	1130	snp	579	g01531	g01531	Cj1130c	pglK	379	Protein glycosylation K		4	-0.341772	-69.3333	-1	-23.6962	0.00383141	0.0097829	0.0590258	2.21242e-06	0	49	4	26
	693525_C_T-core	1130	snp	585	g01531	g01531	Cj1130c	pglK	379	Protein glycosylation K		4	-0.341772	-69.3333	-1	-23.6962	0.00383141	0.0097829	0.0590258	2.21242e-06	0	49	4	26
	693540_A_G-core	1130	snp	600	g01531	g01531	Cj1130c	pglK	379	Protein glycosylation K		4	-0.341772	-69.3333	-1	-23.6962	0.00383141	0.0097829	0.0590258	2.21242e-06	0	49	4	26
	693703_G_A-core	1130	snp	763	g01531	g01531	Cj1130c	pglK	379	Protein glycosylation K		4	-0.341772	-69.3333	-1	-23.6962	0.00383141	0.0097829	0.0590258	2.21242e-06	0	49	4	26
	694159_A_C-core	1130	snp	1219	g01531	g01531	Cj1130c	pglK	379	Protein glycosylation K		4	-0.341772	-69.3333	-1	-23.6962	0.00383141	0.0097829	0.0590258	2.21242e-06	0	49	4	26
	694380_G_A-core	1130	snp	1440	g01531	g01531	Cj1130c	pglK	379	Protein glycosylation K		4	-0.341772	-69.3333	-1	-23.6962	0.00383141	0.0097829	0.0590258	2.21242e-06	0	49	4	26
	549117_T_C-core	1131	snp	669	g02802	g02802	Cj1131c	galE	294	UDP-glucose 4-epimerase		4	-0.341772	-69.3333	-1	-23.6962	0.00383141	0.0097829	0.0590258	2.21242e-06	0	49	4	26
	549348_C_T-core	1131	snp	900	g02802	g02802	Cj1131c	galE	294	UDP-glucose 4-epimerase		4	-0.341772	-69.3333	-1	-23.6962	0.00383141	0.0097829	0.0590258	2.21242e-06	0	49	4	26
	755418_C_A-core	1149	snp	42	g00522	g00522	Cj1149c	gmhA1	421	Phosphoheptose isomerase 1		4	-0.341772	-69.3333	-1	-23.6962	0.00383141	0.0097829	0.0590258	2.21242e-06	0	49	4	26
	1159550_C_T-core	1199	snp	455	g00762	g00762	Cj1199	efe	829	2-oxoglutarate-dependent ethylene/succinate-forming enzyme		4	-0.341772	-69.3333	-1	-23.6962	0.00383141	0.0097829	0.0590258	2.21242e-06	0	49	4	26
	1159911_T_C-core	1199	snp	816	g00762	g00762	Cj1199	efe	829	2-oxoglutarate-dependent ethylene/succinate-forming enzyme		8	-0.341772	-69.3333	-1	-23.6962	0.00383141	0.0097829	0.0590258	2.21242e-06	2	47	6	24
	1159920_C_A-core	1199	snp	825	g00762	g00762	Cj1199	efe	829	2-oxoglutarate-dependent ethylene/succinate-forming enzyme		8	-0.341772	-69.3333	-1	-23.6962	0.00383141	0.0097829	0.0590258	2.21242e-06	2	47	6	24
	924179_C_T-core	1200	snp	125	g01007	g01007	Cj1200	NA	596	Membrane lipoprotein TpN32		8	-0.341772	-69.3333	-1	-23.6962	0.00383141	0.0097829	0.0590258	2.21242e-06	2	47	6	24
	926128_G_A-core	1201	snp	1306	g02173	g02173	Cj1201	metE	596	5-methyltetrahydropteroyltriglutamate--homocysteine methyltransferase		6	-0.341772	-69.3333	-1	-23.6962	0.00383141	0.0097829	0.0590258	2.21242e-06	1	48	5	25
	1291884_G_A-core	1212	snp	252	g02895	g02895	Cj1212c	rbn	966	hypothetical protein		4	-0.341772	-69.3333	-1	-23.6962	0.00383141	0.0097829	0.0590258	2.21242e-06	0	49	4	26
	105999_G_A-core	1214	snp	393	g01222	g01222	Cj1214c	pgbA	22	Plasminogen-binding protein PgbA		4	-0.341772	-69.3333	-1	-23.6962	0.00383141	0.0097829	0.0590258	2.21242e-06	0	49	4	26
	189646_A_G-core	1219	snp	436	g00519	g00519	Cj1219c	NA	49	hypothetical protein		4	-0.341772	-69.3333	-1	-23.6962	0.00383141	0.0097829	0.0590258	2.21242e-06	0	49	4	26
	594571_G_A-core	1222	snp	979	g01481	g01481	Cj1222c	baeS	329	Signal transduction histidine-protein kinase BaeS		4	-0.341772	-69.3333	-1	-23.6962	0.00383141	0.0097829	0.0590258	2.21242e-06	0	49	4	26
	506897_T_C-core	1230	snp	278	g01657	g01657	Cj1230	hspR	252	Putative heat shock protein HspR		4	-0.341772	-69.3333	-1	-23.6962	0.00383141	0.0097829	0.0590258	2.21242e-06	0	49	4	26
	1090002_A_G-core	1233	snp	33	g00855	g00855	Cj1233	gph	750	Phosphoglycolate phosphatase		4	-0.341772	-69.3333	-1	-23.6962	0.00383141	0.0097829	0.0590258	2.21242e-06	0	49	4	26
	1022838_G_A-core	1235	snp	210	g00558	g00558	Cj1235	NA	682	hypothetical protein		4	-0.341772	-69.3333	-1	-23.6962	0.00383141	0.0097829	0.0590258	2.21242e-06	0	49	4	26
	653329_G_T-core	1244	snp	154	g02850	g02850	Cj1244	queE	357	7-carboxy-7-deazaguanine synthase		4	-0.341772	-69.3333	-1	-23.6962	0.00383141	0.0097829	0.0590258	2.21242e-06	0	49	4	26
	436225_T_C-core	1246	snp	25	g00712	g00712	Cj1246c	uvrC	183	UvrABC system protein C		6	-0.341772	-69.3333	-1	-23.6962	0.00383141	0.0097829	0.0590258	2.21242e-06	1	48	5	25
	1276968_T_C-core	1247	snp	321	g01046	g01046	Cj1247c	NA	950	hypothetical protein		6	-0.341772	-69.3333	-1	-23.6962	0.00383141	0.0097829	0.0590258	2.21242e-06	1	48	5	25
	1277013_A_C-core	1247	snp	366	g01046	g01046	Cj1247c	NA	950	hypothetical protein		6	-0.341772	-69.3333	-1	-23.6962	0.00383141	0.0097829	0.0590258	2.21242e-06	1	48	5	25
	1277109_G_A-core	1247	snp	462	g01046	g01046	Cj1247c	NA	950	hypothetical protein		6	-0.341772	-69.3333	-1	-23.6962	0.00383141	0.0097829	0.0590258	2.21242e-06	1	48	5	25
	505407_C_T-core	1248	snp	321	g02100	g02100	Cj1248	guaA	251	GMP synthase [glutamine-hydrolyzing]		4	-0.341772	-69.3333	-1	-23.6962	0.00383141	0.0097829	0.0590258	2.21242e-06	0	49	4	26
	611100_C_T-core	1249	snp	300	g02109	g02109	Cj1249	NA	337	hypothetical protein		4	-0.341772	-69.3333	-1	-23.6962	0.00383141	0.0097829	0.0590258	2.21242e-06	0	49	4	26
	612717_T_C-core	1250	snp	459	g03327	g03327	Cj1250	purD	337	Phosphoribosylamine--glycine ligase		4	-0.341772	-69.3333	-1	-23.6962	0.00383141	0.0097829	0.0590258	2.21242e-06	0	49	4	26
	245325_A_T-core	1295	snp	1284	g00213_1	g00213_1	Cj1295	NA	71	Putative polysaccharide biosynthesis protein with aminopeptidase-like domain protein		4	-0.341772	-69.3333	-1	-23.6962	0.00383141	0.0097829	0.0590258	2.21242e-06	0	49	4	26
	245326_A_T-core	1295	snp	1285	g00213_1	g00213_1	Cj1295	NA	71	Putative polysaccharide biosynthesis protein with aminopeptidase-like domain protein		4	-0.341772	-69.3333	-1	-23.6962	0.00383141	0.0097829	0.0590258	2.21242e-06	0	49	4	26
	245327_A_T-core	1295	snp	1286	g00213_1	g00213_1	Cj1295	NA	71	Putative polysaccharide biosynthesis protein with aminopeptidase-like domain protein		4	-0.341772	-69.3333	-1	-23.6962	0.00383141	0.0097829	0.0590258	2.21242e-06	0	49	4	26
	245329_T_G-core	1295	snp	1288	g00213_1	g00213_1	Cj1295	NA	71	Putative polysaccharide biosynthesis protein with aminopeptidase-like domain protein		4	-0.341772	-69.3333	-1	-23.6962	0.00383141	0.0097829	0.0590258	2.21242e-06	0	49	4	26
	245330_T_A-core	1295	snp	1289	g00213_1	g00213_1	Cj1295	NA	71	Putative polysaccharide biosynthesis protein with aminopeptidase-like domain protein		4	-0.341772	-69.3333	-1	-23.6962	0.00383141	0.0097829	0.0590258	2.21242e-06	0	49	4	26
	245331_T_A-core	1295	snp	1290	g00213_1	g00213_1	Cj1295	NA	71	Putative polysaccharide biosynthesis protein with aminopeptidase-like domain protein		4	-0.341772	-69.3333	-1	-23.6962	0.00383141	0.0097829	0.0590258	2.21242e-06	0	49	4	26
	245335_G_A-core	1295	snp	1294	g00213_1	g00213_1	Cj1295	NA	71	Putative polysaccharide biosynthesis protein with aminopeptidase-like domain protein		4	-0.341772	-69.3333	-1	-23.6962	0.00383141	0.0097829	0.0590258	2.21242e-06	0	49	4	26
	245336_G_A-core	1295	snp	1295	g00213_1	g00213_1	Cj1295	NA	71	Putative polysaccharide biosynthesis protein with aminopeptidase-like domain protein		4	-0.341772	-69.3333	-1	-23.6962	0.00383141	0.0097829	0.0590258	2.21242e-06	0	49	4	26
	245340_G_T-core	1295	snp	1299	g00213_1	g00213_1	Cj1295	NA	71	Putative polysaccharide biosynthesis protein with aminopeptidase-like domain protein		4	-0.341772	-69.3333	-1	-23.6962	0.00383141	0.0097829	0.0590258	2.21242e-06	0	49	4	26
	245341_A_T-core	1295	snp	1300	g00213_1	g00213_1	Cj1295	NA	71	Putative polysaccharide biosynthesis protein with aminopeptidase-like domain protein		4	-0.341772	-69.3333	-1	-23.6962	0.00383141	0.0097829	0.0590258	2.21242e-06	0	49	4	26
	245342_A_T-core	1295	snp	1301	g00213_1	g00213_1	Cj1295	NA	71	Putative polysaccharide biosynthesis protein with aminopeptidase-like domain protein		4	-0.341772	-69.3333	-1	-23.6962	0.00383141	0.0097829	0.0590258	2.21242e-06	0	49	4	26
	245345_G_A-core	1295	snp	1304	g00213_1	g00213_1	Cj1295	NA	71	Putative polysaccharide biosynthesis protein with aminopeptidase-like domain protein		4	-0.341772	-69.3333	-1	-23.6962	0.00383141	0.0097829	0.0590258	2.21242e-06	0	49	4	26
	1320682_G_T-core	1300	snp	4	g00709	g00709	Cj1300	ubiG	1002	Ubiquinone biosynthesis O-methyltransferase		4	-0.341772	-69.3333	-1	-23.6962	0.00383141	0.0097829	0.0590258	2.21242e-06	0	49	4	26
	1320683_A_C-core	1300	snp	5	g00709	g00709	Cj1300	ubiG	1002	Ubiquinone biosynthesis O-methyltransferase		4	-0.341772	-69.3333	-1	-23.6962	0.00383141	0.0097829	0.0590258	2.21242e-06	0	49	4	26
	1320684_A_C-core	1300	snp	6	g00709	g00709	Cj1300	ubiG	1002	Ubiquinone biosynthesis O-methyltransferase		4	-0.341772	-69.3333	-1	-23.6962	0.00383141	0.0097829	0.0590258	2.21242e-06	0	49	4	26
	1320687_T_C-core	1300	snp	9	g00709	g00709	Cj1300	ubiG	1002	Ubiquinone biosynthesis O-methyltransferase		4	-0.341772	-69.3333	-1	-23.6962	0.00383141	0.0097829	0.0590258	2.21242e-06	0	49	4	26
	1320690_T_A-core	1300	snp	12	g00709	g00709	Cj1300	ubiG	1002	Ubiquinone biosynthesis O-methyltransferase		4	-0.341772	-69.3333	-1	-23.6962	0.00383141	0.0097829	0.0590258	2.21242e-06	0	49	4	26
	1320691_G_C-core	1300	snp	13	g00709	g00709	Cj1300	ubiG	1002	Ubiquinone biosynthesis O-methyltransferase		4	-0.341772	-69.3333	-1	-23.6962	0.00383141	0.0097829	0.0590258	2.21242e-06	0	49	4	26
	1320694_A_C-core	1300	snp	16	g00709	g00709	Cj1300	ubiG	1002	Ubiquinone biosynthesis O-methyltransferase		4	-0.341772	-69.3333	-1	-23.6962	0.00383141	0.0097829	0.0590258	2.21242e-06	0	49	4	26
	1320697_T_A-core	1300	snp	19	g00709	g00709	Cj1300	ubiG	1002	Ubiquinone biosynthesis O-methyltransferase		4	-0.341772	-69.3333	-1	-23.6962	0.00383141	0.0097829	0.0590258	2.21242e-06	0	49	4	26
	1320703_C_G-core	1300	snp	25	g00709	g00709	Cj1300	ubiG	1002	Ubiquinone biosynthesis O-methyltransferase		4	-0.341772	-69.3333	-1	-23.6962	0.00383141	0.0097829	0.0590258	2.21242e-06	0	49	4	26
	1320705_A_T-core	1300	snp	27	g00709	g00709	Cj1300	ubiG	1002	Ubiquinone biosynthesis O-methyltransferase		4	-0.341772	-69.3333	-1	-23.6962	0.00383141	0.0097829	0.0590258	2.21242e-06	0	49	4	26
	1320707_C_A-core	1300	snp	29	g00709	g00709	Cj1300	ubiG	1002	Ubiquinone biosynthesis O-methyltransferase		4	-0.341772	-69.3333	-1	-23.6962	0.00383141	0.0097829	0.0590258	2.21242e-06	0	49	4	26
	1320708_C_T-core	1300	snp	30	g00709	g00709	Cj1300	ubiG	1002	Ubiquinone biosynthesis O-methyltransferase		4	-0.341772	-69.3333	-1	-23.6962	0.00383141	0.0097829	0.0590258	2.21242e-06	0	49	4	26
	1320711_C_T-core	1300	snp	33	g00709	g00709	Cj1300	ubiG	1002	Ubiquinone biosynthesis O-methyltransferase		4	-0.341772	-69.3333	-1	-23.6962	0.00383141	0.0097829	0.0590258	2.21242e-06	0	49	4	26
	1320715_C_A-core	1300	snp	37	g00709	g00709	Cj1300	ubiG	1002	Ubiquinone biosynthesis O-methyltransferase		4	-0.341772	-69.3333	-1	-23.6962	0.00383141	0.0097829	0.0590258	2.21242e-06	0	49	4	26
	1320718_A_T-core	1300	snp	40	g00709	g00709	Cj1300	ubiG	1002	Ubiquinone biosynthesis O-methyltransferase		4	-0.341772	-69.3333	-1	-23.6962	0.00383141	0.0097829	0.0590258	2.21242e-06	0	49	4	26
	1320719_A_C-core	1300	snp	41	g00709	g00709	Cj1300	ubiG	1002	Ubiquinone biosynthesis O-methyltransferase		4	-0.341772	-69.3333	-1	-23.6962	0.00383141	0.0097829	0.0590258	2.21242e-06	0	49	4	26
	1320729_C_T-core	1300	snp	51	g00709	g00709	Cj1300	ubiG	1002	Ubiquinone biosynthesis O-methyltransferase		4	-0.341772	-69.3333	-1	-23.6962	0.00383141	0.0097829	0.0590258	2.21242e-06	0	49	4	26
	1320733_T_G-core	1300	snp	55	g00709	g00709	Cj1300	ubiG	1002	Ubiquinone biosynthesis O-methyltransferase		4	-0.341772	-69.3333	-1	-23.6962	0.00383141	0.0097829	0.0590258	2.21242e-06	0	49	4	26
	1320735_T_G-core	1300	snp	57	g00709	g00709	Cj1300	ubiG	1002	Ubiquinone biosynthesis O-methyltransferase		4	-0.341772	-69.3333	-1	-23.6962	0.00383141	0.0097829	0.0590258	2.21242e-06	0	49	4	26
	1320750_A_G-core	1300	snp	72	g00709	g00709	Cj1300	ubiG	1002	Ubiquinone biosynthesis O-methyltransferase		4	-0.341772	-69.3333	-1	-23.6962	0.00383141	0.0097829	0.0590258	2.21242e-06	0	49	4	26
	1320751_A_G-core	1300	snp	73	g00709	g00709	Cj1300	ubiG	1002	Ubiquinone biosynthesis O-methyltransferase		4	-0.341772	-69.3333	-1	-23.6962	0.00383141	0.0097829	0.0590258	2.21242e-06	0	49	4	26
	1320753_T_A-core	1300	snp	75	g00709	g00709	Cj1300	ubiG	1002	Ubiquinone biosynthesis O-methyltransferase		4	-0.341772	-69.3333	-1	-23.6962	0.00383141	0.0097829	0.0590258	2.21242e-06	0	49	4	26
	1320754_G_A-core	1300	snp	76	g00709	g00709	Cj1300	ubiG	1002	Ubiquinone biosynthesis O-methyltransferase		4	-0.341772	-69.3333	-1	-23.6962	0.00383141	0.0097829	0.0590258	2.21242e-06	0	49	4	26
	1320756_A_T-core	1300	snp	78	g00709	g00709	Cj1300	ubiG	1002	Ubiquinone biosynthesis O-methyltransferase		4	-0.341772	-69.3333	-1	-23.6962	0.00383141	0.0097829	0.0590258	2.21242e-06	0	49	4	26
	1320759_T_A-core	1300	snp	81	g00709	g00709	Cj1300	ubiG	1002	Ubiquinone biosynthesis O-methyltransferase		4	-0.341772	-69.3333	-1	-23.6962	0.00383141	0.0097829	0.0590258	2.21242e-06	0	49	4	26
	1320760_T_A-core	1300	snp	82	g00709	g00709	Cj1300	ubiG	1002	Ubiquinone biosynthesis O-methyltransferase		4	-0.341772	-69.3333	-1	-23.6962	0.00383141	0.0097829	0.0590258	2.21242e-06	0	49	4	26
	1320761_C_A-core	1300	snp	83	g00709	g00709	Cj1300	ubiG	1002	Ubiquinone biosynthesis O-methyltransferase		4	-0.341772	-69.3333	-1	-23.6962	0.00383141	0.0097829	0.0590258	2.21242e-06	0	49	4	26
	1320762_A_T-core	1300	snp	84	g00709	g00709	Cj1300	ubiG	1002	Ubiquinone biosynthesis O-methyltransferase		4	-0.341772	-69.3333	-1	-23.6962	0.00383141	0.0097829	0.0590258	2.21242e-06	0	49	4	26
	1320771_C_G-core	1300	snp	93	g00709	g00709	Cj1300	ubiG	1002	Ubiquinone biosynthesis O-methyltransferase		4	-0.341772	-69.3333	-1	-23.6962	0.00383141	0.0097829	0.0590258	2.21242e-06	0	49	4	26
	1320772_G_A-core	1300	snp	94	g00709	g00709	Cj1300	ubiG	1002	Ubiquinone biosynthesis O-methyltransferase		4	-0.341772	-69.3333	-1	-23.6962	0.00383141	0.0097829	0.0590258	2.21242e-06	0	49	4	26
	1320776_A_T-core	1300	snp	98	g00709	g00709	Cj1300	ubiG	1002	Ubiquinone biosynthesis O-methyltransferase		4	-0.341772	-69.3333	-1	-23.6962	0.00383141	0.0097829	0.0590258	2.21242e-06	0	49	4	26
	1320780_A_G-core	1300	snp	102	g00709	g00709	Cj1300	ubiG	1002	Ubiquinone biosynthesis O-methyltransferase		4	-0.341772	-69.3333	-1	-23.6962	0.00383141	0.0097829	0.0590258	2.21242e-06	0	49	4	26
	1320781_T_C-core	1300	snp	103	g00709	g00709	Cj1300	ubiG	1002	Ubiquinone biosynthesis O-methyltransferase		4	-0.341772	-69.3333	-1	-23.6962	0.00383141	0.0097829	0.0590258	2.21242e-06	0	49	4	26
	1320789_A_T-core	1300	snp	111	g00709	g00709	Cj1300	ubiG	1002	Ubiquinone biosynthesis O-methyltransferase		4	-0.341772	-69.3333	-1	-23.6962	0.00383141	0.0097829	0.0590258	2.21242e-06	0	49	4	26
	1320792_A_G-core	1300	snp	114	g00709	g00709	Cj1300	ubiG	1002	Ubiquinone biosynthesis O-methyltransferase		4	-0.341772	-69.3333	-1	-23.6962	0.00383141	0.0097829	0.0590258	2.21242e-06	0	49	4	26
	1320796_T_C-core	1300	snp	118	g00709	g00709	Cj1300	ubiG	1002	Ubiquinone biosynthesis O-methyltransferase		4	-0.341772	-69.3333	-1	-23.6962	0.00383141	0.0097829	0.0590258	2.21242e-06	0	49	4	26
	1320797_C_G-core	1300	snp	119	g00709	g00709	Cj1300	ubiG	1002	Ubiquinone biosynthesis O-methyltransferase		4	-0.341772	-69.3333	-1	-23.6962	0.00383141	0.0097829	0.0590258	2.21242e-06	0	49	4	26
	1320800_A_T-core	1300	snp	122	g00709	g00709	Cj1300	ubiG	1002	Ubiquinone biosynthesis O-methyltransferase		4	-0.341772	-69.3333	-1	-23.6962	0.00383141	0.0097829	0.0590258	2.21242e-06	0	49	4	26
	1320805_A_T-core	1300	snp	127	g00709	g00709	Cj1300	ubiG	1002	Ubiquinone biosynthesis O-methyltransferase		4	-0.341772	-69.3333	-1	-23.6962	0.00383141	0.0097829	0.0590258	2.21242e-06	0	49	4	26
	1320808_C_A-core	1300	snp	130	g00709	g00709	Cj1300	ubiG	1002	Ubiquinone biosynthesis O-methyltransferase		4	-0.341772	-69.3333	-1	-23.6962	0.00383141	0.0097829	0.0590258	2.21242e-06	0	49	4	26
	1320811_G_C-core	1300	snp	133	g00709	g00709	Cj1300	ubiG	1002	Ubiquinone biosynthesis O-methyltransferase		4	-0.341772	-69.3333	-1	-23.6962	0.00383141	0.0097829	0.0590258	2.21242e-06	0	49	4	26
	1320817_A_T-core	1300	snp	139	g00709	g00709	Cj1300	ubiG	1002	Ubiquinone biosynthesis O-methyltransferase		4	-0.341772	-69.3333	-1	-23.6962	0.00383141	0.0097829	0.0590258	2.21242e-06	0	49	4	26
	1320819_C_T-core	1300	snp	141	g00709	g00709	Cj1300	ubiG	1002	Ubiquinone biosynthesis O-methyltransferase		4	-0.341772	-69.3333	-1	-23.6962	0.00383141	0.0097829	0.0590258	2.21242e-06	0	49	4	26
	1320828_A_T-core	1300	snp	150	g00709	g00709	Cj1300	ubiG	1002	Ubiquinone biosynthesis O-methyltransferase		4	-0.341772	-69.3333	-1	-23.6962	0.00383141	0.0097829	0.0590258	2.21242e-06	0	49	4	26
	1320829_G_A-core	1300	snp	151	g00709	g00709	Cj1300	ubiG	1002	Ubiquinone biosynthesis O-methyltransferase		4	-0.341772	-69.3333	-1	-23.6962	0.00383141	0.0097829	0.0590258	2.21242e-06	0	49	4	26
	1320841_T_G-core	1300	snp	163	g00709	g00709	Cj1300	ubiG	1002	Ubiquinone biosynthesis O-methyltransferase		4	-0.341772	-69.3333	-1	-23.6962	0.00383141	0.0097829	0.0590258	2.21242e-06	0	49	4	26
	1320842_G_C-core	1300	snp	164	g00709	g00709	Cj1300	ubiG	1002	Ubiquinone biosynthesis O-methyltransferase		4	-0.341772	-69.3333	-1	-23.6962	0.00383141	0.0097829	0.0590258	2.21242e-06	0	49	4	26
	1320852_G_A-core	1300	snp	174	g00709	g00709	Cj1300	ubiG	1002	Ubiquinone biosynthesis O-methyltransferase		4	-0.341772	-69.3333	-1	-23.6962	0.00383141	0.0097829	0.0590258	2.21242e-06	0	49	4	26
	1320853_A_T-core	1300	snp	175	g00709	g00709	Cj1300	ubiG	1002	Ubiquinone biosynthesis O-methyltransferase		4	-0.341772	-69.3333	-1	-23.6962	0.00383141	0.0097829	0.0590258	2.21242e-06	0	49	4	26
	1320855_C_T-core	1300	snp	177	g00709	g00709	Cj1300	ubiG	1002	Ubiquinone biosynthesis O-methyltransferase		4	-0.341772	-69.3333	-1	-23.6962	0.00383141	0.0097829	0.0590258	2.21242e-06	0	49	4	26
	1320858_T_G-core	1300	snp	180	g00709	g00709	Cj1300	ubiG	1002	Ubiquinone biosynthesis O-methyltransferase		4	-0.341772	-69.3333	-1	-23.6962	0.00383141	0.0097829	0.0590258	2.21242e-06	0	49	4	26
	1320871_G_A-core	1300	snp	193	g00709	g00709	Cj1300	ubiG	1002	Ubiquinone biosynthesis O-methyltransferase		4	-0.341772	-69.3333	-1	-23.6962	0.00383141	0.0097829	0.0590258	2.21242e-06	0	49	4	26
	1320878_C_T-core	1300	snp	200	g00709	g00709	Cj1300	ubiG	1002	Ubiquinone biosynthesis O-methyltransferase		4	-0.341772	-69.3333	-1	-23.6962	0.00383141	0.0097829	0.0590258	2.21242e-06	0	49	4	26
	1320880_A_T-core	1300	snp	202	g00709	g00709	Cj1300	ubiG	1002	Ubiquinone biosynthesis O-methyltransferase		4	-0.341772	-69.3333	-1	-23.6962	0.00383141	0.0097829	0.0590258	2.21242e-06	0	49	4	26
	1320882_A_T-core	1300	snp	204	g00709	g00709	Cj1300	ubiG	1002	Ubiquinone biosynthesis O-methyltransferase		4	-0.341772	-69.3333	-1	-23.6962	0.00383141	0.0097829	0.0590258	2.21242e-06	0	49	4	26
	1320891_A_T-core	1300	snp	213	g00709	g00709	Cj1300	ubiG	1002	Ubiquinone biosynthesis O-methyltransferase		4	-0.341772	-69.3333	-1	-23.6962	0.00383141	0.0097829	0.0590258	2.21242e-06	0	49	4	26
	1320895_A_C-core	1300	snp	217	g00709	g00709	Cj1300	ubiG	1002	Ubiquinone biosynthesis O-methyltransferase		4	-0.341772	-69.3333	-1	-23.6962	0.00383141	0.0097829	0.0590258	2.21242e-06	0	49	4	26
	1320915_T_A-core	1300	snp	237	g00709	g00709	Cj1300	ubiG	1002	Ubiquinone biosynthesis O-methyltransferase		4	-0.341772	-69.3333	-1	-23.6962	0.00383141	0.0097829	0.0590258	2.21242e-06	0	49	4	26
	1320918_C_A-core	1300	snp	240	g00709	g00709	Cj1300	ubiG	1002	Ubiquinone biosynthesis O-methyltransferase		4	-0.341772	-69.3333	-1	-23.6962	0.00383141	0.0097829	0.0590258	2.21242e-06	0	49	4	26
	1320922_G_A-core	1300	snp	244	g00709	g00709	Cj1300	ubiG	1002	Ubiquinone biosynthesis O-methyltransferase		4	-0.341772	-69.3333	-1	-23.6962	0.00383141	0.0097829	0.0590258	2.21242e-06	0	49	4	26
	1320927_A_T-core	1300	snp	249	g00709	g00709	Cj1300	ubiG	1002	Ubiquinone biosynthesis O-methyltransferase		4	-0.341772	-69.3333	-1	-23.6962	0.00383141	0.0097829	0.0590258	2.21242e-06	0	49	4	26
	1320931_A_G-core	1300	snp	253	g00709	g00709	Cj1300	ubiG	1002	Ubiquinone biosynthesis O-methyltransferase		4	-0.341772	-69.3333	-1	-23.6962	0.00383141	0.0097829	0.0590258	2.21242e-06	0	49	4	26
	1320940_G_A-core	1300	snp	262	g00709	g00709	Cj1300	ubiG	1002	Ubiquinone biosynthesis O-methyltransferase		4	-0.341772	-69.3333	-1	-23.6962	0.00383141	0.0097829	0.0590258	2.21242e-06	0	49	4	26
	1320952_G_C-core	1300	snp	274	g00709	g00709	Cj1300	ubiG	1002	Ubiquinone biosynthesis O-methyltransferase		4	-0.341772	-69.3333	-1	-23.6962	0.00383141	0.0097829	0.0590258	2.21242e-06	0	49	4	26
	1320954_A_T-core	1300	snp	276	g00709	g00709	Cj1300	ubiG	1002	Ubiquinone biosynthesis O-methyltransferase		4	-0.341772	-69.3333	-1	-23.6962	0.00383141	0.0097829	0.0590258	2.21242e-06	0	49	4	26
	1320955_A_G-core	1300	snp	277	g00709	g00709	Cj1300	ubiG	1002	Ubiquinone biosynthesis O-methyltransferase		4	-0.341772	-69.3333	-1	-23.6962	0.00383141	0.0097829	0.0590258	2.21242e-06	0	49	4	26
	1320964_A_G-core	1300	snp	286	g00709	g00709	Cj1300	ubiG	1002	Ubiquinone biosynthesis O-methyltransferase		4	-0.341772	-69.3333	-1	-23.6962	0.00383141	0.0097829	0.0590258	2.21242e-06	0	49	4	26
	1320967_C_A-core	1300	snp	289	g00709	g00709	Cj1300	ubiG	1002	Ubiquinone biosynthesis O-methyltransferase		4	-0.341772	-69.3333	-1	-23.6962	0.00383141	0.0097829	0.0590258	2.21242e-06	0	49	4	26
	1320969_A_T-core	1300	snp	291	g00709	g00709	Cj1300	ubiG	1002	Ubiquinone biosynthesis O-methyltransferase		4	-0.341772	-69.3333	-1	-23.6962	0.00383141	0.0097829	0.0590258	2.21242e-06	0	49	4	26
	1320972_C_T-core	1300	snp	294	g00709	g00709	Cj1300	ubiG	1002	Ubiquinone biosynthesis O-methyltransferase		4	-0.341772	-69.3333	-1	-23.6962	0.00383141	0.0097829	0.0590258	2.21242e-06	0	49	4	26
	1320981_C_G-core	1300	snp	303	g00709	g00709	Cj1300	ubiG	1002	Ubiquinone biosynthesis O-methyltransferase		4	-0.341772	-69.3333	-1	-23.6962	0.00383141	0.0097829	0.0590258	2.21242e-06	0	49	4	26
	1320987_T_G-core	1300	snp	309	g00709	g00709	Cj1300	ubiG	1002	Ubiquinone biosynthesis O-methyltransferase		4	-0.341772	-69.3333	-1	-23.6962	0.00383141	0.0097829	0.0590258	2.21242e-06	0	49	4	26
	1320993_T_A-core	1300	snp	315	g00709	g00709	Cj1300	ubiG	1002	Ubiquinone biosynthesis O-methyltransferase		4	-0.341772	-69.3333	-1	-23.6962	0.00383141	0.0097829	0.0590258	2.21242e-06	0	49	4	26
	1320994_T_A-core	1300	snp	316	g00709	g00709	Cj1300	ubiG	1002	Ubiquinone biosynthesis O-methyltransferase		4	-0.341772	-69.3333	-1	-23.6962	0.00383141	0.0097829	0.0590258	2.21242e-06	0	49	4	26
	1320995_C_A-core	1300	snp	317	g00709	g00709	Cj1300	ubiG	1002	Ubiquinone biosynthesis O-methyltransferase		4	-0.341772	-69.3333	-1	-23.6962	0.00383141	0.0097829	0.0590258	2.21242e-06	0	49	4	26
	1321002_T_A-core	1300	snp	324	g00709	g00709	Cj1300	ubiG	1002	Ubiquinone biosynthesis O-methyltransferase		4	-0.341772	-69.3333	-1	-23.6962	0.00383141	0.0097829	0.0590258	2.21242e-06	0	49	4	26
	1321006_A_G-core	1300	snp	328	g00709	g00709	Cj1300	ubiG	1002	Ubiquinone biosynthesis O-methyltransferase		4	-0.341772	-69.3333	-1	-23.6962	0.00383141	0.0097829	0.0590258	2.21242e-06	0	49	4	26
	1321011_T_G-core	1300	snp	333	g00709	g00709	Cj1300	ubiG	1002	Ubiquinone biosynthesis O-methyltransferase		4	-0.341772	-69.3333	-1	-23.6962	0.00383141	0.0097829	0.0590258	2.21242e-06	0	49	4	26
	1321019_A_C-core	1300	snp	341	g00709	g00709	Cj1300	ubiG	1002	Ubiquinone biosynthesis O-methyltransferase		4	-0.341772	-69.3333	-1	-23.6962	0.00383141	0.0097829	0.0590258	2.21242e-06	0	49	4	26
	1321021_G_A-core	1300	snp	343	g00709	g00709	Cj1300	ubiG	1002	Ubiquinone biosynthesis O-methyltransferase		4	-0.341772	-69.3333	-1	-23.6962	0.00383141	0.0097829	0.0590258	2.21242e-06	0	49	4	26
	1321036_T_A-core	1300	snp	358	g00709	g00709	Cj1300	ubiG	1002	Ubiquinone biosynthesis O-methyltransferase		4	-0.341772	-69.3333	-1	-23.6962	0.00383141	0.0097829	0.0590258	2.21242e-06	0	49	4	26
	1321037_C_T-core	1300	snp	359	g00709	g00709	Cj1300	ubiG	1002	Ubiquinone biosynthesis O-methyltransferase		4	-0.341772	-69.3333	-1	-23.6962	0.00383141	0.0097829	0.0590258	2.21242e-06	0	49	4	26
	1321039_C_G-core	1300	snp	361	g00709	g00709	Cj1300	ubiG	1002	Ubiquinone biosynthesis O-methyltransferase		4	-0.341772	-69.3333	-1	-23.6962	0.00383141	0.0097829	0.0590258	2.21242e-06	0	49	4	26
	1321041_A_T-core	1300	snp	363	g00709	g00709	Cj1300	ubiG	1002	Ubiquinone biosynthesis O-methyltransferase		4	-0.341772	-69.3333	-1	-23.6962	0.00383141	0.0097829	0.0590258	2.21242e-06	0	49	4	26
	1321042_T_C-core	1300	snp	364	g00709	g00709	Cj1300	ubiG	1002	Ubiquinone biosynthesis O-methyltransferase		4	-0.341772	-69.3333	-1	-23.6962	0.00383141	0.0097829	0.0590258	2.21242e-06	0	49	4	26
	1321043_A_T-core	1300	snp	365	g00709	g00709	Cj1300	ubiG	1002	Ubiquinone biosynthesis O-methyltransferase		4	-0.341772	-69.3333	-1	-23.6962	0.00383141	0.0097829	0.0590258	2.21242e-06	0	49	4	26
	1321044_T_A-core	1300	snp	366	g00709	g00709	Cj1300	ubiG	1002	Ubiquinone biosynthesis O-methyltransferase		4	-0.341772	-69.3333	-1	-23.6962	0.00383141	0.0097829	0.0590258	2.21242e-06	0	49	4	26
	1321050_A_G-core	1300	snp	372	g00709	g00709	Cj1300	ubiG	1002	Ubiquinone biosynthesis O-methyltransferase		4	-0.341772	-69.3333	-1	-23.6962	0.00383141	0.0097829	0.0590258	2.21242e-06	0	49	4	26
	1321054_T_A-core	1300	snp	376	g00709	g00709	Cj1300	ubiG	1002	Ubiquinone biosynthesis O-methyltransferase		4	-0.341772	-69.3333	-1	-23.6962	0.00383141	0.0097829	0.0590258	2.21242e-06	0	49	4	26
	1321060_C_A-core	1300	snp	382	g00709	g00709	Cj1300	ubiG	1002	Ubiquinone biosynthesis O-methyltransferase		4	-0.341772	-69.3333	-1	-23.6962	0.00383141	0.0097829	0.0590258	2.21242e-06	0	49	4	26
	1321061_C_T-core	1300	snp	383	g00709	g00709	Cj1300	ubiG	1002	Ubiquinone biosynthesis O-methyltransferase		4	-0.341772	-69.3333	-1	-23.6962	0.00383141	0.0097829	0.0590258	2.21242e-06	0	49	4	26
	1321062_A_T-core	1300	snp	384	g00709	g00709	Cj1300	ubiG	1002	Ubiquinone biosynthesis O-methyltransferase		4	-0.341772	-69.3333	-1	-23.6962	0.00383141	0.0097829	0.0590258	2.21242e-06	0	49	4	26
	1321063_A_T-core	1300	snp	385	g00709	g00709	Cj1300	ubiG	1002	Ubiquinone biosynthesis O-methyltransferase		4	-0.341772	-69.3333	-1	-23.6962	0.00383141	0.0097829	0.0590258	2.21242e-06	0	49	4	26
	1321064_A_T-core	1300	snp	386	g00709	g00709	Cj1300	ubiG	1002	Ubiquinone biosynthesis O-methyltransferase		4	-0.341772	-69.3333	-1	-23.6962	0.00383141	0.0097829	0.0590258	2.21242e-06	0	49	4	26
	1321065_A_T-core	1300	snp	387	g00709	g00709	Cj1300	ubiG	1002	Ubiquinone biosynthesis O-methyltransferase		4	-0.341772	-69.3333	-1	-23.6962	0.00383141	0.0097829	0.0590258	2.21242e-06	0	49	4	26
	1321066_A_G-core	1300	snp	388	g00709	g00709	Cj1300	ubiG	1002	Ubiquinone biosynthesis O-methyltransferase		4	-0.341772	-69.3333	-1	-23.6962	0.00383141	0.0097829	0.0590258	2.21242e-06	0	49	4	26
	1321070_C_A-core	1300	snp	392	g00709	g00709	Cj1300	ubiG	1002	Ubiquinone biosynthesis O-methyltransferase		4	-0.341772	-69.3333	-1	-23.6962	0.00383141	0.0097829	0.0590258	2.21242e-06	0	49	4	26
	1321071_T_A-core	1300	snp	393	g00709	g00709	Cj1300	ubiG	1002	Ubiquinone biosynthesis O-methyltransferase		4	-0.341772	-69.3333	-1	-23.6962	0.00383141	0.0097829	0.0590258	2.21242e-06	0	49	4	26
	1321083_A_T-core	1300	snp	405	g00709	g00709	Cj1300	ubiG	1002	Ubiquinone biosynthesis O-methyltransferase		4	-0.341772	-69.3333	-1	-23.6962	0.00383141	0.0097829	0.0590258	2.21242e-06	0	49	4	26
	1321086_C_A-core	1300	snp	408	g00709	g00709	Cj1300	ubiG	1002	Ubiquinone biosynthesis O-methyltransferase		4	-0.341772	-69.3333	-1	-23.6962	0.00383141	0.0097829	0.0590258	2.21242e-06	0	49	4	26
	1321089_T_A-core	1300	snp	411	g00709	g00709	Cj1300	ubiG	1002	Ubiquinone biosynthesis O-methyltransferase		4	-0.341772	-69.3333	-1	-23.6962	0.00383141	0.0097829	0.0590258	2.21242e-06	0	49	4	26
	1321092_C_G-core	1300	snp	414	g00709	g00709	Cj1300	ubiG	1002	Ubiquinone biosynthesis O-methyltransferase		4	-0.341772	-69.3333	-1	-23.6962	0.00383141	0.0097829	0.0590258	2.21242e-06	0	49	4	26
	1321099_G_A-core	1300	snp	421	g00709	g00709	Cj1300	ubiG	1002	Ubiquinone biosynthesis O-methyltransferase		4	-0.341772	-69.3333	-1	-23.6962	0.00383141	0.0097829	0.0590258	2.21242e-06	0	49	4	26
	1321101_A_T-core	1300	snp	423	g00709	g00709	Cj1300	ubiG	1002	Ubiquinone biosynthesis O-methyltransferase		4	-0.341772	-69.3333	-1	-23.6962	0.00383141	0.0097829	0.0590258	2.21242e-06	0	49	4	26
	1321108_G_T-core	1300	snp	430	g00709	g00709	Cj1300	ubiG	1002	Ubiquinone biosynthesis O-methyltransferase		4	-0.341772	-69.3333	-1	-23.6962	0.00383141	0.0097829	0.0590258	2.21242e-06	0	49	4	26
	1321111_A_C-core	1300	snp	433	g00709	g00709	Cj1300	ubiG	1002	Ubiquinone biosynthesis O-methyltransferase		4	-0.341772	-69.3333	-1	-23.6962	0.00383141	0.0097829	0.0590258	2.21242e-06	0	49	4	26
	1321114_G_T-core	1300	snp	436	g00709	g00709	Cj1300	ubiG	1002	Ubiquinone biosynthesis O-methyltransferase		4	-0.341772	-69.3333	-1	-23.6962	0.00383141	0.0097829	0.0590258	2.21242e-06	0	49	4	26
	1321117_G_T-core	1300	snp	439	g00709	g00709	Cj1300	ubiG	1002	Ubiquinone biosynthesis O-methyltransferase		4	-0.341772	-69.3333	-1	-23.6962	0.00383141	0.0097829	0.0590258	2.21242e-06	0	49	4	26
	1321123_A_T-core	1300	snp	445	g00709	g00709	Cj1300	ubiG	1002	Ubiquinone biosynthesis O-methyltransferase		4	-0.341772	-69.3333	-1	-23.6962	0.00383141	0.0097829	0.0590258	2.21242e-06	0	49	4	26
	1321124_G_T-core	1300	snp	446	g00709	g00709	Cj1300	ubiG	1002	Ubiquinone biosynthesis O-methyltransferase		4	-0.341772	-69.3333	-1	-23.6962	0.00383141	0.0097829	0.0590258	2.21242e-06	0	49	4	26
	1321129_A_C-core	1300	snp	451	g00709	g00709	Cj1300	ubiG	1002	Ubiquinone biosynthesis O-methyltransferase		4	-0.341772	-69.3333	-1	-23.6962	0.00383141	0.0097829	0.0590258	2.21242e-06	0	49	4	26
	1321136_C_G-core	1300	snp	458	g00709	g00709	Cj1300	ubiG	1002	Ubiquinone biosynthesis O-methyltransferase		4	-0.341772	-69.3333	-1	-23.6962	0.00383141	0.0097829	0.0590258	2.21242e-06	0	49	4	26
	1321137_C_T-core	1300	snp	459	g00709	g00709	Cj1300	ubiG	1002	Ubiquinone biosynthesis O-methyltransferase		4	-0.341772	-69.3333	-1	-23.6962	0.00383141	0.0097829	0.0590258	2.21242e-06	0	49	4	26
	1321141_T_C-core	1300	snp	463	g00709	g00709	Cj1300	ubiG	1002	Ubiquinone biosynthesis O-methyltransferase		4	-0.341772	-69.3333	-1	-23.6962	0.00383141	0.0097829	0.0590258	2.21242e-06	0	49	4	26
	1321143_T_A-core	1300	snp	465	g00709	g00709	Cj1300	ubiG	1002	Ubiquinone biosynthesis O-methyltransferase		4	-0.341772	-69.3333	-1	-23.6962	0.00383141	0.0097829	0.0590258	2.21242e-06	0	49	4	26
	1321145_A_T-core	1300	snp	467	g00709	g00709	Cj1300	ubiG	1002	Ubiquinone biosynthesis O-methyltransferase		4	-0.341772	-69.3333	-1	-23.6962	0.00383141	0.0097829	0.0590258	2.21242e-06	0	49	4	26
	1321146_T_A-core	1300	snp	468	g00709	g00709	Cj1300	ubiG	1002	Ubiquinone biosynthesis O-methyltransferase		4	-0.341772	-69.3333	-1	-23.6962	0.00383141	0.0097829	0.0590258	2.21242e-06	0	49	4	26
	1321150_C_G-core	1300	snp	472	g00709	g00709	Cj1300	ubiG	1002	Ubiquinone biosynthesis O-methyltransferase		4	-0.341772	-69.3333	-1	-23.6962	0.00383141	0.0097829	0.0590258	2.21242e-06	0	49	4	26
	1321182_T_A-core	1300	snp	504	g00709	g00709	Cj1300	ubiG	1002	Ubiquinone biosynthesis O-methyltransferase		4	-0.341772	-69.3333	-1	-23.6962	0.00383141	0.0097829	0.0590258	2.21242e-06	0	49	4	26
	1321194_A_T-core	1300	snp	516	g00709	g00709	Cj1300	ubiG	1002	Ubiquinone biosynthesis O-methyltransferase		4	-0.341772	-69.3333	-1	-23.6962	0.00383141	0.0097829	0.0590258	2.21242e-06	0	49	4	26
	1321196_A_G-core	1300	snp	518	g00709	g00709	Cj1300	ubiG	1002	Ubiquinone biosynthesis O-methyltransferase		4	-0.341772	-69.3333	-1	-23.6962	0.00383141	0.0097829	0.0590258	2.21242e-06	0	49	4	26
	1321197_A_T-core	1300	snp	519	g00709	g00709	Cj1300	ubiG	1002	Ubiquinone biosynthesis O-methyltransferase		4	-0.341772	-69.3333	-1	-23.6962	0.00383141	0.0097829	0.0590258	2.21242e-06	0	49	4	26
	1321198_C_T-core	1300	snp	520	g00709	g00709	Cj1300	ubiG	1002	Ubiquinone biosynthesis O-methyltransferase		4	-0.341772	-69.3333	-1	-23.6962	0.00383141	0.0097829	0.0590258	2.21242e-06	0	49	4	26
	1321199_A_T-core	1300	snp	521	g00709	g00709	Cj1300	ubiG	1002	Ubiquinone biosynthesis O-methyltransferase		4	-0.341772	-69.3333	-1	-23.6962	0.00383141	0.0097829	0.0590258	2.21242e-06	0	49	4	26
	1321201_C_A-core	1300	snp	523	g00709	g00709	Cj1300	ubiG	1002	Ubiquinone biosynthesis O-methyltransferase		4	-0.341772	-69.3333	-1	-23.6962	0.00383141	0.0097829	0.0590258	2.21242e-06	0	49	4	26
	1321203_A_T-core	1300	snp	525	g00709	g00709	Cj1300	ubiG	1002	Ubiquinone biosynthesis O-methyltransferase		4	-0.341772	-69.3333	-1	-23.6962	0.00383141	0.0097829	0.0590258	2.21242e-06	0	49	4	26
	1321205_T_A-core	1300	snp	527	g00709	g00709	Cj1300	ubiG	1002	Ubiquinone biosynthesis O-methyltransferase		4	-0.341772	-69.3333	-1	-23.6962	0.00383141	0.0097829	0.0590258	2.21242e-06	0	49	4	26
	1321207_G_C-core	1300	snp	529	g00709	g00709	Cj1300	ubiG	1002	Ubiquinone biosynthesis O-methyltransferase		4	-0.341772	-69.3333	-1	-23.6962	0.00383141	0.0097829	0.0590258	2.21242e-06	0	49	4	26
	1321209_G_T-core	1300	snp	531	g00709	g00709	Cj1300	ubiG	1002	Ubiquinone biosynthesis O-methyltransferase		4	-0.341772	-69.3333	-1	-23.6962	0.00383141	0.0097829	0.0590258	2.21242e-06	0	49	4	26
	1321210_G_A-core	1300	snp	532	g00709	g00709	Cj1300	ubiG	1002	Ubiquinone biosynthesis O-methyltransferase		4	-0.341772	-69.3333	-1	-23.6962	0.00383141	0.0097829	0.0590258	2.21242e-06	0	49	4	26
	1321213_T_G-core	1300	snp	535	g00709	g00709	Cj1300	ubiG	1002	Ubiquinone biosynthesis O-methyltransferase		4	-0.341772	-69.3333	-1	-23.6962	0.00383141	0.0097829	0.0590258	2.21242e-06	0	49	4	26
	1321214_T_C-core	1300	snp	536	g00709	g00709	Cj1300	ubiG	1002	Ubiquinone biosynthesis O-methyltransferase		4	-0.341772	-69.3333	-1	-23.6962	0.00383141	0.0097829	0.0590258	2.21242e-06	0	49	4	26
	1321218_T_A-core	1300	snp	540	g00709	g00709	Cj1300	ubiG	1002	Ubiquinone biosynthesis O-methyltransferase		4	-0.341772	-69.3333	-1	-23.6962	0.00383141	0.0097829	0.0590258	2.21242e-06	0	49	4	26
	1321228_G_C-core	1300	snp	550	g00709	g00709	Cj1300	ubiG	1002	Ubiquinone biosynthesis O-methyltransferase		4	-0.341772	-69.3333	-1	-23.6962	0.00383141	0.0097829	0.0590258	2.21242e-06	0	49	4	26
	1321230_T_A-core	1300	snp	552	g00709	g00709	Cj1300	ubiG	1002	Ubiquinone biosynthesis O-methyltransferase		4	-0.341772	-69.3333	-1	-23.6962	0.00383141	0.0097829	0.0590258	2.21242e-06	0	49	4	26
	1321236_A_T-core	1300	snp	558	g00709	g00709	Cj1300	ubiG	1002	Ubiquinone biosynthesis O-methyltransferase		4	-0.341772	-69.3333	-1	-23.6962	0.00383141	0.0097829	0.0590258	2.21242e-06	0	49	4	26
	1321241_A_T-core	1300	snp	563	g00709	g00709	Cj1300	ubiG	1002	Ubiquinone biosynthesis O-methyltransferase		4	-0.341772	-69.3333	-1	-23.6962	0.00383141	0.0097829	0.0590258	2.21242e-06	0	49	4	26
	1321242_A_G-core	1300	snp	564	g00709	g00709	Cj1300	ubiG	1002	Ubiquinone biosynthesis O-methyltransferase		4	-0.341772	-69.3333	-1	-23.6962	0.00383141	0.0097829	0.0590258	2.21242e-06	0	49	4	26
	1321249_T_C-core	1300	snp	571	g00709	g00709	Cj1300	ubiG	1002	Ubiquinone biosynthesis O-methyltransferase		4	-0.341772	-69.3333	-1	-23.6962	0.00383141	0.0097829	0.0590258	2.21242e-06	0	49	4	26
	1321252_A_G-core	1300	snp	574	g00709	g00709	Cj1300	ubiG	1002	Ubiquinone biosynthesis O-methyltransferase		4	-0.341772	-69.3333	-1	-23.6962	0.00383141	0.0097829	0.0590258	2.21242e-06	0	49	4	26
	1321267_A_G-core	1300	snp	589	g00709	g00709	Cj1300	ubiG	1002	Ubiquinone biosynthesis O-methyltransferase		4	-0.341772	-69.3333	-1	-23.6962	0.00383141	0.0097829	0.0590258	2.21242e-06	0	49	4	26
	1321269_A_G-core	1300	snp	591	g00709	g00709	Cj1300	ubiG	1002	Ubiquinone biosynthesis O-methyltransferase		4	-0.341772	-69.3333	-1	-23.6962	0.00383141	0.0097829	0.0590258	2.21242e-06	0	49	4	26
	1321270_A_C-core	1300	snp	592	g00709	g00709	Cj1300	ubiG	1002	Ubiquinone biosynthesis O-methyltransferase		4	-0.341772	-69.3333	-1	-23.6962	0.00383141	0.0097829	0.0590258	2.21242e-06	0	49	4	26
	1321273_G_T-core	1300	snp	595	g00709	g00709	Cj1300	ubiG	1002	Ubiquinone biosynthesis O-methyltransferase		4	-0.341772	-69.3333	-1	-23.6962	0.00383141	0.0097829	0.0590258	2.21242e-06	0	49	4	26
	1321274_C_T-core	1300	snp	596	g00709	g00709	Cj1300	ubiG	1002	Ubiquinone biosynthesis O-methyltransferase		4	-0.341772	-69.3333	-1	-23.6962	0.00383141	0.0097829	0.0590258	2.21242e-06	0	49	4	26
	1321281_G_T-core	1300	snp	603	g00709	g00709	Cj1300	ubiG	1002	Ubiquinone biosynthesis O-methyltransferase		4	-0.341772	-69.3333	-1	-23.6962	0.00383141	0.0097829	0.0590258	2.21242e-06	0	49	4	26
	1321285_G_A-core	1300	snp	607	g00709	g00709	Cj1300	ubiG	1002	Ubiquinone biosynthesis O-methyltransferase		4	-0.341772	-69.3333	-1	-23.6962	0.00383141	0.0097829	0.0590258	2.21242e-06	0	49	4	26
	1321286_T_C-core	1300	snp	608	g00709	g00709	Cj1300	ubiG	1002	Ubiquinone biosynthesis O-methyltransferase		4	-0.341772	-69.3333	-1	-23.6962	0.00383141	0.0097829	0.0590258	2.21242e-06	0	49	4	26
	1321290_T_A-core	1300	snp	612	g00709	g00709	Cj1300	ubiG	1002	Ubiquinone biosynthesis O-methyltransferase		4	-0.341772	-69.3333	-1	-23.6962	0.00383141	0.0097829	0.0590258	2.21242e-06	0	49	4	26
	1321296_A_G-core	1300	snp	618	g00709	g00709	Cj1300	ubiG	1002	Ubiquinone biosynthesis O-methyltransferase		4	-0.341772	-69.3333	-1	-23.6962	0.00383141	0.0097829	0.0590258	2.21242e-06	0	49	4	26
	1321299_G_T-core	1300	snp	621	g00709	g00709	Cj1300	ubiG	1002	Ubiquinone biosynthesis O-methyltransferase		4	-0.341772	-69.3333	-1	-23.6962	0.00383141	0.0097829	0.0590258	2.21242e-06	0	49	4	26
	1321308_C_T-core	1300	snp	630	g00709	g00709	Cj1300	ubiG	1002	Ubiquinone biosynthesis O-methyltransferase		4	-0.341772	-69.3333	-1	-23.6962	0.00383141	0.0097829	0.0590258	2.21242e-06	0	49	4	26
	1321311_A_G-core	1300	snp	633	g00709	g00709	Cj1300	ubiG	1002	Ubiquinone biosynthesis O-methyltransferase		4	-0.341772	-69.3333	-1	-23.6962	0.00383141	0.0097829	0.0590258	2.21242e-06	0	49	4	26
	1321317_A_T-core	1300	snp	639	g00709	g00709	Cj1300	ubiG	1002	Ubiquinone biosynthesis O-methyltransferase		4	-0.341772	-69.3333	-1	-23.6962	0.00383141	0.0097829	0.0590258	2.21242e-06	0	49	4	26
	1321320_T_A-core	1300	snp	642	g00709	g00709	Cj1300	ubiG	1002	Ubiquinone biosynthesis O-methyltransferase		4	-0.341772	-69.3333	-1	-23.6962	0.00383141	0.0097829	0.0590258	2.21242e-06	0	49	4	26
	1321321_C_A-core	1300	snp	643	g00709	g00709	Cj1300	ubiG	1002	Ubiquinone biosynthesis O-methyltransferase		4	-0.341772	-69.3333	-1	-23.6962	0.00383141	0.0097829	0.0590258	2.21242e-06	0	49	4	26
	1321322_T_A-core	1300	snp	644	g00709	g00709	Cj1300	ubiG	1002	Ubiquinone biosynthesis O-methyltransferase		4	-0.341772	-69.3333	-1	-23.6962	0.00383141	0.0097829	0.0590258	2.21242e-06	0	49	4	26
	1321323_T_G-core	1300	snp	645	g00709	g00709	Cj1300	ubiG	1002	Ubiquinone biosynthesis O-methyltransferase		4	-0.341772	-69.3333	-1	-23.6962	0.00383141	0.0097829	0.0590258	2.21242e-06	0	49	4	26
	1321326_A_T-core	1300	snp	648	g00709	g00709	Cj1300	ubiG	1002	Ubiquinone biosynthesis O-methyltransferase		4	-0.341772	-69.3333	-1	-23.6962	0.00383141	0.0097829	0.0590258	2.21242e-06	0	49	4	26
	1321330_C_T-core	1300	snp	652	g00709	g00709	Cj1300	ubiG	1002	Ubiquinone biosynthesis O-methyltransferase		4	-0.341772	-69.3333	-1	-23.6962	0.00383141	0.0097829	0.0590258	2.21242e-06	0	49	4	26
	1321332_T_A-core	1300	snp	654	g00709	g00709	Cj1300	ubiG	1002	Ubiquinone biosynthesis O-methyltransferase		4	-0.341772	-69.3333	-1	-23.6962	0.00383141	0.0097829	0.0590258	2.21242e-06	0	49	4	26
	1321335_A_T-core	1300	snp	657	g00709	g00709	Cj1300	ubiG	1002	Ubiquinone biosynthesis O-methyltransferase		4	-0.341772	-69.3333	-1	-23.6962	0.00383141	0.0097829	0.0590258	2.21242e-06	0	49	4	26
	1321338_A_G-core	1300	snp	660	g00709	g00709	Cj1300	ubiG	1002	Ubiquinone biosynthesis O-methyltransferase		4	-0.341772	-69.3333	-1	-23.6962	0.00383141	0.0097829	0.0590258	2.21242e-06	0	49	4	26
	1321342_A_C-core	1300	snp	664	g00709	g00709	Cj1300	ubiG	1002	Ubiquinone biosynthesis O-methyltransferase		4	-0.341772	-69.3333	-1	-23.6962	0.00383141	0.0097829	0.0590258	2.21242e-06	0	49	4	26
	1321343_A_G-core	1300	snp	665	g00709	g00709	Cj1300	ubiG	1002	Ubiquinone biosynthesis O-methyltransferase		4	-0.341772	-69.3333	-1	-23.6962	0.00383141	0.0097829	0.0590258	2.21242e-06	0	49	4	26
	1321344_A_C-core	1300	snp	666	g00709	g00709	Cj1300	ubiG	1002	Ubiquinone biosynthesis O-methyltransferase		4	-0.341772	-69.3333	-1	-23.6962	0.00383141	0.0097829	0.0590258	2.21242e-06	0	49	4	26
	1321348_C_A-core	1300	snp	670	g00709	g00709	Cj1300	ubiG	1002	Ubiquinone biosynthesis O-methyltransferase		4	-0.341772	-69.3333	-1	-23.6962	0.00383141	0.0097829	0.0590258	2.21242e-06	0	49	4	26
	1321351_C_T-core	1300	snp	673	g00709	g00709	Cj1300	ubiG	1002	Ubiquinone biosynthesis O-methyltransferase		4	-0.341772	-69.3333	-1	-23.6962	0.00383141	0.0097829	0.0590258	2.21242e-06	0	49	4	26
	1321353_T_A-core	1300	snp	675	g00709	g00709	Cj1300	ubiG	1002	Ubiquinone biosynthesis O-methyltransferase		4	-0.341772	-69.3333	-1	-23.6962	0.00383141	0.0097829	0.0590258	2.21242e-06	0	49	4	26
	1321354_A_T-core	1300	snp	676	g00709	g00709	Cj1300	ubiG	1002	Ubiquinone biosynthesis O-methyltransferase		4	-0.341772	-69.3333	-1	-23.6962	0.00383141	0.0097829	0.0590258	2.21242e-06	0	49	4	26
	1321355_G_C-core	1300	snp	677	g00709	g00709	Cj1300	ubiG	1002	Ubiquinone biosynthesis O-methyltransferase		4	-0.341772	-69.3333	-1	-23.6962	0.00383141	0.0097829	0.0590258	2.21242e-06	0	49	4	26
	1321356_C_A-core	1300	snp	678	g00709	g00709	Cj1300	ubiG	1002	Ubiquinone biosynthesis O-methyltransferase		4	-0.341772	-69.3333	-1	-23.6962	0.00383141	0.0097829	0.0590258	2.21242e-06	0	49	4	26
	1321361_G_A-core	1300	snp	683	g00709	g00709	Cj1300	ubiG	1002	Ubiquinone biosynthesis O-methyltransferase		4	-0.341772	-69.3333	-1	-23.6962	0.00383141	0.0097829	0.0590258	2.21242e-06	0	49	4	26
	1321366_G_A-core	1300	snp	688	g00709	g00709	Cj1300	ubiG	1002	Ubiquinone biosynthesis O-methyltransferase		4	-0.341772	-69.3333	-1	-23.6962	0.00383141	0.0097829	0.0590258	2.21242e-06	0	49	4	26
	1321368_A_T-core	1300	snp	690	g00709	g00709	Cj1300	ubiG	1002	Ubiquinone biosynthesis O-methyltransferase		4	-0.341772	-69.3333	-1	-23.6962	0.00383141	0.0097829	0.0590258	2.21242e-06	0	49	4	26
	1321375_G_A-core	1300	snp	697	g00709	g00709	Cj1300	ubiG	1002	Ubiquinone biosynthesis O-methyltransferase		4	-0.341772	-69.3333	-1	-23.6962	0.00383141	0.0097829	0.0590258	2.21242e-06	0	49	4	26
	1321376_C_T-core	1300	snp	698	g00709	g00709	Cj1300	ubiG	1002	Ubiquinone biosynthesis O-methyltransferase		4	-0.341772	-69.3333	-1	-23.6962	0.00383141	0.0097829	0.0590258	2.21242e-06	0	49	4	26
	1321377_A_T-core	1300	snp	699	g00709	g00709	Cj1300	ubiG	1002	Ubiquinone biosynthesis O-methyltransferase		4	-0.341772	-69.3333	-1	-23.6962	0.00383141	0.0097829	0.0590258	2.21242e-06	0	49	4	26
	1321381_A_G-core	1300	snp	703	g00709	g00709	Cj1300	ubiG	1002	Ubiquinone biosynthesis O-methyltransferase		4	-0.341772	-69.3333	-1	-23.6962	0.00383141	0.0097829	0.0590258	2.21242e-06	0	49	4	26
	1321383_T_A-core	1300	snp	705	g00709	g00709	Cj1300	ubiG	1002	Ubiquinone biosynthesis O-methyltransferase		4	-0.341772	-69.3333	-1	-23.6962	0.00383141	0.0097829	0.0590258	2.21242e-06	0	49	4	26
	1321389_C_A-core	1300	snp	711	g00709	g00709	Cj1300	ubiG	1002	Ubiquinone biosynthesis O-methyltransferase		4	-0.341772	-69.3333	-1	-23.6962	0.00383141	0.0097829	0.0590258	2.21242e-06	0	49	4	26
	1321394_C_G-core	1300	snp	716	g00709	g00709	Cj1300	ubiG	1002	Ubiquinone biosynthesis O-methyltransferase		4	-0.341772	-69.3333	-1	-23.6962	0.00383141	0.0097829	0.0590258	2.21242e-06	0	49	4	26
	1321398_T_G-core	1300	snp	720	g00709	g00709	Cj1300	ubiG	1002	Ubiquinone biosynthesis O-methyltransferase		4	-0.341772	-69.3333	-1	-23.6962	0.00383141	0.0097829	0.0590258	2.21242e-06	0	49	4	26
	1321402_A_G-core	1300	snp	724	g00709	g00709	Cj1300	ubiG	1002	Ubiquinone biosynthesis O-methyltransferase		4	-0.341772	-69.3333	-1	-23.6962	0.00383141	0.0097829	0.0590258	2.21242e-06	0	49	4	26
	1321413_T_C-core	1300	snp	735	g00709	g00709	Cj1300	ubiG	1002	Ubiquinone biosynthesis O-methyltransferase		4	-0.341772	-69.3333	-1	-23.6962	0.00383141	0.0097829	0.0590258	2.21242e-06	0	49	4	26
	1321417_T_C-core	1300	snp	739	g00709	g00709	Cj1300	ubiG	1002	Ubiquinone biosynthesis O-methyltransferase		4	-0.341772	-69.3333	-1	-23.6962	0.00383141	0.0097829	0.0590258	2.21242e-06	0	49	4	26
	1321419_A_T-core	1300	snp	741	g00709	g00709	Cj1300	ubiG	1002	Ubiquinone biosynthesis O-methyltransferase		4	-0.341772	-69.3333	-1	-23.6962	0.00383141	0.0097829	0.0590258	2.21242e-06	0	49	4	26
	1321425_C_T-core	1300	snp	747	g00709	g00709	Cj1300	ubiG	1002	Ubiquinone biosynthesis O-methyltransferase		4	-0.341772	-69.3333	-1	-23.6962	0.00383141	0.0097829	0.0590258	2.21242e-06	0	49	4	26
	1321437_A_G-core	1300	snp	759	g00709	g00709	Cj1300	ubiG	1002	Ubiquinone biosynthesis O-methyltransferase		4	-0.341772	-69.3333	-1	-23.6962	0.00383141	0.0097829	0.0590258	2.21242e-06	0	49	4	26
	1321444_G_A-core	1300	snp	766	g00709	g00709	Cj1300	ubiG	1002	Ubiquinone biosynthesis O-methyltransferase		4	-0.341772	-69.3333	-1	-23.6962	0.00383141	0.0097829	0.0590258	2.21242e-06	0	49	4	26
	1321447_T_A-core	1300	snp	769	g00709	g00709	Cj1300	ubiG	1002	Ubiquinone biosynthesis O-methyltransferase		4	-0.341772	-69.3333	-1	-23.6962	0.00383141	0.0097829	0.0590258	2.21242e-06	0	49	4	26
	1321452_A_C-core	1300	snp	774	g00709	g00709	Cj1300	ubiG	1002	Ubiquinone biosynthesis O-methyltransferase		4	-0.341772	-69.3333	-1	-23.6962	0.00383141	0.0097829	0.0590258	2.21242e-06	0	49	4	26
	1321460_C_G-core	1300	snp	782	g00709	g00709	Cj1300	ubiG	1002	Ubiquinone biosynthesis O-methyltransferase		4	-0.341772	-69.3333	-1	-23.6962	0.00383141	0.0097829	0.0590258	2.21242e-06	0	49	4	26
	1321461_A_C-core	1300	snp	783	g00709	g00709	Cj1300	ubiG	1002	Ubiquinone biosynthesis O-methyltransferase		4	-0.341772	-69.3333	-1	-23.6962	0.00383141	0.0097829	0.0590258	2.21242e-06	0	49	4	26
	1321464_C_G-core	1300	snp	786	g00709	g00709	Cj1300	ubiG	1002	Ubiquinone biosynthesis O-methyltransferase		4	-0.341772	-69.3333	-1	-23.6962	0.00383141	0.0097829	0.0590258	2.21242e-06	0	49	4	26
	1321467_A_G-core	1300	snp	789	g00709	g00709	Cj1300	ubiG	1002	Ubiquinone biosynthesis O-methyltransferase		4	-0.341772	-69.3333	-1	-23.6962	0.00383141	0.0097829	0.0590258	2.21242e-06	0	49	4	26
	1321468_A_G-core	1300	snp	790	g00709	g00709	Cj1300	ubiG	1002	Ubiquinone biosynthesis O-methyltransferase		4	-0.341772	-69.3333	-1	-23.6962	0.00383141	0.0097829	0.0590258	2.21242e-06	0	49	4	26
	1321474_A_G-core	1300	snp	796	g00709	g00709	Cj1300	ubiG	1002	Ubiquinone biosynthesis O-methyltransferase		4	-0.341772	-69.3333	-1	-23.6962	0.00383141	0.0097829	0.0590258	2.21242e-06	0	49	4	26
	1321475_A_T-core	1300	snp	797	g00709	g00709	Cj1300	ubiG	1002	Ubiquinone biosynthesis O-methyltransferase		4	-0.341772	-69.3333	-1	-23.6962	0.00383141	0.0097829	0.0590258	2.21242e-06	0	49	4	26
	1321480_T_G-core	1300	snp	802	g00709	g00709	Cj1300	ubiG	1002	Ubiquinone biosynthesis O-methyltransferase		4	-0.341772	-69.3333	-1	-23.6962	0.00383141	0.0097829	0.0590258	2.21242e-06	0	49	4	26
	1321482_T_A-core	1300	snp	804	g00709	g00709	Cj1300	ubiG	1002	Ubiquinone biosynthesis O-methyltransferase		4	-0.341772	-69.3333	-1	-23.6962	0.00383141	0.0097829	0.0590258	2.21242e-06	0	49	4	26
	1321509_T_A-core	1300	snp	831	g00709	g00709	Cj1300	ubiG	1002	Ubiquinone biosynthesis O-methyltransferase		4	-0.341772	-69.3333	-1	-23.6962	0.00383141	0.0097829	0.0590258	2.21242e-06	0	49	4	26
	1321513_G_A-core	1300	snp	835	g00709	g00709	Cj1300	ubiG	1002	Ubiquinone biosynthesis O-methyltransferase		4	-0.341772	-69.3333	-1	-23.6962	0.00383141	0.0097829	0.0590258	2.21242e-06	0	49	4	26
	1321521_A_C-core	1300	snp	843	g00709	g00709	Cj1300	ubiG	1002	Ubiquinone biosynthesis O-methyltransferase		4	-0.341772	-69.3333	-1	-23.6962	0.00383141	0.0097829	0.0590258	2.21242e-06	0	49	4	26
	1321525_A_G-core	1300	snp	847	g00709	g00709	Cj1300	ubiG	1002	Ubiquinone biosynthesis O-methyltransferase		4	-0.341772	-69.3333	-1	-23.6962	0.00383141	0.0097829	0.0590258	2.21242e-06	0	49	4	26
	1321532_A_G-core	1300	snp	854	g00709	g00709	Cj1300	ubiG	1002	Ubiquinone biosynthesis O-methyltransferase		4	-0.341772	-69.3333	-1	-23.6962	0.00383141	0.0097829	0.0590258	2.21242e-06	0	49	4	26
	1321539_T_A-core	1300	snp	861	g00709	g00709	Cj1300	ubiG	1002	Ubiquinone biosynthesis O-methyltransferase		4	-0.341772	-69.3333	-1	-23.6962	0.00383141	0.0097829	0.0590258	2.21242e-06	0	49	4	26
	1321550_C_T-core	1300	snp	872	g00709	g00709	Cj1300	ubiG	1002	Ubiquinone biosynthesis O-methyltransferase		4	-0.341772	-69.3333	-1	-23.6962	0.00383141	0.0097829	0.0590258	2.21242e-06	0	49	4	26
	1321553_T_C-core	1300	snp	875	g00709	g00709	Cj1300	ubiG	1002	Ubiquinone biosynthesis O-methyltransferase		4	-0.341772	-69.3333	-1	-23.6962	0.00383141	0.0097829	0.0590258	2.21242e-06	0	49	4	26
	1321554_A_T-core	1300	snp	876	g00709	g00709	Cj1300	ubiG	1002	Ubiquinone biosynthesis O-methyltransferase		4	-0.341772	-69.3333	-1	-23.6962	0.00383141	0.0097829	0.0590258	2.21242e-06	0	49	4	26
	1321555_G_T-core	1300	snp	877	g00709	g00709	Cj1300	ubiG	1002	Ubiquinone biosynthesis O-methyltransferase		4	-0.341772	-69.3333	-1	-23.6962	0.00383141	0.0097829	0.0590258	2.21242e-06	0	49	4	26
	1321557_T_A-core	1300	snp	879	g00709	g00709	Cj1300	ubiG	1002	Ubiquinone biosynthesis O-methyltransferase		4	-0.341772	-69.3333	-1	-23.6962	0.00383141	0.0097829	0.0590258	2.21242e-06	0	49	4	26
	1294480_G_A-core	1302	snp	1195	g00535	g00535	Cj1302	NA	968	hypothetical protein		4	-0.341772	-69.3333	-1	-23.6962	0.00383141	0.0097829	0.0590258	2.21242e-06	0	49	4	26
	1294500_A_G-core	1302	snp	1215	g00535	g00535	Cj1302	NA	968	hypothetical protein		4	-0.341772	-69.3333	-1	-23.6962	0.00383141	0.0097829	0.0590258	2.21242e-06	0	49	4	26
	1269606_T_C-core	1303	snp	363	g00689	g00689	Cj1303	fabH	942	3-oxoacyl-[acyl-carrier-protein] synthase 3		4	-0.341772	-69.3333	-1	-23.6962	0.00383141	0.0097829	0.0590258	2.21242e-06	0	49	4	26
	1269813_A_G-core	1303	snp	570	g00689	g00689	Cj1303	fabH	942	3-oxoacyl-[acyl-carrier-protein] synthase 3		4	-0.341772	-69.3333	-1	-23.6962	0.00383141	0.0097829	0.0590258	2.21242e-06	0	49	4	26
	1270174_C_T-core	1303	snp	931	g00689	g00689	Cj1303	fabH	942	3-oxoacyl-[acyl-carrier-protein] synthase 3		4	-0.341772	-69.3333	-1	-23.6962	0.00383141	0.0097829	0.0590258	2.21242e-06	0	49	4	26
	1270356_C_G-core	1304	snp	54	g00949	g00949	Cj1304	NA	942	hypothetical protein		4	-0.341772	-69.3333	-1	-23.6962	0.00383141	0.0097829	0.0590258	2.21242e-06	0	49	4	26
	1270492_G_A-core	1304	snp	190	g00949	g00949	Cj1304	NA	942	hypothetical protein		4	-0.341772	-69.3333	-1	-23.6962	0.00383141	0.0097829	0.0590258	2.21242e-06	0	49	4	26
	1317126_C_T-core	1308	snp	87	g00680	g00680	Cj1308	NA	996	hypothetical protein		4	-0.341772	-69.3333	-1	-23.6962	0.00383141	0.0097829	0.0590258	2.21242e-06	0	49	4	26
	1317165_T_C-core	1308	snp	126	g00680	g00680	Cj1308	NA	996	hypothetical protein		4	-0.341772	-69.3333	-1	-23.6962	0.00383141	0.0097829	0.0590258	2.21242e-06	0	49	4	26
	1317192_C_A-core	1308	snp	153	g00680	g00680	Cj1308	NA	996	hypothetical protein		4	-0.341772	-69.3333	-1	-23.6962	0.00383141	0.0097829	0.0590258	2.21242e-06	0	49	4	26
	1317217_G_C-core	1308	snp	178	g00680	g00680	Cj1308	NA	996	hypothetical protein		4	-0.341772	-69.3333	-1	-23.6962	0.00383141	0.0097829	0.0590258	2.21242e-06	0	49	4	26
	1317220_C_G-core	1308	snp	181	g00680	g00680	Cj1308	NA	996	hypothetical protein		4	-0.341772	-69.3333	-1	-23.6962	0.00383141	0.0097829	0.0590258	2.21242e-06	0	49	4	26
	1317231_A_C-core	1308	snp	192	g00680	g00680	Cj1308	NA	996	hypothetical protein		4	-0.341772	-69.3333	-1	-23.6962	0.00383141	0.0097829	0.0590258	2.21242e-06	0	49	4	26
	1317246_A_T-core	1308	snp	207	g00680	g00680	Cj1308	NA	996	hypothetical protein		4	-0.341772	-69.3333	-1	-23.6962	0.00383141	0.0097829	0.0590258	2.21242e-06	0	49	4	26
	1317251_A_T-core	1308	snp	212	g00680	g00680	Cj1308	NA	996	hypothetical protein		4	-0.341772	-69.3333	-1	-23.6962	0.00383141	0.0097829	0.0590258	2.21242e-06	0	49	4	26
	1317252_A_T-core	1308	snp	213	g00680	g00680	Cj1308	NA	996	hypothetical protein		4	-0.341772	-69.3333	-1	-23.6962	0.00383141	0.0097829	0.0590258	2.21242e-06	0	49	4	26
	810213_T_C-core	1311	snp	150	g00396	g00396	Cj1311	legF	479	CMP-N%2CN'-diacetyllegionaminic acid synthase		20	-0.341772	-69.3333	-1	-23.6962	0.00383141	0.0097829	0.0590258	2.21242e-06	8	41	12	18
	1282066_G_A-core	1315	snp	409	g00511	g00511	Cj1315c	hisH	954	Imidazole glycerol phosphate synthase subunit HisH		4	-0.341772	-69.3333	-1	-23.6962	0.00383141	0.0097829	0.0590258	2.21242e-06	0	49	4	26
	127242_C_T-core	1343	snp	60	g00299	g00299	Cj1343c	pulG	26	Type II secretion system protein G		4	-0.341772	-69.3333	-1	-23.6962	0.00383141	0.0097829	0.0590258	2.21242e-06	0	49	4	26
	127246_A_G-core	1343	snp	64	g00299	g00299	Cj1343c	pulG	26	Type II secretion system protein G		4	-0.341772	-69.3333	-1	-23.6962	0.00383141	0.0097829	0.0590258	2.21242e-06	0	49	4	26
	127364_G_A-core	1343	snp	182	g00299	g00299	Cj1343c	pulG	26	Type II secretion system protein G		4	-0.341772	-69.3333	-1	-23.6962	0.00383141	0.0097829	0.0590258	2.21242e-06	0	49	4	26
	127377_G_A-core	1343	snp	195	g00299	g00299	Cj1343c	pulG	26	Type II secretion system protein G		4	-0.341772	-69.3333	-1	-23.6962	0.00383141	0.0097829	0.0590258	2.21242e-06	0	49	4	26
	127405_G_A-core	1343	snp	223	g00299	g00299	Cj1343c	pulG	26	Type II secretion system protein G		4	-0.341772	-69.3333	-1	-23.6962	0.00383141	0.0097829	0.0590258	2.21242e-06	0	49	4	26
	127465_G_A-core	1343	snp	283	g00299	g00299	Cj1343c	pulG	26	Type II secretion system protein G		4	-0.341772	-69.3333	-1	-23.6962	0.00383141	0.0097829	0.0590258	2.21242e-06	0	49	4	26
	127496_C_T-core	1343	snp	314	g00299	g00299	Cj1343c	pulG	26	Type II secretion system protein G		4	-0.341772	-69.3333	-1	-23.6962	0.00383141	0.0097829	0.0590258	2.21242e-06	0	49	4	26
	127497_T_A-core	1343	snp	315	g00299	g00299	Cj1343c	pulG	26	Type II secretion system protein G		4	-0.341772	-69.3333	-1	-23.6962	0.00383141	0.0097829	0.0590258	2.21242e-06	0	49	4	26
	126471_T_C-core	1344	snp	294	g00429	g00429	Cj1344c	tsaD	26	tRNA N6-adenosine threonylcarbamoyltransferase		4	-0.341772	-69.3333	-1	-23.6962	0.00383141	0.0097829	0.0590258	2.21242e-06	0	49	4	26
	126558_G_A-core	1344	snp	381	g00429	g00429	Cj1344c	tsaD	26	tRNA N6-adenosine threonylcarbamoyltransferase		4	-0.341772	-69.3333	-1	-23.6962	0.00383141	0.0097829	0.0590258	2.21242e-06	0	49	4	26
	127008_G_A-core	1344	snp	831	g00429	g00429	Cj1344c	tsaD	26	tRNA N6-adenosine threonylcarbamoyltransferase		4	-0.341772	-69.3333	-1	-23.6962	0.00383141	0.0097829	0.0590258	2.21242e-06	0	49	4	26
	125730_T_C-core	1345	snp	945	g01006	g01006	Cj1345c	NA	26	hypothetical protein		4	-0.341772	-69.3333	-1	-23.6962	0.00383141	0.0097829	0.0590258	2.21242e-06	0	49	4	26
	125859_G_A-core	1345	snp	1074	g01006	g01006	Cj1345c	NA	26	hypothetical protein		4	-0.341772	-69.3333	-1	-23.6962	0.00383141	0.0097829	0.0590258	2.21242e-06	0	49	4	26
	295514_T_C-core	1366	snp	863	g00019	g00019	Cj1366c	glmS	97	Glutamine--fructose-6-phosphate aminotransferase [isomerizing]		4	-0.341772	-69.3333	-1	-23.6962	0.00383141	0.0097829	0.0590258	2.21242e-06	0	49	4	26
	314344_G_A-core	1368	snp	418	g01457	g01457	Cj1368	mqnE	107	Aminodeoxyfutalosine synthase		4	-0.341772	-69.3333	-1	-23.6962	0.00383141	0.0097829	0.0590258	2.21242e-06	0	49	4	26
	315673_G_A-core	1369	snp	685	g01183	g01183	Cj1369	adeQ	107	Adenine permease AdeQ		4	-0.341772	-69.3333	-1	-23.6962	0.00383141	0.0097829	0.0590258	2.21242e-06	0	49	4	26
	316248_C_T-core	1369	snp	1260	g01183	g01183	Cj1369	adeQ	107	Adenine permease AdeQ		4	-0.341772	-69.3333	-1	-23.6962	0.00383141	0.0097829	0.0590258	2.21242e-06	0	49	4	26
	996193_C_T-core	1370	snp	235	g00676	g00676	Cj1370	gpt	653	Xanthine phosphoribosyltransferase		4	-0.341772	-69.3333	-1	-23.6962	0.00383141	0.0097829	0.0590258	2.21242e-06	0	49	4	26
	996262_T_G-core	1370	snp	304	g00676	g00676	Cj1370	gpt	653	Xanthine phosphoribosyltransferase		4	-0.341772	-69.3333	-1	-23.6962	0.00383141	0.0097829	0.0590258	2.21242e-06	0	49	4	26
	996285_A_C-core	1370	snp	327	g00676	g00676	Cj1370	gpt	653	Xanthine phosphoribosyltransferase		4	-0.341772	-69.3333	-1	-23.6962	0.00383141	0.0097829	0.0590258	2.21242e-06	0	49	4	26
	996300_A_G-core	1370	snp	342	g00676	g00676	Cj1370	gpt	653	Xanthine phosphoribosyltransferase		4	-0.341772	-69.3333	-1	-23.6962	0.00383141	0.0097829	0.0590258	2.21242e-06	0	49	4	26
	996369_G_A-core	1370	snp	411	g00676	g00676	Cj1370	gpt	653	Xanthine phosphoribosyltransferase		4	-0.341772	-69.3333	-1	-23.6962	0.00383141	0.0097829	0.0590258	2.21242e-06	0	49	4	26
	920906_G_A-core	1371	snp	2	g00849	g00849	Cj1371	mlaA	592	putative phospholipid-binding lipoprotein MlaA		4	-0.341772	-69.3333	-1	-23.6962	0.00383141	0.0097829	0.0590258	2.21242e-06	0	49	4	26
	920972_T_C-core	1371	snp	68	g00849	g00849	Cj1371	mlaA	592	putative phospholipid-binding lipoprotein MlaA		4	-0.341772	-69.3333	-1	-23.6962	0.00383141	0.0097829	0.0590258	2.21242e-06	0	49	4	26
	921286_G_A-core	1371	snp	382	g00849	g00849	Cj1371	mlaA	592	putative phospholipid-binding lipoprotein MlaA		4	-0.341772	-69.3333	-1	-23.6962	0.00383141	0.0097829	0.0590258	2.21242e-06	0	49	4	26
	921324_G_A-core	1371	snp	420	g00849	g00849	Cj1371	mlaA	592	putative phospholipid-binding lipoprotein MlaA		4	-0.341772	-69.3333	-1	-23.6962	0.00383141	0.0097829	0.0590258	2.21242e-06	0	49	4	26
	237526_G_A-core	1372	snp	499	g01252	g01252	Cj1372	mlaC	67	putative phospholipid-binding protein MlaC		4	-0.341772	-69.3333	-1	-23.6962	0.00383141	0.0097829	0.0590258	2.21242e-06	0	49	4	26
	725286_T_C-core	1375	snp	672	g03310	g03310	Cj1375	yajR	395	Inner membrane transport protein YajR		4	-0.341772	-69.3333	-1	-23.6962	0.00383141	0.0097829	0.0590258	2.21242e-06	0	49	4	26
	725478_T_G-core	1375	snp	864	g03310	g03310	Cj1375	yajR	395	Inner membrane transport protein YajR		4	-0.341772	-69.3333	-1	-23.6962	0.00383141	0.0097829	0.0590258	2.21242e-06	0	49	4	26
	725490_C_T-core	1375	snp	876	g03310	g03310	Cj1375	yajR	395	Inner membrane transport protein YajR		4	-0.341772	-69.3333	-1	-23.6962	0.00383141	0.0097829	0.0590258	2.21242e-06	0	49	4	26
	725492_T_C-core	1375	snp	878	g03310	g03310	Cj1375	yajR	395	Inner membrane transport protein YajR		4	-0.341772	-69.3333	-1	-23.6962	0.00383141	0.0097829	0.0590258	2.21242e-06	0	49	4	26
	1138838_A_G-core	1379	snp	773	g03228	g03228	Cj1379	selB	805	Selenocysteine-specific elongation factor		4	-0.341772	-69.3333	-1	-23.6962	0.00383141	0.0097829	0.0590258	2.21242e-06	0	49	4	26
	1180173_A_G-core	1387	snp	48	g01549	g01549	Cj1387c	NA	848	hypothetical protein		4	-0.341772	-69.3333	-1	-23.6962	0.00383141	0.0097829	0.0590258	2.21242e-06	0	49	4	26
	1074024_G_T-core	1411	snp	456	g03292	g03292	Cj1411c	ptlI	729	Pentalenene oxygenase		4	-0.341772	-69.3333	-1	-23.6962	0.00383141	0.0097829	0.0590258	2.21242e-06	0	49	4	26
	1074055_G_A-core	1411	snp	487	g03292	g03292	Cj1411c	ptlI	729	Pentalenene oxygenase		4	-0.341772	-69.3333	-1	-23.6962	0.00383141	0.0097829	0.0590258	2.21242e-06	0	49	4	26
	1074348_G_A-core	1411	snp	780	g03292	g03292	Cj1411c	ptlI	729	Pentalenene oxygenase		4	-0.341772	-69.3333	-1	-23.6962	0.00383141	0.0097829	0.0590258	2.21242e-06	0	49	4	26
	1173691_T_C-core	1414	snp	970	g00221	g00221	Cj1414c	NA	840	hypothetical protein		4	-0.341772	-69.3333	-1	-23.6962	0.00383141	0.0097829	0.0590258	2.21242e-06	0	49	4	26
	387531_A_G-core	1476	snp	222	g03363	g03363	Cj1476c	por	142	Pyruvate synthase		4	-0.341772	-69.3333	-1	-23.6962	0.00383141	0.0097829	0.0590258	2.21242e-06	0	49	4	26
	388146_T_C-core	1476	snp	837	g03363	g03363	Cj1476c	por	142	Pyruvate synthase		4	-0.341772	-69.3333	-1	-23.6962	0.00383141	0.0097829	0.0590258	2.21242e-06	0	49	4	26
	388929_C_T-core	1476	snp	1620	g03363	g03363	Cj1476c	por	142	Pyruvate synthase		4	-0.341772	-69.3333	-1	-23.6962	0.00383141	0.0097829	0.0590258	2.21242e-06	0	49	4	26
	389652_A_G-core	1476	snp	2343	g03363	g03363	Cj1476c	por	142	Pyruvate synthase		4	-0.341772	-69.3333	-1	-23.6962	0.00383141	0.0097829	0.0590258	2.21242e-06	0	49	4	26
	390021_T_C-core	1476	snp	2712	g03363	g03363	Cj1476c	por	142	Pyruvate synthase		4	-0.341772	-69.3333	-1	-23.6962	0.00383141	0.0097829	0.0590258	2.21242e-06	0	49	4	26
	390033_T_G-core	1476	snp	2724	g03363	g03363	Cj1476c	por	142	Pyruvate synthase		4	-0.341772	-69.3333	-1	-23.6962	0.00383141	0.0097829	0.0590258	2.21242e-06	0	49	4	26
	390048_A_G-core	1476	snp	2739	g03363	g03363	Cj1476c	por	142	Pyruvate synthase		4	-0.341772	-69.3333	-1	-23.6962	0.00383141	0.0097829	0.0590258	2.21242e-06	0	49	4	26
	390081_C_T-core	1476	snp	2772	g03363	g03363	Cj1476c	por	142	Pyruvate synthase		4	-0.341772	-69.3333	-1	-23.6962	0.00383141	0.0097829	0.0590258	2.21242e-06	0	49	4	26
	390246_C_T-core	1476	snp	2937	g03363	g03363	Cj1476c	por	142	Pyruvate synthase		4	-0.341772	-69.3333	-1	-23.6962	0.00383141	0.0097829	0.0590258	2.21242e-06	0	49	4	26
	390354_A_G-core	1476	snp	3045	g03363	g03363	Cj1476c	por	142	Pyruvate synthase		4	-0.341772	-69.3333	-1	-23.6962	0.00383141	0.0097829	0.0590258	2.21242e-06	0	49	4	26
	390417_T_C-core	1476	snp	3108	g03363	g03363	Cj1476c	por	142	Pyruvate synthase		4	-0.341772	-69.3333	-1	-23.6962	0.00383141	0.0097829	0.0590258	2.21242e-06	0	49	4	26
	390469_A_G-core	1476	snp	3160	g03363	g03363	Cj1476c	por	142	Pyruvate synthase		4	-0.341772	-69.3333	-1	-23.6962	0.00383141	0.0097829	0.0590258	2.21242e-06	0	49	4	26
	390471_T_C-core	1476	snp	3162	g03363	g03363	Cj1476c	por	142	Pyruvate synthase		4	-0.341772	-69.3333	-1	-23.6962	0.00383141	0.0097829	0.0590258	2.21242e-06	0	49	4	26
	390483_A_G-core	1476	snp	3174	g03363	g03363	Cj1476c	por	142	Pyruvate synthase		4	-0.341772	-69.3333	-1	-23.6962	0.00383141	0.0097829	0.0590258	2.21242e-06	0	49	4	26
	390501_G_A-core	1476	snp	3192	g03363	g03363	Cj1476c	por	142	Pyruvate synthase		4	-0.341772	-69.3333	-1	-23.6962	0.00383141	0.0097829	0.0590258	2.21242e-06	0	49	4	26
	390504_C_T-core	1476	snp	3195	g03363	g03363	Cj1476c	por	142	Pyruvate synthase		4	-0.341772	-69.3333	-1	-23.6962	0.00383141	0.0097829	0.0590258	2.21242e-06	0	49	4	26
	390606_A_G-core	1476	snp	3297	g03363	g03363	Cj1476c	por	142	Pyruvate synthase		4	-0.341772	-69.3333	-1	-23.6962	0.00383141	0.0097829	0.0590258	2.21242e-06	0	49	4	26
	390819_G_A-core	1476	snp	3510	g03363	g03363	Cj1476c	por	142	Pyruvate synthase		4	-0.341772	-69.3333	-1	-23.6962	0.00383141	0.0097829	0.0590258	2.21242e-06	0	49	4	26
	658717_C_A-core	1477	snp	301	g00528	g00528	Cj1477c	ppaX	359	Pyrophosphatase PpaX		4	-0.341772	-69.3333	-1	-23.6962	0.00383141	0.0097829	0.0590258	2.21242e-06	0	49	4	26
	1124153_T_C-core	1481	snp	1085	g00750	g00750	Cj1481c	addA	788	ATP-dependent helicase/nuclease subunit A		4	-0.341772	-69.3333	-1	-23.6962	0.00383141	0.0097829	0.0590258	2.21242e-06	0	49	4	26
	1125412_G_A-core	1481	snp	2344	g00750	g00750	Cj1481c	addA	788	ATP-dependent helicase/nuclease subunit A		4	-0.341772	-69.3333	-1	-23.6962	0.00383141	0.0097829	0.0590258	2.21242e-06	0	49	4	26
	1125777_G_A-core	1481	snp	2709	g00750	g00750	Cj1481c	addA	788	ATP-dependent helicase/nuclease subunit A		4	-0.341772	-69.3333	-1	-23.6962	0.00383141	0.0097829	0.0590258	2.21242e-06	0	49	4	26
	1125779_G_A-core	1481	snp	2711	g00750	g00750	Cj1481c	addA	788	ATP-dependent helicase/nuclease subunit A		4	-0.341772	-69.3333	-1	-23.6962	0.00383141	0.0097829	0.0590258	2.21242e-06	0	49	4	26
	1125798_T_C-core	1481	snp	2730	g00750	g00750	Cj1481c	addA	788	ATP-dependent helicase/nuclease subunit A		4	-0.341772	-69.3333	-1	-23.6962	0.00383141	0.0097829	0.0590258	2.21242e-06	0	49	4	26
	646200_T_C-core	1498	snp	801	g03328	g03328	Cj1498c	purA	353	Adenylosuccinate synthetase		4	-0.341772	-69.3333	-1	-23.6962	0.00383141	0.0097829	0.0590258	2.21242e-06	0	49	4	26
	414740_T_A-core	1600	snp	551	g00858	g00858	Cj1600	hisH	163	Imidazole glycerol phosphate synthase subunit HisH		4	-0.341772	-69.3333	-1	-23.6962	0.00383141	0.0097829	0.0590258	2.21242e-06	0	49	4	26
	259143_T_C-core	1605	snp	780	g00109	g00109	Cj1605c	dapD	79	2%2C3%2C4%2C5-tetrahydropyridine-2%2C6-dicarboxylate N-succinyltransferase		6	-0.341772	-69.3333	-1	-23.6962	0.00383141	0.0097829	0.0590258	2.21242e-06	1	48	5	25
	259182_C_T-core	1605	snp	819	g00109	g00109	Cj1605c	dapD	79	2%2C3%2C4%2C5-tetrahydropyridine-2%2C6-dicarboxylate N-succinyltransferase		6	-0.341772	-69.3333	-1	-23.6962	0.00383141	0.0097829	0.0590258	2.21242e-06	1	48	5	25
	259257_G_A-core	1605	snp	894	g00109	g00109	Cj1605c	dapD	79	2%2C3%2C4%2C5-tetrahydropyridine-2%2C6-dicarboxylate N-succinyltransferase		6	-0.341772	-69.3333	-1	-23.6962	0.00383141	0.0097829	0.0590258	2.21242e-06	1	48	5	25
	259269_G_T-core	1605	snp	906	g00109	g00109	Cj1605c	dapD	79	2%2C3%2C4%2C5-tetrahydropyridine-2%2C6-dicarboxylate N-succinyltransferase		6	-0.341772	-69.3333	-1	-23.6962	0.00383141	0.0097829	0.0590258	2.21242e-06	1	48	5	25
	259321_C_T-core	1605	snp	958	g00109	g00109	Cj1605c	dapD	79	2%2C3%2C4%2C5-tetrahydropyridine-2%2C6-dicarboxylate N-succinyltransferase		6	-0.341772	-69.3333	-1	-23.6962	0.00383141	0.0097829	0.0590258	2.21242e-06	1	48	5	25
	836560_C_T-core	1609	snp	1135	g01839	g01839	Cj1609	sat	506	Sulfate adenylyltransferase		4	-0.341772	-69.3333	-1	-23.6962	0.00383141	0.0097829	0.0590258	2.21242e-06	0	49	4	26
	999913_C_T-core	1610	snp	313	g03080	g03080	Cj1610	pgpA	659	Phosphatidylglycerophosphatase A		4	-0.341772	-69.3333	-1	-23.6962	0.00383141	0.0097829	0.0590258	2.21242e-06	0	49	4	26
	219099_A_G-core	1612	snp	450	g00116	g00116	Cj1612	prfA	58	Peptide chain release factor RF1		6	-0.341772	-69.3333	-1	-23.6962	0.00383141	0.0097829	0.0590258	2.21242e-06	1	48	5	25
	1181712_A_G-core	1630	snp	66	g00238	g00238	Cj1630	NA	850	hypothetical protein		10	-0.341772	-69.3333	-1	-23.6962	0.00383141	0.0097829	0.0590258	2.21242e-06	3	46	7	23
	469774_G_A-core	1631	snp	124	g00386	g00386	Cj1631c	NA	218	hypothetical protein		4	-0.341772	-69.3333	-1	-23.6962	0.00383141	0.0097829	0.0590258	2.21242e-06	0	49	4	26
	470183_G_C-core	1631	snp	533	g00386	g00386	Cj1631c	NA	218	hypothetical protein		6	-0.341772	-69.3333	-1	-23.6962	0.00383141	0.0097829	0.0590258	2.21242e-06	1	48	5	25
	1006482_A_G-core	1637	snp	858	g02801	g02801	Cj1637c	lapB	666	Lipopolysaccharide assembly protein B		4	-0.341772	-69.3333	-1	-23.6962	0.00383141	0.0097829	0.0590258	2.21242e-06	0	49	4	26
	596561_A_G-core	1641	snp	35	g01291	g01291	Cj1641	murE	331	UDP-N-acetylmuramoyl-L-alanyl-D-glutamate--2%2C6-diaminopimelate ligase		4	-0.341772	-69.3333	-1	-23.6962	0.00383141	0.0097829	0.0590258	2.21242e-06	0	49	4	26
	596627_A_G-core	1641	snp	101	g01291	g01291	Cj1641	murE	331	UDP-N-acetylmuramoyl-L-alanyl-D-glutamate--2%2C6-diaminopimelate ligase		4	-0.341772	-69.3333	-1	-23.6962	0.00383141	0.0097829	0.0590258	2.21242e-06	0	49	4	26
	596757_T_C-core	1641	snp	231	g01291	g01291	Cj1641	murE	331	UDP-N-acetylmuramoyl-L-alanyl-D-glutamate--2%2C6-diaminopimelate ligase		4	-0.341772	-69.3333	-1	-23.6962	0.00383141	0.0097829	0.0590258	2.21242e-06	0	49	4	26
	596892_C_T-core	1641	snp	366	g01291	g01291	Cj1641	murE	331	UDP-N-acetylmuramoyl-L-alanyl-D-glutamate--2%2C6-diaminopimelate ligase		4	-0.341772	-69.3333	-1	-23.6962	0.00383141	0.0097829	0.0590258	2.21242e-06	0	49	4	26
	597043_G_A-core	1641	snp	517	g01291	g01291	Cj1641	murE	331	UDP-N-acetylmuramoyl-L-alanyl-D-glutamate--2%2C6-diaminopimelate ligase		4	-0.341772	-69.3333	-1	-23.6962	0.00383141	0.0097829	0.0590258	2.21242e-06	0	49	4	26
	597156_T_C-core	1641	snp	630	g01291	g01291	Cj1641	murE	331	UDP-N-acetylmuramoyl-L-alanyl-D-glutamate--2%2C6-diaminopimelate ligase		4	-0.341772	-69.3333	-1	-23.6962	0.00383141	0.0097829	0.0590258	2.21242e-06	0	49	4	26
	597240_G_C-core	1641	snp	714	g01291	g01291	Cj1641	murE	331	UDP-N-acetylmuramoyl-L-alanyl-D-glutamate--2%2C6-diaminopimelate ligase		4	-0.341772	-69.3333	-1	-23.6962	0.00383141	0.0097829	0.0590258	2.21242e-06	0	49	4	26
	597267_C_T-core	1641	snp	741	g01291	g01291	Cj1641	murE	331	UDP-N-acetylmuramoyl-L-alanyl-D-glutamate--2%2C6-diaminopimelate ligase		4	-0.341772	-69.3333	-1	-23.6962	0.00383141	0.0097829	0.0590258	2.21242e-06	0	49	4	26
	597274_C_T-core	1641	snp	748	g01291	g01291	Cj1641	murE	331	UDP-N-acetylmuramoyl-L-alanyl-D-glutamate--2%2C6-diaminopimelate ligase		4	-0.341772	-69.3333	-1	-23.6962	0.00383141	0.0097829	0.0590258	2.21242e-06	0	49	4	26
	597454_A_C-core	1641	snp	928	g01291	g01291	Cj1641	murE	331	UDP-N-acetylmuramoyl-L-alanyl-D-glutamate--2%2C6-diaminopimelate ligase		4	-0.341772	-69.3333	-1	-23.6962	0.00383141	0.0097829	0.0590258	2.21242e-06	0	49	4	26
	597699_A_G-core	1641	snp	1173	g01291	g01291	Cj1641	murE	331	UDP-N-acetylmuramoyl-L-alanyl-D-glutamate--2%2C6-diaminopimelate ligase		4	-0.341772	-69.3333	-1	-23.6962	0.00383141	0.0097829	0.0590258	2.21242e-06	0	49	4	26
	255588_T_C-core	1643	snp	264	g00126	g00126	Cj1643	NA	78	hypothetical protein		4	-0.341772	-69.3333	-1	-23.6962	0.00383141	0.0097829	0.0590258	2.21242e-06	0	49	4	26
	255609_T_C-core	1643	snp	285	g00126	g00126	Cj1643	NA	78	hypothetical protein		4	-0.341772	-69.3333	-1	-23.6962	0.00383141	0.0097829	0.0590258	2.21242e-06	0	49	4	26
	256773_T_C-core	1644	snp	357	g00086	g00086	Cj1644	ispA	78	Farnesyl diphosphate synthase		4	-0.341772	-69.3333	-1	-23.6962	0.00383141	0.0097829	0.0590258	2.21242e-06	0	49	4	26
	256889_G_A-core	1644	snp	473	g00086	g00086	Cj1644	ispA	78	Farnesyl diphosphate synthase		4	-0.341772	-69.3333	-1	-23.6962	0.00383141	0.0097829	0.0590258	2.21242e-06	0	49	4	26
	257212_G_A-core	1644	snp	796	g00086	g00086	Cj1644	ispA	78	Farnesyl diphosphate synthase		4	-0.341772	-69.3333	-1	-23.6962	0.00383141	0.0097829	0.0590258	2.21242e-06	0	49	4	26
	642735_C_T-core	1645	snp	339	g02182	g02182	Cj1645	tkt	352	Transketolase		4	-0.341772	-69.3333	-1	-23.6962	0.00383141	0.0097829	0.0590258	2.21242e-06	0	49	4	26
	643269_T_C-core	1645	snp	873	g02182	g02182	Cj1645	tkt	352	Transketolase		4	-0.341772	-69.3333	-1	-23.6962	0.00383141	0.0097829	0.0590258	2.21242e-06	0	49	4	26
	643405_C_T-core	1645	snp	1009	g02182	g02182	Cj1645	tkt	352	Transketolase		4	-0.341772	-69.3333	-1	-23.6962	0.00383141	0.0097829	0.0590258	2.21242e-06	0	49	4	26
	643873_G_A-core	1645	snp	1477	g02182	g02182	Cj1645	tkt	352	Transketolase		4	-0.341772	-69.3333	-1	-23.6962	0.00383141	0.0097829	0.0590258	2.21242e-06	0	49	4	26
	38493_A_G-core	1648	snp	162	g01898	g01898	Cj1648	NA	8	hypothetical protein		4	-0.341772	-69.3333	-1	-23.6962	0.00383141	0.0097829	0.0590258	2.21242e-06	0	49	4	26
	38520_A_T-core	1648	snp	189	g01898	g01898	Cj1648	NA	8	hypothetical protein		4	-0.341772	-69.3333	-1	-23.6962	0.00383141	0.0097829	0.0590258	2.21242e-06	0	49	4	26
	38956_G_A-core	1648	snp	625	g01898	g01898	Cj1648	NA	8	hypothetical protein		4	-0.341772	-69.3333	-1	-23.6962	0.00383141	0.0097829	0.0590258	2.21242e-06	0	49	4	26
	1179934_C_T-core	1652	snp	559	g01529	g01529	Cj1652c	murI	847	Glutamate racemase		4	-0.341772	-69.3333	-1	-23.6962	0.00383141	0.0097829	0.0590258	2.21242e-06	0	49	4	26
	1180046_A_G-core	1652	snp	671	g01529	g01529	Cj1652c	murI	847	Glutamate racemase		6	-0.341772	-69.3333	-1	-23.6962	0.00383141	0.0097829	0.0590258	2.21242e-06	1	48	5	25
	312453_T_C-core	1654	snp	159	g01155_2	g01155_2	Cj1654c	nhaA	105	Na(+)/H(+) antiporter NhaA		6	-0.341772	-69.3333	-1	-23.6962	0.00383141	0.0097829	0.0590258	2.21242e-06	1	48	5	25
	312638_C_T-core	1654	snp	344	g01155_2	g01155_2	Cj1654c	nhaA	105	Na(+)/H(+) antiporter NhaA		4	-0.341772	-69.3333	-1	-23.6962	0.00383141	0.0097829	0.0590258	2.21242e-06	0	49	4	26
	114367_A_G-core	1658	snp	583	g01164	g01164	Cj1658	efeU	24	Ferrous iron permease EfeU		4	-0.341772	-69.3333	-1	-23.6962	0.00383141	0.0097829	0.0590258	2.21242e-06	0	49	4	26
	116520_G_A-core	1660	snp	111	g01288	g01288	Cj1660	NA	24	hypothetical protein		4	-0.341772	-69.3333	-1	-23.6962	0.00383141	0.0097829	0.0590258	2.21242e-06	0	49	4	26
	116817_G_A-core	1660	snp	408	g01288	g01288	Cj1660	NA	24	hypothetical protein		4	-0.341772	-69.3333	-1	-23.6962	0.00383141	0.0097829	0.0590258	2.21242e-06	0	49	4	26
	117159_T_C-core	1660	snp	750	g01288	g01288	Cj1660	NA	24	hypothetical protein		6	-0.341772	-69.3333	-1	-23.6962	0.00383141	0.0097829	0.0590258	2.21242e-06	1	48	5	25
	118578_G_A-core	1661	snp	768	g00972	g00972	Cj1661	macB	24	Macrolide export ATP-binding/permease protein MacB		6	-0.341772	-69.3333	-1	-23.6962	0.00383141	0.0097829	0.0590258	2.21242e-06	1	48	5	25
	118930_C_T-core	1661	snp	1120	g00972	g00972	Cj1661	macB	24	Macrolide export ATP-binding/permease protein MacB		4	-0.341772	-69.3333	-1	-23.6962	0.00383141	0.0097829	0.0590258	2.21242e-06	0	49	4	26
	1040931_A_G-core	1663	snp	426	g01557	g01557	Cj1663	yknY	699	putative ABC transporter ATP-binding protein YknY		6	-0.341772	-69.3333	-1	-23.6962	0.00383141	0.0097829	0.0590258	2.21242e-06	1	48	5	25
	1040964_C_T-core	1663	snp	459	g01557	g01557	Cj1663	yknY	699	putative ABC transporter ATP-binding protein YknY		6	-0.341772	-69.3333	-1	-23.6962	0.00383141	0.0097829	0.0590258	2.21242e-06	1	48	5	25
	180019_G_A-core	1669	snp	103	g00524	g00524	Cj1669c	ligA	45	DNA ligase		4	-0.341772	-69.3333	-1	-23.6962	0.00383141	0.0097829	0.0590258	2.21242e-06	0	49	4	26
	180042_T_C-core	1669	snp	126	g00524	g00524	Cj1669c	ligA	45	DNA ligase		4	-0.341772	-69.3333	-1	-23.6962	0.00383141	0.0097829	0.0590258	2.21242e-06	0	49	4	26
	180069_G_A-core	1669	snp	153	g00524	g00524	Cj1669c	ligA	45	DNA ligase		4	-0.341772	-69.3333	-1	-23.6962	0.00383141	0.0097829	0.0590258	2.21242e-06	0	49	4	26
	180142_G_A-core	1669	snp	226	g00524	g00524	Cj1669c	ligA	45	DNA ligase		4	-0.341772	-69.3333	-1	-23.6962	0.00383141	0.0097829	0.0590258	2.21242e-06	0	49	4	26
	180585_C_T-core	1669	snp	669	g00524	g00524	Cj1669c	ligA	45	DNA ligase		4	-0.341772	-69.3333	-1	-23.6962	0.00383141	0.0097829	0.0590258	2.21242e-06	0	49	4	26
	180586_T_C-core	1669	snp	670	g00524	g00524	Cj1669c	ligA	45	DNA ligase		4	-0.341772	-69.3333	-1	-23.6962	0.00383141	0.0097829	0.0590258	2.21242e-06	0	49	4	26
	180588_A_G-core	1669	snp	672	g00524	g00524	Cj1669c	ligA	45	DNA ligase		4	-0.341772	-69.3333	-1	-23.6962	0.00383141	0.0097829	0.0590258	2.21242e-06	0	49	4	26
	180643_G_A-core	1669	snp	727	g00524	g00524	Cj1669c	ligA	45	DNA ligase		4	-0.341772	-69.3333	-1	-23.6962	0.00383141	0.0097829	0.0590258	2.21242e-06	0	49	4	26
	180679_G_A-core	1669	snp	763	g00524	g00524	Cj1669c	ligA	45	DNA ligase		4	-0.341772	-69.3333	-1	-23.6962	0.00383141	0.0097829	0.0590258	2.21242e-06	0	49	4	26
	180681_G_A-core	1669	snp	765	g00524	g00524	Cj1669c	ligA	45	DNA ligase		4	-0.341772	-69.3333	-1	-23.6962	0.00383141	0.0097829	0.0590258	2.21242e-06	0	49	4	26
	180747_A_G-core	1669	snp	831	g00524	g00524	Cj1669c	ligA	45	DNA ligase		4	-0.341772	-69.3333	-1	-23.6962	0.00383141	0.0097829	0.0590258	2.21242e-06	0	49	4	26
	997405_G_A-core	1670	snp	289	g02978	g02978	Cj1670c	cgpA	655	hypothetical protein		4	-0.341772	-69.3333	-1	-23.6962	0.00383141	0.0097829	0.0590258	2.21242e-06	0	49	4	26
	997461_C_T-core	1670	snp	345	g02978	g02978	Cj1670c	cgpA	655	hypothetical protein		4	-0.341772	-69.3333	-1	-23.6962	0.00383141	0.0097829	0.0590258	2.21242e-06	0	49	4	26
	562813_A_G-core	1671	snp	76	g01784	g01784	Cj1671c	NA	311	hypothetical protein		4	-0.341772	-69.3333	-1	-23.6962	0.00383141	0.0097829	0.0590258	2.21242e-06	0	49	4	26
	915735_T_C-core	1672	snp	603	g01945	g01945	Cj1672c	eno	585	Enolase		4	-0.341772	-69.3333	-1	-23.6962	0.00383141	0.0097829	0.0590258	2.21242e-06	0	49	4	26
	901812_A_G-core	1676	snp	732	g01009	g01009	Cj1676	murB	570	UDP-N-acetylenolpyruvoylglucosamine reductase		4	-0.341772	-69.3333	-1	-23.6962	0.00383141	0.0097829	0.0590258	2.21242e-06	0	49	4	26
	947346_G_A-core	1680	snp	54	g00842	g00842	Cj1680c	NA	606	hypothetical protein		4	-0.341772	-69.3333	-1	-23.6962	0.00383141	0.0097829	0.0590258	2.21242e-06	0	49	4	26
	947388_C_T-core	1680	snp	96	g00842	g00842	Cj1680c	NA	606	hypothetical protein		4	-0.341772	-69.3333	-1	-23.6962	0.00383141	0.0097829	0.0590258	2.21242e-06	0	49	4	26
	947502_C_T-core	1680	snp	210	g00842	g00842	Cj1680c	NA	606	hypothetical protein		4	-0.341772	-69.3333	-1	-23.6962	0.00383141	0.0097829	0.0590258	2.21242e-06	0	49	4	26
	947553_T_C-core	1680	snp	261	g00842	g00842	Cj1680c	NA	606	hypothetical protein		4	-0.341772	-69.3333	-1	-23.6962	0.00383141	0.0097829	0.0590258	2.21242e-06	0	49	4	26
	947706_A_T-core	1680	snp	414	g00842	g00842	Cj1680c	NA	606	hypothetical protein		4	-0.341772	-69.3333	-1	-23.6962	0.00383141	0.0097829	0.0590258	2.21242e-06	0	49	4	26
	947862_G_A-core	1680	snp	570	g00842	g00842	Cj1680c	NA	606	hypothetical protein		4	-0.341772	-69.3333	-1	-23.6962	0.00383141	0.0097829	0.0590258	2.21242e-06	0	49	4	26
	946828_G_A-core	1681	snp	367	g01003	g01003	Cj1681c	cysQ	606	3'(2')%2C5'-bisphosphate nucleotidase CysQ		4	-0.341772	-69.3333	-1	-23.6962	0.00383141	0.0097829	0.0590258	2.21242e-06	0	49	4	26
	946881_T_C-core	1681	snp	420	g01003	g01003	Cj1681c	cysQ	606	3'(2')%2C5'-bisphosphate nucleotidase CysQ		4	-0.341772	-69.3333	-1	-23.6962	0.00383141	0.0097829	0.0590258	2.21242e-06	0	49	4	26
	946886_C_T-core	1681	snp	425	g01003	g01003	Cj1681c	cysQ	606	3'(2')%2C5'-bisphosphate nucleotidase CysQ		4	-0.341772	-69.3333	-1	-23.6962	0.00383141	0.0097829	0.0590258	2.21242e-06	0	49	4	26
	446549_T_C-core	1682	snp	518	g00010	g00010	Cj1682c	gltA	192	Citrate synthase		4	-0.341772	-69.3333	-1	-23.6962	0.00383141	0.0097829	0.0590258	2.21242e-06	0	49	4	26
	446697_A_G-core	1682	snp	666	g00010	g00010	Cj1682c	gltA	192	Citrate synthase		4	-0.341772	-69.3333	-1	-23.6962	0.00383141	0.0097829	0.0590258	2.21242e-06	0	49	4	26
	1035654_G_A-core	1684	snp	837	g01434	g01434	Cj1684c	gerN	694	Na(+)/H(+)-K(+) antiporter GerN		4	-0.341772	-69.3333	-1	-23.6962	0.00383141	0.0097829	0.0590258	2.21242e-06	0	49	4	26
	729627_T_C-core	1686	snp	87	g01649	g01649	Cj1686c	topA	400	DNA topoisomerase 1		4	-0.341772	-69.3333	-1	-23.6962	0.00383141	0.0097829	0.0590258	2.21242e-06	0	49	4	26
	729861_C_T-core	1686	snp	321	g01649	g01649	Cj1686c	topA	400	DNA topoisomerase 1		4	-0.341772	-69.3333	-1	-23.6962	0.00383141	0.0097829	0.0590258	2.21242e-06	0	49	4	26
	730116_T_C-core	1686	snp	576	g01649	g01649	Cj1686c	topA	400	DNA topoisomerase 1		4	-0.341772	-69.3333	-1	-23.6962	0.00383141	0.0097829	0.0590258	2.21242e-06	0	49	4	26
	730195_A_G-core	1686	snp	655	g01649	g01649	Cj1686c	topA	400	DNA topoisomerase 1		4	-0.341772	-69.3333	-1	-23.6962	0.00383141	0.0097829	0.0590258	2.21242e-06	0	49	4	26
	730197_C_T-core	1686	snp	657	g01649	g01649	Cj1686c	topA	400	DNA topoisomerase 1		4	-0.341772	-69.3333	-1	-23.6962	0.00383141	0.0097829	0.0590258	2.21242e-06	0	49	4	26
	730218_T_C-core	1686	snp	678	g01649	g01649	Cj1686c	topA	400	DNA topoisomerase 1		4	-0.341772	-69.3333	-1	-23.6962	0.00383141	0.0097829	0.0590258	2.21242e-06	0	49	4	26
	730269_C_T-core	1686	snp	729	g01649	g01649	Cj1686c	topA	400	DNA topoisomerase 1		4	-0.341772	-69.3333	-1	-23.6962	0.00383141	0.0097829	0.0590258	2.21242e-06	0	49	4	26
	730473_A_G-core	1686	snp	933	g01649	g01649	Cj1686c	topA	400	DNA topoisomerase 1		4	-0.341772	-69.3333	-1	-23.6962	0.00383141	0.0097829	0.0590258	2.21242e-06	0	49	4	26
	730584_C_T-core	1686	snp	1044	g01649	g01649	Cj1686c	topA	400	DNA topoisomerase 1		4	-0.341772	-69.3333	-1	-23.6962	0.00383141	0.0097829	0.0590258	2.21242e-06	0	49	4	26
	731241_A_G-core	1686	snp	1701	g01649	g01649	Cj1686c	topA	400	DNA topoisomerase 1		4	-0.341772	-69.3333	-1	-23.6962	0.00383141	0.0097829	0.0590258	2.21242e-06	0	49	4	26
	731591_C_T-core	1686	snp	2051	g01649	g01649	Cj1686c	topA	400	DNA topoisomerase 1		4	-0.341772	-69.3333	-1	-23.6962	0.00383141	0.0097829	0.0590258	2.21242e-06	0	49	4	26
	548401_G_A-core	1687	snp	1222	g01137	g01137	Cj1687	NA	293	hypothetical protein		4	-0.341772	-69.3333	-1	-23.6962	0.00383141	0.0097829	0.0590258	2.21242e-06	0	49	4	26
	524895_A_G-core	1688	snp	615	g00084	g00084	Cj1688c	secY	271	Protein translocase subunit SecY		4	-0.341772	-69.3333	-1	-23.6962	0.00383141	0.0097829	0.0590258	2.21242e-06	0	49	4	26
	525309_A_G-core	1688	snp	1029	g00084	g00084	Cj1688c	secY	271	Protein translocase subunit SecY		4	-0.341772	-69.3333	-1	-23.6962	0.00383141	0.0097829	0.0590258	2.21242e-06	0	49	4	26
	525375_G_A-core	1688	snp	1095	g00084	g00084	Cj1688c	secY	271	Protein translocase subunit SecY		4	-0.341772	-69.3333	-1	-23.6962	0.00383141	0.0097829	0.0590258	2.21242e-06	0	49	4	26
	525390_A_G-core	1688	snp	1110	g00084	g00084	Cj1688c	secY	271	Protein translocase subunit SecY		4	-0.341772	-69.3333	-1	-23.6962	0.00383141	0.0097829	0.0590258	2.21242e-06	0	49	4	26
	525444_T_C-core	1688	snp	1164	g00084	g00084	Cj1688c	secY	271	Protein translocase subunit SecY		4	-0.341772	-69.3333	-1	-23.6962	0.00383141	0.0097829	0.0590258	2.21242e-06	0	49	4	26
	15562_G_A-core	1709	snp	349	g01938	g01938	Cj1709c	rluB	3	Ribosomal large subunit pseudouridine synthase B		4	-0.341772	-69.3333	-1	-23.6962	0.00383141	0.0097829	0.0590258	2.21242e-06	0	49	4	26
	814775_G_A-core	1711	snp	392	g01925	g01925	Cj1711c	rsmA	483	Ribosomal RNA small subunit methyltransferase A		8	-0.341772	-69.3333	-1	-23.6962	0.00383141	0.0097829	0.0590258	2.21242e-06	2	47	6	24
	329637_T_C-core	1713	snp	477	g00131	g00131	Cj1713	rlmN	114	putative dual-specificity RNA methyltransferase RlmN		4	-0.341772	-69.3333	-1	-23.6962	0.00383141	0.0097829	0.0590258	2.21242e-06	0	49	4	26
	642182_A_G-core	1716	snp	386	g00728	g00728	Cj1716c	leuD1	351	3-isopropylmalate dehydratase small subunit 1		6	-0.341772	-69.3333	-1	-23.6962	0.00383141	0.0097829	0.0590258	2.21242e-06	1	48	5	25
	640723_G_A-core	1717	snp	331	g02115	g02115	Cj1717c	leuC	351	3-isopropylmalate dehydratase large subunit		4	-0.341772	-69.3333	-1	-23.6962	0.00383141	0.0097829	0.0590258	2.21242e-06	0	49	4	26
	641466_T_C-core	1717	snp	1074	g02115	g02115	Cj1717c	leuC	351	3-isopropylmalate dehydratase large subunit		4	-0.341772	-69.3333	-1	-23.6962	0.00383141	0.0097829	0.0590258	2.21242e-06	0	49	4	26
	641484_C_T-core	1717	snp	1092	g02115	g02115	Cj1717c	leuC	351	3-isopropylmalate dehydratase large subunit		4	-0.341772	-69.3333	-1	-23.6962	0.00383141	0.0097829	0.0590258	2.21242e-06	0	49	4	26
	334369_C_A-core	1718	snp	628	g01451	g01451	Cj1718c	leuB	116	3-isopropylmalate dehydrogenase		6	-0.341772	-69.3333	-1	-23.6962	0.00383141	0.0097829	0.0590258	2.21242e-06	1	48	5	25
	334379_A_G-core	1718	snp	638	g01451	g01451	Cj1718c	leuB	116	3-isopropylmalate dehydrogenase		6	-0.341772	-69.3333	-1	-23.6962	0.00383141	0.0097829	0.0590258	2.21242e-06	1	48	5	25
	880008_T_C-core	1720	snp	177	g01978	g01978	Cj1720	NA	548	hypothetical protein		4	-0.341772	-69.3333	-1	-23.6962	0.00383141	0.0097829	0.0590258	2.21242e-06	0	49	4	26
	771051_A_G-core	2438	snp	1191	g03386	g03386	2000	fdhA	438	Formate dehydrogenase subunit alpha		4	-0.341772	-69.3333	-1	-23.6962	0.00383141	0.0097829	0.0590258	2.21242e-06	0	49	4	26
	771168_T_C-core	2438	snp	1308	g03386	g03386	2000	fdhA	438	Formate dehydrogenase subunit alpha		4	-0.341772	-69.3333	-1	-23.6962	0.00383141	0.0097829	0.0590258	2.21242e-06	0	49	4	26
	771204_C_T-core	2438	snp	1344	g03386	g03386	2000	fdhA	438	Formate dehydrogenase subunit alpha		4	-0.341772	-69.3333	-1	-23.6962	0.00383141	0.0097829	0.0590258	2.21242e-06	0	49	4	26
	938221_G_A-core	2602	snp	397	g00198_1	g00198_1	2000	pgtP	602	Phosphoglycerate transporter protein		6	-0.341772	-69.3333	-1	-23.6962	0.00383141	0.0097829	0.0590258	2.21242e-06	1	48	5	25
	1054795_A_G-core	2711	snp	1219	g00223_1	g00223_1	2000	cirA	711	Colicin I receptor		4	-0.341772	-69.3333	-1	-23.6962	0.00383141	0.0097829	0.0590258	2.21242e-06	0	49	4	26
	1055425_A_G-core	2711	snp	1849	g00223_1	g00223_1	2000	cirA	711	Colicin I receptor		4	-0.341772	-69.3333	-1	-23.6962	0.00383141	0.0097829	0.0590258	2.21242e-06	0	49	4	26
	1055578_G_A-core	2711	snp	2002	g00223_1	g00223_1	2000	cirA	711	Colicin I receptor		4	-0.341772	-69.3333	-1	-23.6962	0.00383141	0.0097829	0.0590258	2.21242e-06	0	49	4	26
	1184359_G_T-core	2852	snp	1105	g00216_1	g00216_1	2000	NA	852	hypothetical protein		4	-0.341772	-69.3333	-1	-23.6962	0.00383141	0.0097829	0.0590258	2.21242e-06	0	49	4	26
	g00173_1_00002-a	1337	accessory_pa		g00173_1	g00173_1_00002	Cj1337	NA	1028	hypothetical protein		71	0.341772	69.3333	1	23.6962	0.00383141	0.0097829	0.0590258	2.21242e-06	47	2	24	6
	g00970_00017-c	533	core_allele		g00970	g00970_00017	Cj0533	sucC	96	Succinate--CoA ligase [ADP-forming] subunit beta		75	0.341772	69.3333	1	23.6962	0.00383141	0.0097829	0.0590258	2.21242e-06	49	0	26	4
	1262635_G_G-core	85	snp	268	g00930	g00930	Cj0085c	ygeA	935	Putative racemase YgeA		75	0.341772	69.3333	1	23.6962	0.00383141	0.0097829	0.0590258	2.21242e-06	49	0	26	4
	913187_T_T-core	188	snp	161	g00798	g00798	Cj0188c	nnr	583	Bifunctional NAD(P)H-hydrate repair enzyme Nnr		75	0.341772	69.3333	1	23.6962	0.00383141	0.0097829	0.0590258	2.21242e-06	49	0	26	4
	913378_A_A-core	188	snp	352	g00798	g00798	Cj0188c	nnr	583	Bifunctional NAD(P)H-hydrate repair enzyme Nnr		75	0.341772	69.3333	1	23.6962	0.00383141	0.0097829	0.0590258	2.21242e-06	49	0	26	4
	1257294_C_C-core	421	snp	243	g00498	g00498	Cj0421c	NA	929	hypothetical protein		75	0.341772	69.3333	1	23.6962	0.00383141	0.0097829	0.0590258	2.21242e-06	49	0	26	4
	1084040_A_A-core	464	snp	437	g00880	g00880	Cj0464	recG	742	ATP-dependent DNA helicase RecG		75	0.341772	69.3333	1	23.6962	0.00383141	0.0097829	0.0590258	2.21242e-06	49	0	26	4
	756797_G_G-core	509	snp	863	g03376	g03376	Cj0509c	clpB	422	Chaperone protein ClpB		75	0.341772	69.3333	1	23.6962	0.00383141	0.0097829	0.0590258	2.21242e-06	49	0	26	4
	1227776_T_T-core	530	snp	1361	g01076	g01076	Cj0530	NA	896	hypothetical protein		75	0.341772	69.3333	1	23.6962	0.00383141	0.0097829	0.0590258	2.21242e-06	49	0	26	4
	1228101_A_A-core	530	snp	1686	g01076	g01076	Cj0530	NA	896	hypothetical protein		75	0.341772	69.3333	1	23.6962	0.00383141	0.0097829	0.0590258	2.21242e-06	49	0	26	4
	292074_A_A-core	533	snp	930	g00970	g00970	Cj0533	sucC	96	Succinate--CoA ligase [ADP-forming] subunit beta		75	0.341772	69.3333	1	23.6962	0.00383141	0.0097829	0.0590258	2.21242e-06	49	0	26	4
	1240289_C_C-core	622	snp	242	g00303	g00303	Cj0622	hypF	908	Carbamoyltransferase HypF		75	0.341772	69.3333	1	23.6962	0.00383141	0.0097829	0.0590258	2.21242e-06	49	0	26	4
	1240825_G_G-core	622	snp	778	g00303	g00303	Cj0622	hypF	908	Carbamoyltransferase HypF		75	0.341772	69.3333	1	23.6962	0.00383141	0.0097829	0.0590258	2.21242e-06	49	0	26	4
	1256464_A_A-core	650	snp	7	g01793	g01793	Cj0650	engB	928	putative GTP-binding protein EngB		75	0.341772	69.3333	1	23.6962	0.00383141	0.0097829	0.0590258	2.21242e-06	49	0	26	4
	808254_G_G-core	776	snp	99	g00705	g00705	Cj0776c	NA	477	hypothetical protein		75	0.341772	69.3333	1	23.6962	0.00383141	0.0097829	0.0590258	2.21242e-06	49	0	26	4
	812682_T_T-core	831	snp	123	g00488	g00488	Cj0831c	trmA	481	tRNA/tmRNA (uracil-C(5))-methyltransferase		73	0.341772	69.3333	1	23.6962	0.00383141	0.0097829	0.0590258	2.21242e-06	48	1	25	5
	173476_G_G-core	941	snp	85	g00915	g00915	Cj0941c	ytrF	42	ABC transporter permease YtrF		69	0.341772	69.3333	1	23.6962	0.00383141	0.0097829	0.0590258	2.21242e-06	46	3	23	7
	1081393_G_G-core	983	snp	313	g00494	g00494	Cj0983	NA	739	hypothetical protein		75	0.341772	69.3333	1	23.6962	0.00383141	0.0097829	0.0590258	2.21242e-06	49	0	26	4
	940254_T_T-core	1126	snp	288	g01168	g01168	Cj1126c	pglB	603	Undecaprenyl-diphosphooligosaccharide--protein glycotransferase		75	0.341772	69.3333	1	23.6962	0.00383141	0.0097829	0.0590258	2.21242e-06	49	0	26	4
	940263_C_C-core	1126	snp	297	g01168	g01168	Cj1126c	pglB	603	Undecaprenyl-diphosphooligosaccharide--protein glycotransferase		75	0.341772	69.3333	1	23.6962	0.00383141	0.0097829	0.0590258	2.21242e-06	49	0	26	4
	940512_G_G-core	1126	snp	546	g01168	g01168	Cj1126c	pglB	603	Undecaprenyl-diphosphooligosaccharide--protein glycotransferase		75	0.341772	69.3333	1	23.6962	0.00383141	0.0097829	0.0590258	2.21242e-06	49	0	26	4
	692997_G_G-core	1130	snp	57	g01531	g01531	Cj1130c	pglK	379	Protein glycosylation K		75	0.341772	69.3333	1	23.6962	0.00383141	0.0097829	0.0590258	2.21242e-06	49	0	26	4
	693001_G_G-core	1130	snp	61	g01531	g01531	Cj1130c	pglK	379	Protein glycosylation K		75	0.341772	69.3333	1	23.6962	0.00383141	0.0097829	0.0590258	2.21242e-06	49	0	26	4
	693075_T_T-core	1130	snp	135	g01531	g01531	Cj1130c	pglK	379	Protein glycosylation K		75	0.341772	69.3333	1	23.6962	0.00383141	0.0097829	0.0590258	2.21242e-06	49	0	26	4
	693111_C_C-core	1130	snp	171	g01531	g01531	Cj1130c	pglK	379	Protein glycosylation K		75	0.341772	69.3333	1	23.6962	0.00383141	0.0097829	0.0590258	2.21242e-06	49	0	26	4
	693114_C_C-core	1130	snp	174	g01531	g01531	Cj1130c	pglK	379	Protein glycosylation K		75	0.341772	69.3333	1	23.6962	0.00383141	0.0097829	0.0590258	2.21242e-06	49	0	26	4
	693255_T_T-core	1130	snp	315	g01531	g01531	Cj1130c	pglK	379	Protein glycosylation K		75	0.341772	69.3333	1	23.6962	0.00383141	0.0097829	0.0590258	2.21242e-06	49	0	26	4
	693397_A_A-core	1130	snp	457	g01531	g01531	Cj1130c	pglK	379	Protein glycosylation K		75	0.341772	69.3333	1	23.6962	0.00383141	0.0097829	0.0590258	2.21242e-06	49	0	26	4
	693475_A_A-core	1130	snp	535	g01531	g01531	Cj1130c	pglK	379	Protein glycosylation K		75	0.341772	69.3333	1	23.6962	0.00383141	0.0097829	0.0590258	2.21242e-06	49	0	26	4
	693486_G_G-core	1130	snp	546	g01531	g01531	Cj1130c	pglK	379	Protein glycosylation K		75	0.341772	69.3333	1	23.6962	0.00383141	0.0097829	0.0590258	2.21242e-06	49	0	26	4
	1291884_G_G-core	1212	snp	252	g02895	g02895	Cj1212c	rbn	966	hypothetical protein		75	0.341772	69.3333	1	23.6962	0.00383141	0.0097829	0.0590258	2.21242e-06	49	0	26	4
	189646_A_A-core	1219	snp	436	g00519	g00519	Cj1219c	NA	49	hypothetical protein		75	0.341772	69.3333	1	23.6962	0.00383141	0.0097829	0.0590258	2.21242e-06	49	0	26	4
	1276968_T_T-core	1247	snp	321	g01046	g01046	Cj1247c	NA	950	hypothetical protein		73	0.341772	69.3333	1	23.6962	0.00383141	0.0097829	0.0590258	2.21242e-06	48	1	25	5
	1277013_A_A-core	1247	snp	366	g01046	g01046	Cj1247c	NA	950	hypothetical protein		73	0.341772	69.3333	1	23.6962	0.00383141	0.0097829	0.0590258	2.21242e-06	48	1	25	5
	1277109_G_G-core	1247	snp	462	g01046	g01046	Cj1247c	NA	950	hypothetical protein		73	0.341772	69.3333	1	23.6962	0.00383141	0.0097829	0.0590258	2.21242e-06	48	1	25	5
	1294480_G_G-core	1302	snp	1195	g00535	g00535	Cj1302	NA	968	hypothetical protein		71	0.341772	69.3333	1	23.6962	0.00383141	0.0097829	0.0590258	2.21242e-06	47	2	24	6
	1294500_A_A-core	1302	snp	1215	g00535	g00535	Cj1302	NA	968	hypothetical protein		71	0.341772	69.3333	1	23.6962	0.00383141	0.0097829	0.0590258	2.21242e-06	47	2	24	6
	1138838_A_A-core	1379	snp	773	g03228	g03228	Cj1379	selB	805	Selenocysteine-specific elongation factor		75	0.341772	69.3333	1	23.6962	0.00383141	0.0097829	0.0590258	2.21242e-06	49	0	26	4
	1173691_T_T-core	1414	snp	970	g00221	g00221	Cj1414c	NA	840	hypothetical protein		75	0.341772	69.3333	1	23.6962	0.00383141	0.0097829	0.0590258	2.21242e-06	49	0	26	4
	1124153_T_T-core	1481	snp	1085	g00750	g00750	Cj1481c	addA	788	ATP-dependent helicase/nuclease subunit A		75	0.341772	69.3333	1	23.6962	0.00383141	0.0097829	0.0590258	2.21242e-06	49	0	26	4
	1142530_C_C-core	1522	snp	262	g00262	g00262	Cj1522c	cas1	810	CRISPR-associated endonuclease Cas1		73	0.341772	69.3333	1	23.6962	0.00383141	0.0097829	0.0590258	2.21242e-06	48	1	25	5
	1142733_G_G-core	1522	snp	465	g00262	g00262	Cj1522c	cas1	810	CRISPR-associated endonuclease Cas1		73	0.341772	69.3333	1	23.6962	0.00383141	0.0097829	0.0590258	2.21242e-06	48	1	25	5
	1142787_C_C-core	1522	snp	519	g00262	g00262	Cj1522c	cas1	810	CRISPR-associated endonuclease Cas1		73	0.341772	69.3333	1	23.6962	0.00383141	0.0097829	0.0590258	2.21242e-06	48	1	25	5
	1143018_G_G-core	1522	snp	750	g00262	g00262	Cj1522c	cas1	810	CRISPR-associated endonuclease Cas1		73	0.341772	69.3333	1	23.6962	0.00383141	0.0097829	0.0590258	2.21242e-06	48	1	25	5
	1143022_G_G-core	1522	snp	754	g00262	g00262	Cj1522c	cas1	810	CRISPR-associated endonuclease Cas1		73	0.341772	69.3333	1	23.6962	0.00383141	0.0097829	0.0590258	2.21242e-06	48	1	25	5
	1143049_G_G-core	1522	snp	781	g00262	g00262	Cj1522c	cas1	810	CRISPR-associated endonuclease Cas1		73	0.341772	69.3333	1	23.6962	0.00383141	0.0097829	0.0590258	2.21242e-06	48	1	25	5
	323247_C_C-core	1537	snp	1077	g00669	g00669	Cj1537c	acs	111	Acetyl-coenzyme A synthetase		63	0.341772	69.3333	1	23.6962	0.00383141	0.0097829	0.0590258	2.21242e-06	43	6	20	10
	116520_G_G-core	1660	snp	111	g01288	g01288	Cj1660	NA	24	hypothetical protein		75	0.341772	69.3333	1	23.6962	0.00383141	0.0097829	0.0590258	2.21242e-06	49	0	26	4
	g02065_00013-aa	3777	accessory_allele		g02065	g02065_00013	2000	NA	1777	hypothetical protein		4	-0.291139	-63	-3	-55.0253	0.0236424	0.0517729	0.00185644	2.27235e-06	1	48	3	27
	796542_C_T-core	588	snp	51	g00559	g00559	Cj0588	tlyA	463	16S/23S rRNA (cytidine-2'-O)-methyltransferase TlyA		14	-0.291139	-63	-3	-55.0253	0.0236424	0.0517729	0.00185644	2.27235e-06	6	43	8	22
	913620_A_C-core	188	snp	594	g00798	g00798	Cj0188c	nnr	583	Bifunctional NAD(P)H-hydrate repair enzyme Nnr		18	-0.341772	-62.6667	-2	-42.8354	0.00383141	0.0567097	0.0104935	2.28e-06	7	42	11	19
	708273_A_C-core	835	snp	1041	g01645	g01645	Cj0835c	acnB	386	Aconitate hydratase B		10	-0.341772	-62.6667	-2	-42.8354	0.00383141	0.0567097	0.0104935	2.28e-06	3	46	7	23
	1267413_C_A-core	862	snp	702	g00879	g00879	Cj0862c	pabB	939	Aminodeoxychorismate synthase component 1		20	-0.341772	-62.6667	-2	-42.8354	0.00383141	0.0567097	0.0104935	2.28e-06	8	41	12	18
	1106673_G_A-core	1662	snp	192	g01166	g01166	Cj1662	macB	763	Macrolide export ATP-binding/permease protein MacB		20	-0.341772	-62.6667	-2	-42.8354	0.00383141	0.0567097	0.0104935	2.28e-06	8	41	12	18
	913620_A_A-core	188	snp	594	g00798	g00798	Cj0188c	nnr	583	Bifunctional NAD(P)H-hydrate repair enzyme Nnr		61	0.341772	62.6667	2	42.8354	0.00383141	0.0567097	0.0104935	2.28e-06	42	7	19	11
	1267413_C_C-core	862	snp	702	g00879	g00879	Cj0862c	pabB	939	Aminodeoxychorismate synthase component 1		59	0.341772	62.6667	2	42.8354	0.00383141	0.0567097	0.0104935	2.28e-06	41	8	18	12
	1270173_A_A-core	1303	snp	930	g00689	g00689	Cj1303	fabH	942	3-oxoacyl-[acyl-carrier-protein] synthase 3		71	0.341772	62.6667	2	42.8354	0.00383141	0.0567097	0.0104935	2.28e-06	47	2	24	6
	1270431_T_T-core	1304	snp	129	g00949	g00949	Cj1304	NA	942	hypothetical protein		71	0.341772	62.6667	2	42.8354	0.00383141	0.0567097	0.0104935	2.28e-06	47	2	24	6
	470487_A_A-core	1631	snp	837	g00386	g00386	Cj1631c	NA	218	hypothetical protein		65	0.341772	62.6667	2	42.8354	0.00383141	0.0567097	0.0104935	2.28e-06	44	5	21	9
	1135428_A_G-core	149	snp	660	g03332	g03332	Cj0149c	hom	801	Homoserine dehydrogenase		12	-0.392405	-59.3333	-1	-23.2827	0.000361923	0.106758	0.0590258	2.28065e-06	3	46	9	21
	g00212_00040-c	1729	core_allele		g00212	g00212_00040	Cj1729c	flgE	1	Flagellar hook protein FlgE		14	-0.291139	-69.6667	-2	-40.5654	0.0236424	0.00940768	0.0104935	2.33395e-06	6	43	8	22
	1104909_C_T-core	189	snp	618	g01542	g01542	Cj0189c	NA	759	hypothetical protein		10	-0.291139	-69.6667	-2	-40.5654	0.0236424	0.00940768	0.0104935	2.33395e-06	4	45	6	24
	1227810_C_T-core	530	snp	1395	g01076	g01076	Cj0530	NA	896	hypothetical protein		6	-0.291139	-69.6667	-2	-40.5654	0.0236424	0.00940768	0.0104935	2.33395e-06	2	47	4	26
	1228563_T_C-core	530	snp	2148	g01076	g01076	Cj0530	NA	896	hypothetical protein		6	-0.291139	-69.6667	-2	-40.5654	0.0236424	0.00940768	0.0104935	2.33395e-06	2	47	4	26
	780480_G_A-core	531	snp	387	g02149	g02149	Cj0531	icd2	447	Isocitrate dehydrogenase [NADP] 2		6	-0.291139	-69.6667	-2	-40.5654	0.0236424	0.00940768	0.0104935	2.33395e-06	2	47	4	26
	780790_G_A-core	531	snp	697	g02149	g02149	Cj0531	icd2	447	Isocitrate dehydrogenase [NADP] 2		6	-0.291139	-69.6667	-2	-40.5654	0.0236424	0.00940768	0.0104935	2.33395e-06	2	47	4	26
	290874_T_C-core	532	snp	630	g00079	g00079	Cj0532	mdh	96	Malate dehydrogenase		6	-0.291139	-69.6667	-2	-40.5654	0.0236424	0.00940768	0.0104935	2.33395e-06	2	47	4	26
	291358_G_A-core	533	snp	214	g00970	g00970	Cj0533	sucC	96	Succinate--CoA ligase [ADP-forming] subunit beta		6	-0.291139	-69.6667	-2	-40.5654	0.0236424	0.00940768	0.0104935	2.33395e-06	2	47	4	26
	291378_G_A-core	533	snp	234	g00970	g00970	Cj0533	sucC	96	Succinate--CoA ligase [ADP-forming] subunit beta		6	-0.291139	-69.6667	-2	-40.5654	0.0236424	0.00940768	0.0104935	2.33395e-06	2	47	4	26
	1116633_C_T-core	537	snp	672	g02880	g02880	Cj0537	korB	777	2-oxoglutarate oxidoreductase subunit KorB		18	-0.291139	-69.6667	-2	-40.5654	0.0236424	0.00940768	0.0104935	2.33395e-06	8	41	10	20
	710781_T_C-core	834	snp	1005	g00526	g00526	Cj0834c	NA	386	hypothetical protein		12	-0.291139	-69.6667	-2	-40.5654	0.0236424	0.00940768	0.0104935	2.33395e-06	5	44	7	23
	508698_T_C-core	1019	snp	504	g00137	g00137	Cj1019c	livJ	254	Leu/Ile/Val-binding protein		6	-0.291139	-69.6667	-2	-40.5654	0.0236424	0.00940768	0.0104935	2.33395e-06	2	47	4	26
	1120854_T_C-core	1254	snp	3	g00470	g00470	Cj1254	NA	785	hypothetical protein		12	-0.291139	-69.6667	-2	-40.5654	0.0236424	0.00940768	0.0104935	2.33395e-06	5	44	7	23
	7320_A_G-core	1729	snp	501	g00212	g00212	Cj1729c	flgE	1	Flagellar hook protein FlgE		16	-0.291139	-69.6667	-2	-40.5654	0.0236424	0.00940768	0.0104935	2.33395e-06	7	42	9	21
	7390_A_T-core	1729	snp	571	g00212	g00212	Cj1729c	flgE	1	Flagellar hook protein FlgE		14	-0.291139	-69.6667	-2	-40.5654	0.0236424	0.00940768	0.0104935	2.33395e-06	6	43	8	22
	7392_A_G-core	1729	snp	573	g00212	g00212	Cj1729c	flgE	1	Flagellar hook protein FlgE		14	-0.291139	-69.6667	-2	-40.5654	0.0236424	0.00940768	0.0104935	2.33395e-06	6	43	8	22
	7396_G_T-core	1729	snp	577	g00212	g00212	Cj1729c	flgE	1	Flagellar hook protein FlgE		14	-0.291139	-69.6667	-2	-40.5654	0.0236424	0.00940768	0.0104935	2.33395e-06	6	43	8	22
	7398_A_T-core	1729	snp	579	g00212	g00212	Cj1729c	flgE	1	Flagellar hook protein FlgE		14	-0.291139	-69.6667	-2	-40.5654	0.0236424	0.00940768	0.0104935	2.33395e-06	6	43	8	22
	7410_A_G-core	1729	snp	591	g00212	g00212	Cj1729c	flgE	1	Flagellar hook protein FlgE		14	-0.291139	-69.6667	-2	-40.5654	0.0236424	0.00940768	0.0104935	2.33395e-06	6	43	8	22
	7423_A_C-core	1729	snp	604	g00212	g00212	Cj1729c	flgE	1	Flagellar hook protein FlgE		14	-0.291139	-69.6667	-2	-40.5654	0.0236424	0.00940768	0.0104935	2.33395e-06	6	43	8	22
	7615_G_A-core	1729	snp	796	g00212	g00212	Cj1729c	flgE	1	Flagellar hook protein FlgE		14	-0.291139	-69.6667	-2	-40.5654	0.0236424	0.00940768	0.0104935	2.33395e-06	6	43	8	22
	7709_A_G-core	1729	snp	890	g00212	g00212	Cj1729c	flgE	1	Flagellar hook protein FlgE		14	-0.291139	-69.6667	-2	-40.5654	0.0236424	0.00940768	0.0104935	2.33395e-06	6	43	8	22
	7719_T_G-core	1729	snp	900	g00212	g00212	Cj1729c	flgE	1	Flagellar hook protein FlgE		16	-0.291139	-69.6667	-2	-40.5654	0.0236424	0.00940768	0.0104935	2.33395e-06	7	42	9	21
	7725_T_A-core	1729	snp	906	g00212	g00212	Cj1729c	flgE	1	Flagellar hook protein FlgE		14	-0.291139	-69.6667	-2	-40.5654	0.0236424	0.00940768	0.0104935	2.33395e-06	6	43	8	22
	7735_A_G-core	1729	snp	916	g00212	g00212	Cj1729c	flgE	1	Flagellar hook protein FlgE		14	-0.291139	-69.6667	-2	-40.5654	0.0236424	0.00940768	0.0104935	2.33395e-06	6	43	8	22
	7736_C_T-core	1729	snp	917	g00212	g00212	Cj1729c	flgE	1	Flagellar hook protein FlgE		14	-0.291139	-69.6667	-2	-40.5654	0.0236424	0.00940768	0.0104935	2.33395e-06	6	43	8	22
	7737_T_G-core	1729	snp	918	g00212	g00212	Cj1729c	flgE	1	Flagellar hook protein FlgE		14	-0.291139	-69.6667	-2	-40.5654	0.0236424	0.00940768	0.0104935	2.33395e-06	6	43	8	22
	7740_A_T-core	1729	snp	921	g00212	g00212	Cj1729c	flgE	1	Flagellar hook protein FlgE		14	-0.291139	-69.6667	-2	-40.5654	0.0236424	0.00940768	0.0104935	2.33395e-06	6	43	8	22
	7771_A_G-core	1729	snp	952	g00212	g00212	Cj1729c	flgE	1	Flagellar hook protein FlgE		14	-0.291139	-69.6667	-2	-40.5654	0.0236424	0.00940768	0.0104935	2.33395e-06	6	43	8	22
	7785_A_G-core	1729	snp	966	g00212	g00212	Cj1729c	flgE	1	Flagellar hook protein FlgE		14	-0.291139	-69.6667	-2	-40.5654	0.0236424	0.00940768	0.0104935	2.33395e-06	6	43	8	22
	7791_A_C-core	1729	snp	972	g00212	g00212	Cj1729c	flgE	1	Flagellar hook protein FlgE		14	-0.291139	-69.6667	-2	-40.5654	0.0236424	0.00940768	0.0104935	2.33395e-06	6	43	8	22
	7825_A_G-core	1729	snp	1006	g00212	g00212	Cj1729c	flgE	1	Flagellar hook protein FlgE		14	-0.291139	-69.6667	-2	-40.5654	0.0236424	0.00940768	0.0104935	2.33395e-06	6	43	8	22
	7833_T_G-core	1729	snp	1014	g00212	g00212	Cj1729c	flgE	1	Flagellar hook protein FlgE		14	-0.291139	-69.6667	-2	-40.5654	0.0236424	0.00940768	0.0104935	2.33395e-06	6	43	8	22
	8081_A_A-core	1729	snp	1262	g00212	g00212	Cj1729c	flgE	1	Flagellar hook protein FlgE		14	-0.291139	-69.6667	-2	-40.5654	0.0236424	0.00940768	0.0104935	2.33395e-06	6	43	8	22
	8102_C_C-core	1729	snp	1283	g00212	g00212	Cj1729c	flgE	1	Flagellar hook protein FlgE		14	-0.291139	-69.6667	-2	-40.5654	0.0236424	0.00940768	0.0104935	2.33395e-06	6	43	8	22
	8107_A_A-core	1729	snp	1288	g00212	g00212	Cj1729c	flgE	1	Flagellar hook protein FlgE		14	-0.291139	-69.6667	-2	-40.5654	0.0236424	0.00940768	0.0104935	2.33395e-06	6	43	8	22
	8110_C_C-core	1729	snp	1291	g00212	g00212	Cj1729c	flgE	1	Flagellar hook protein FlgE		14	-0.291139	-69.6667	-2	-40.5654	0.0236424	0.00940768	0.0104935	2.33395e-06	6	43	8	22
	8112_A_A-core	1729	snp	1293	g00212	g00212	Cj1729c	flgE	1	Flagellar hook protein FlgE		14	-0.291139	-69.6667	-2	-40.5654	0.0236424	0.00940768	0.0104935	2.33395e-06	6	43	8	22
	8117_A_A-core	1729	snp	1298	g00212	g00212	Cj1729c	flgE	1	Flagellar hook protein FlgE		14	-0.291139	-69.6667	-2	-40.5654	0.0236424	0.00940768	0.0104935	2.33395e-06	6	43	8	22
	8122_T_T-core	1729	snp	1303	g00212	g00212	Cj1729c	flgE	1	Flagellar hook protein FlgE		14	-0.291139	-69.6667	-2	-40.5654	0.0236424	0.00940768	0.0104935	2.33395e-06	6	43	8	22
	8127_A_A-core	1729	snp	1308	g00212	g00212	Cj1729c	flgE	1	Flagellar hook protein FlgE		14	-0.291139	-69.6667	-2	-40.5654	0.0236424	0.00940768	0.0104935	2.33395e-06	6	43	8	22
	8179_A_T-core	1729	snp	1360	g00212	g00212	Cj1729c	flgE	1	Flagellar hook protein FlgE		14	-0.291139	-69.6667	-2	-40.5654	0.0236424	0.00940768	0.0104935	2.33395e-06	6	43	8	22
	8181_T_G-core	1729	snp	1362	g00212	g00212	Cj1729c	flgE	1	Flagellar hook protein FlgE		14	-0.291139	-69.6667	-2	-40.5654	0.0236424	0.00940768	0.0104935	2.33395e-06	6	43	8	22
	8217_T_A-core	1729	snp	1398	g00212	g00212	Cj1729c	flgE	1	Flagellar hook protein FlgE		14	-0.291139	-69.6667	-2	-40.5654	0.0236424	0.00940768	0.0104935	2.33395e-06	6	43	8	22
	8222_A_T-core	1729	snp	1403	g00212	g00212	Cj1729c	flgE	1	Flagellar hook protein FlgE		14	-0.291139	-69.6667	-2	-40.5654	0.0236424	0.00940768	0.0104935	2.33395e-06	6	43	8	22
	8228_G_A-core	1729	snp	1409	g00212	g00212	Cj1729c	flgE	1	Flagellar hook protein FlgE		16	-0.291139	-69.6667	-2	-40.5654	0.0236424	0.00940768	0.0104935	2.33395e-06	7	42	9	21
	8239_A_A-core	1729	snp	1420	g00212	g00212	Cj1729c	flgE	1	Flagellar hook protein FlgE		14	-0.291139	-69.6667	-2	-40.5654	0.0236424	0.00940768	0.0104935	2.33395e-06	6	43	8	22
	8241_A_A-core	1729	snp	1422	g00212	g00212	Cj1729c	flgE	1	Flagellar hook protein FlgE		14	-0.291139	-69.6667	-2	-40.5654	0.0236424	0.00940768	0.0104935	2.33395e-06	6	43	8	22
	8249_A_A-core	1729	snp	1430	g00212	g00212	Cj1729c	flgE	1	Flagellar hook protein FlgE		14	-0.291139	-69.6667	-2	-40.5654	0.0236424	0.00940768	0.0104935	2.33395e-06	6	43	8	22
	8251_C_C-core	1729	snp	1432	g00212	g00212	Cj1729c	flgE	1	Flagellar hook protein FlgE		14	-0.291139	-69.6667	-2	-40.5654	0.0236424	0.00940768	0.0104935	2.33395e-06	6	43	8	22
	8252_C_C-core	1729	snp	1433	g00212	g00212	Cj1729c	flgE	1	Flagellar hook protein FlgE		14	-0.291139	-69.6667	-2	-40.5654	0.0236424	0.00940768	0.0104935	2.33395e-06	6	43	8	22
	8260_T_T-core	1729	snp	1441	g00212	g00212	Cj1729c	flgE	1	Flagellar hook protein FlgE		14	-0.291139	-69.6667	-2	-40.5654	0.0236424	0.00940768	0.0104935	2.33395e-06	6	43	8	22
	8261_G_G-core	1729	snp	1442	g00212	g00212	Cj1729c	flgE	1	Flagellar hook protein FlgE		14	-0.291139	-69.6667	-2	-40.5654	0.0236424	0.00940768	0.0104935	2.33395e-06	6	43	8	22
	8262_G_G-core	1729	snp	1443	g00212	g00212	Cj1729c	flgE	1	Flagellar hook protein FlgE		14	-0.291139	-69.6667	-2	-40.5654	0.0236424	0.00940768	0.0104935	2.33395e-06	6	43	8	22
	8271_T_A-core	1729	snp	1452	g00212	g00212	Cj1729c	flgE	1	Flagellar hook protein FlgE		14	-0.291139	-69.6667	-2	-40.5654	0.0236424	0.00940768	0.0104935	2.33395e-06	6	43	8	22
	8272_A_G-core	1729	snp	1453	g00212	g00212	Cj1729c	flgE	1	Flagellar hook protein FlgE		14	-0.291139	-69.6667	-2	-40.5654	0.0236424	0.00940768	0.0104935	2.33395e-06	6	43	8	22
	8287_C_A-core	1729	snp	1468	g00212	g00212	Cj1729c	flgE	1	Flagellar hook protein FlgE		14	-0.291139	-69.6667	-2	-40.5654	0.0236424	0.00940768	0.0104935	2.33395e-06	6	43	8	22
	8288_C_T-core	1729	snp	1469	g00212	g00212	Cj1729c	flgE	1	Flagellar hook protein FlgE		14	-0.291139	-69.6667	-2	-40.5654	0.0236424	0.00940768	0.0104935	2.33395e-06	6	43	8	22
	8313_T_A-core	1729	snp	1494	g00212	g00212	Cj1729c	flgE	1	Flagellar hook protein FlgE		14	-0.291139	-69.6667	-2	-40.5654	0.0236424	0.00940768	0.0104935	2.33395e-06	6	43	8	22
	8340_A_C-core	1729	snp	1521	g00212	g00212	Cj1729c	flgE	1	Flagellar hook protein FlgE		14	-0.291139	-69.6667	-2	-40.5654	0.0236424	0.00940768	0.0104935	2.33395e-06	6	43	8	22
	8344_C_A-core	1729	snp	1525	g00212	g00212	Cj1729c	flgE	1	Flagellar hook protein FlgE		14	-0.291139	-69.6667	-2	-40.5654	0.0236424	0.00940768	0.0104935	2.33395e-06	6	43	8	22
	8356_A_C-core	1729	snp	1537	g00212	g00212	Cj1729c	flgE	1	Flagellar hook protein FlgE		14	-0.291139	-69.6667	-2	-40.5654	0.0236424	0.00940768	0.0104935	2.33395e-06	6	43	8	22
	8357_G_A-core	1729	snp	1538	g00212	g00212	Cj1729c	flgE	1	Flagellar hook protein FlgE		14	-0.291139	-69.6667	-2	-40.5654	0.0236424	0.00940768	0.0104935	2.33395e-06	6	43	8	22
	8358_A_C-core	1729	snp	1539	g00212	g00212	Cj1729c	flgE	1	Flagellar hook protein FlgE		14	-0.291139	-69.6667	-2	-40.5654	0.0236424	0.00940768	0.0104935	2.33395e-06	6	43	8	22
	8364_A_C-core	1729	snp	1545	g00212	g00212	Cj1729c	flgE	1	Flagellar hook protein FlgE		14	-0.291139	-69.6667	-2	-40.5654	0.0236424	0.00940768	0.0104935	2.33395e-06	6	43	8	22
	8495_C_A-core	1729	snp	1676	g00212	g00212	Cj1729c	flgE	1	Flagellar hook protein FlgE		14	-0.291139	-69.6667	-2	-40.5654	0.0236424	0.00940768	0.0104935	2.33395e-06	6	43	8	22
	8497_G_T-core	1729	snp	1678	g00212	g00212	Cj1729c	flgE	1	Flagellar hook protein FlgE		14	-0.291139	-69.6667	-2	-40.5654	0.0236424	0.00940768	0.0104935	2.33395e-06	6	43	8	22
	8499_A_T-core	1729	snp	1680	g00212	g00212	Cj1729c	flgE	1	Flagellar hook protein FlgE		14	-0.291139	-69.6667	-2	-40.5654	0.0236424	0.00940768	0.0104935	2.33395e-06	6	43	8	22
	8500_A_T-core	1729	snp	1681	g00212	g00212	Cj1729c	flgE	1	Flagellar hook protein FlgE		14	-0.291139	-69.6667	-2	-40.5654	0.0236424	0.00940768	0.0104935	2.33395e-06	6	43	8	22
	8507_A_C-core	1729	snp	1688	g00212	g00212	Cj1729c	flgE	1	Flagellar hook protein FlgE		14	-0.291139	-69.6667	-2	-40.5654	0.0236424	0.00940768	0.0104935	2.33395e-06	6	43	8	22
	8515_A_C-core	1729	snp	1696	g00212	g00212	Cj1729c	flgE	1	Flagellar hook protein FlgE		14	-0.291139	-69.6667	-2	-40.5654	0.0236424	0.00940768	0.0104935	2.33395e-06	6	43	8	22
	8518_G_A-core	1729	snp	1699	g00212	g00212	Cj1729c	flgE	1	Flagellar hook protein FlgE		14	-0.291139	-69.6667	-2	-40.5654	0.0236424	0.00940768	0.0104935	2.33395e-06	6	43	8	22
	8525_C_T-core	1729	snp	1706	g00212	g00212	Cj1729c	flgE	1	Flagellar hook protein FlgE		14	-0.291139	-69.6667	-2	-40.5654	0.0236424	0.00940768	0.0104935	2.33395e-06	6	43	8	22
	8551_G_C-core	1729	snp	1732	g00212	g00212	Cj1729c	flgE	1	Flagellar hook protein FlgE		14	-0.291139	-69.6667	-2	-40.5654	0.0236424	0.00940768	0.0104935	2.33395e-06	6	43	8	22
	8578_C_T-core	1729	snp	1759	g00212	g00212	Cj1729c	flgE	1	Flagellar hook protein FlgE		14	-0.291139	-69.6667	-2	-40.5654	0.0236424	0.00940768	0.0104935	2.33395e-06	6	43	8	22
	8580_A_G-core	1729	snp	1761	g00212	g00212	Cj1729c	flgE	1	Flagellar hook protein FlgE		14	-0.291139	-69.6667	-2	-40.5654	0.0236424	0.00940768	0.0104935	2.33395e-06	6	43	8	22
	8584_A_T-core	1729	snp	1765	g00212	g00212	Cj1729c	flgE	1	Flagellar hook protein FlgE		14	-0.291139	-69.6667	-2	-40.5654	0.0236424	0.00940768	0.0104935	2.33395e-06	6	43	8	22
	8586_A_T-core	1729	snp	1767	g00212	g00212	Cj1729c	flgE	1	Flagellar hook protein FlgE		14	-0.291139	-69.6667	-2	-40.5654	0.0236424	0.00940768	0.0104935	2.33395e-06	6	43	8	22
	8589_A_C-core	1729	snp	1770	g00212	g00212	Cj1729c	flgE	1	Flagellar hook protein FlgE		14	-0.291139	-69.6667	-2	-40.5654	0.0236424	0.00940768	0.0104935	2.33395e-06	6	43	8	22
	8613_A_C-core	1729	snp	1794	g00212	g00212	Cj1729c	flgE	1	Flagellar hook protein FlgE		14	-0.291139	-69.6667	-2	-40.5654	0.0236424	0.00940768	0.0104935	2.33395e-06	6	43	8	22
	8633_A_G-core	1729	snp	1814	g00212	g00212	Cj1729c	flgE	1	Flagellar hook protein FlgE		14	-0.291139	-69.6667	-2	-40.5654	0.0236424	0.00940768	0.0104935	2.33395e-06	6	43	8	22
	8670_T_C-core	1729	snp	1851	g00212	g00212	Cj1729c	flgE	1	Flagellar hook protein FlgE		14	-0.291139	-69.6667	-2	-40.5654	0.0236424	0.00940768	0.0104935	2.33395e-06	6	43	8	22
	8679_T_A-core	1729	snp	1860	g00212	g00212	Cj1729c	flgE	1	Flagellar hook protein FlgE		14	-0.291139	-69.6667	-2	-40.5654	0.0236424	0.00940768	0.0104935	2.33395e-06	6	43	8	22
	8680_T_C-core	1729	snp	1861	g00212	g00212	Cj1729c	flgE	1	Flagellar hook protein FlgE		14	-0.291139	-69.6667	-2	-40.5654	0.0236424	0.00940768	0.0104935	2.33395e-06	6	43	8	22
	8689_G_T-core	1729	snp	1870	g00212	g00212	Cj1729c	flgE	1	Flagellar hook protein FlgE		14	-0.291139	-69.6667	-2	-40.5654	0.0236424	0.00940768	0.0104935	2.33395e-06	6	43	8	22
	8694_A_C-core	1729	snp	1875	g00212	g00212	Cj1729c	flgE	1	Flagellar hook protein FlgE		14	-0.291139	-69.6667	-2	-40.5654	0.0236424	0.00940768	0.0104935	2.33395e-06	6	43	8	22
	8695_A_C-core	1729	snp	1876	g00212	g00212	Cj1729c	flgE	1	Flagellar hook protein FlgE		14	-0.291139	-69.6667	-2	-40.5654	0.0236424	0.00940768	0.0104935	2.33395e-06	6	43	8	22
	8699_T_C-core	1729	snp	1880	g00212	g00212	Cj1729c	flgE	1	Flagellar hook protein FlgE		14	-0.291139	-69.6667	-2	-40.5654	0.0236424	0.00940768	0.0104935	2.33395e-06	6	43	8	22
	8703_A_C-core	1729	snp	1884	g00212	g00212	Cj1729c	flgE	1	Flagellar hook protein FlgE		14	-0.291139	-69.6667	-2	-40.5654	0.0236424	0.00940768	0.0104935	2.33395e-06	6	43	8	22
	8710_A_G-core	1729	snp	1891	g00212	g00212	Cj1729c	flgE	1	Flagellar hook protein FlgE		14	-0.291139	-69.6667	-2	-40.5654	0.0236424	0.00940768	0.0104935	2.33395e-06	6	43	8	22
	8715_A_G-core	1729	snp	1896	g00212	g00212	Cj1729c	flgE	1	Flagellar hook protein FlgE		14	-0.291139	-69.6667	-2	-40.5654	0.0236424	0.00940768	0.0104935	2.33395e-06	6	43	8	22
	8726_A_T-core	1729	snp	1907	g00212	g00212	Cj1729c	flgE	1	Flagellar hook protein FlgE		14	-0.291139	-69.6667	-2	-40.5654	0.0236424	0.00940768	0.0104935	2.33395e-06	6	43	8	22
	8727_A_T-core	1729	snp	1908	g00212	g00212	Cj1729c	flgE	1	Flagellar hook protein FlgE		14	-0.291139	-69.6667	-2	-40.5654	0.0236424	0.00940768	0.0104935	2.33395e-06	6	43	8	22
	8730_T_A-core	1729	snp	1911	g00212	g00212	Cj1729c	flgE	1	Flagellar hook protein FlgE		14	-0.291139	-69.6667	-2	-40.5654	0.0236424	0.00940768	0.0104935	2.33395e-06	6	43	8	22
	8733_G_A-core	1729	snp	1914	g00212	g00212	Cj1729c	flgE	1	Flagellar hook protein FlgE		14	-0.291139	-69.6667	-2	-40.5654	0.0236424	0.00940768	0.0104935	2.33395e-06	6	43	8	22
	1183434_G_A-core	2852	snp	180	g00216_1	g00216_1	2000	NA	852	hypothetical protein		6	-0.291139	-69.6667	-2	-40.5654	0.0236424	0.00940768	0.0104935	2.33395e-06	2	47	4	26
	1227810_C_C-core	530	snp	1395	g01076	g01076	Cj0530	NA	896	hypothetical protein		73	0.291139	69.6667	2	40.5654	0.0236424	0.00940768	0.0104935	2.33395e-06	47	2	26	4
	1228563_T_T-core	530	snp	2148	g01076	g01076	Cj0530	NA	896	hypothetical protein		73	0.291139	69.6667	2	40.5654	0.0236424	0.00940768	0.0104935	2.33395e-06	47	2	26	4
	7773_A_A-core	1729	snp	954	g00212	g00212	Cj1729c	flgE	1	Flagellar hook protein FlgE		65	0.291139	69.6667	2	40.5654	0.0236424	0.00940768	0.0104935	2.33395e-06	43	6	22	8
	8633_A_A-core	1729	snp	1814	g00212	g00212	Cj1729c	flgE	1	Flagellar hook protein FlgE		65	0.291139	69.6667	2	40.5654	0.0236424	0.00940768	0.0104935	2.33395e-06	43	6	22	8
	8727_A_A-core	1729	snp	1908	g00212	g00212	Cj1729c	flgE	1	Flagellar hook protein FlgE		63	0.291139	69.6667	2	40.5654	0.0236424	0.00940768	0.0104935	2.33395e-06	42	7	21	9
	1322422_T_C-core	1334	snp	853	g00274	g00274	Cj1334	NA	1003	hypothetical protein		54	0.265823	66	3	52.6329	0.0547157	0.0244414	0.00185644	2.48267e-06	37	12	17	13
	8904_C_T-core	1729	snp	2085	g00212	g00212	Cj1729c	flgE	1	Flagellar hook protein FlgE		13	-0.367089	-64.3333	-1	-23.616	0.00126731	0.0337548	0.0590258	2.52499e-06	4	45	9	21
	1163544_G_G-core	140	snp	906	g00247	g00247	Cj0140	NA	834	hypothetical protein		68	0.367089	64.3333	1	23.616	0.00126731	0.0337548	0.0590258	2.52499e-06	46	3	22	8
	1163548_A_A-core	140	snp	910	g00247	g00247	Cj0140	NA	834	hypothetical protein		68	0.367089	64.3333	1	23.616	0.00126731	0.0337548	0.0590258	2.52499e-06	46	3	22	8
	1163569_T_T-core	140	snp	931	g00247	g00247	Cj0140	NA	834	hypothetical protein		68	0.367089	64.3333	1	23.616	0.00126731	0.0337548	0.0590258	2.52499e-06	46	3	22	8
	1163585_T_T-core	140	snp	947	g00247	g00247	Cj0140	NA	834	hypothetical protein		68	0.367089	64.3333	1	23.616	0.00126731	0.0337548	0.0590258	2.52499e-06	46	3	22	8
	1163592_A_A-core	140	snp	954	g00247	g00247	Cj0140	NA	834	hypothetical protein		68	0.367089	64.3333	1	23.616	0.00126731	0.0337548	0.0590258	2.52499e-06	46	3	22	8
	1163599_G_G-core	140	snp	961	g00247	g00247	Cj0140	NA	834	hypothetical protein		68	0.367089	64.3333	1	23.616	0.00126731	0.0337548	0.0590258	2.52499e-06	46	3	22	8
	1163604_T_T-core	140	snp	966	g00247	g00247	Cj0140	NA	834	hypothetical protein		68	0.367089	64.3333	1	23.616	0.00126731	0.0337548	0.0590258	2.52499e-06	46	3	22	8
	1163608_G_G-core	140	snp	970	g00247	g00247	Cj0140	NA	834	hypothetical protein		68	0.367089	64.3333	1	23.616	0.00126731	0.0337548	0.0590258	2.52499e-06	46	3	22	8
	1163609_T_T-core	140	snp	971	g00247	g00247	Cj0140	NA	834	hypothetical protein		68	0.367089	64.3333	1	23.616	0.00126731	0.0337548	0.0590258	2.52499e-06	46	3	22	8
	1163615_A_A-core	140	snp	977	g00247	g00247	Cj0140	NA	834	hypothetical protein		68	0.367089	64.3333	1	23.616	0.00126731	0.0337548	0.0590258	2.52499e-06	46	3	22	8
	1163629_T_T-core	140	snp	991	g00247	g00247	Cj0140	NA	834	hypothetical protein		68	0.367089	64.3333	1	23.616	0.00126731	0.0337548	0.0590258	2.52499e-06	46	3	22	8
	1163643_T_T-core	140	snp	1005	g00247	g00247	Cj0140	NA	834	hypothetical protein		68	0.367089	64.3333	1	23.616	0.00126731	0.0337548	0.0590258	2.52499e-06	46	3	22	8
	1163645_A_A-core	140	snp	1007	g00247	g00247	Cj0140	NA	834	hypothetical protein		68	0.367089	64.3333	1	23.616	0.00126731	0.0337548	0.0590258	2.52499e-06	46	3	22	8
	1163655_T_T-core	140	snp	1017	g00247	g00247	Cj0140	NA	834	hypothetical protein		68	0.367089	64.3333	1	23.616	0.00126731	0.0337548	0.0590258	2.52499e-06	46	3	22	8
	g00596_00016-aa	990	accessory_allele		g00596	g00596_00016	Cj0990c	NA	1048	hypothetical protein		10	-0.291139	-76.3333	-1	-22.2236	0.0236424	0.00185355	0.0590258	2.58665e-06	4	45	6	24
	1104013_A_G-core	168	snp	61	g00544	g00544	Cj0168c	NA	757	hypothetical protein		18	-0.291139	-76.3333	-1	-22.2236	0.0236424	0.00185355	0.0590258	2.58665e-06	8	41	10	20
	45032_C_T-core	338	snp	578	g02164	g02164	Cj0338c	polA	10	DNA polymerase I		10	-0.291139	-76.3333	-1	-22.2236	0.0236424	0.00185355	0.0590258	2.58665e-06	4	45	6	24
	656218_C_T-core	662	snp	949	g03306	g03306	Cj0662c	clpY	358	ATP-dependent protease ATPase subunit ClpY		6	-0.291139	-76.3333	-1	-22.2236	0.0236424	0.00185355	0.0590258	2.58665e-06	2	47	4	26
	131482_G_A-core	981	snp	94	g00881	g00881	Cj0981c	proP	28	Proline/betaine transporter		10	-0.291139	-76.3333	-1	-22.2236	0.0236424	0.00185355	0.0590258	2.58665e-06	4	45	6	24
	7492_T_G-core	1729	snp	673	g00212	g00212	Cj1729c	flgE	1	Flagellar hook protein FlgE		20	-0.291139	-76.3333	-1	-22.2236	0.0236424	0.00185355	0.0590258	2.58665e-06	9	40	11	19
	1323472_C_C-core	570	snp	25	g00286	g00286	Cj0570	NA	1004	hypothetical protein		57	0.291139	76.3333	1	22.2236	0.0236424	0.00185355	0.0590258	2.58665e-06	39	10	18	12
	1323564_C_C-core	570	snp	117	g00286	g00286	Cj0570	NA	1004	hypothetical protein		57	0.291139	76.3333	1	22.2236	0.0236424	0.00185355	0.0590258	2.58665e-06	39	10	18	12
	980283_A_A-core	2634	snp	438	g00187_1	g00187_1	2000	NA	634	hypothetical protein		71	0.291139	76.3333	1	22.2236	0.0236424	0.00185355	0.0590258	2.58665e-06	46	3	25	5
	517050_G_A-core	578	snp	435	g01014	g01014	Cj0578c	tatC	263	Sec-independent protein translocase protein TatC		15	-0.21519	-78.6667	-2	-33.8565	0.2581	0.00100714	0.0104935	2.7277e-06	8	41	7	23
	517083_G_A-core	578	snp	468	g01014	g01014	Cj0578c	tatC	263	Sec-independent protein translocase protein TatC		15	-0.21519	-78.6667	-2	-33.8565	0.2581	0.00100714	0.0104935	2.7277e-06	8	41	7	23
	517147_A_G-core	578	snp	532	g01014	g01014	Cj0578c	tatC	263	Sec-independent protein translocase protein TatC		15	-0.21519	-78.6667	-2	-33.8565	0.2581	0.00100714	0.0104935	2.7277e-06	8	41	7	23
	845612_A_G-core	822	snp	383	g00812	g00812	Cj0822	coaBC	517	Coenzyme A biosynthesis bifunctional protein CoaBC: upregulated by CosR knockdown		25	0.139241	8	6	6.68354	0.622866	0.952772	4.62521e-06	2.74483e-06	20	29	5	25
	g00188_1_00052-ff	3107	fission_fusion		g00188_1	g00188_1_00052	2000	NA	1107	hypothetical protein		18	-0.240506	-70	-3	-50.5063	0.168734	0.00895037	0.00185644	2.80366e-06	9	40	9	21
	g00188_1_00072-ff	3107	fission_fusion		g00188_1	g00188_1_00072	2000	NA	1107	hypothetical protein		18	-0.240506	-70	-3	-50.5063	0.168734	0.00895037	0.00185644	2.80366e-06	9	40	9	21
	g00188_1_00094-ff	3107	fission_fusion		g00188_1	g00188_1_00094	2000	NA	1107	hypothetical protein		18	-0.240506	-70	-3	-50.5063	0.168734	0.00895037	0.00185644	2.80366e-06	9	40	9	21
	1316178_G_G-core	729	snp	417	g01122	g01122	Cj0729	NA	994	hypothetical protein		51	0.240506	70	3	50.5063	0.168734	0.00895037	0.00185644	2.80366e-06	35	14	16	14
	1157904_T_A-core	1445	snp	114	g00618	g00618	Cj1445c	NA	827	hypothetical protein		55	0.240506	70	3	50.5063	0.168734	0.00895037	0.00185644	2.80366e-06	37	12	18	12
	979953_T_T-core	2634	snp	108	g00187_1	g00187_1	2000	NA	634	hypothetical protein		69	0.341772	76	0	0	0.00383141	0.0021594	0.339411	2.80813e-06	46	3	23	7
	979995_T_T-core	2634	snp	150	g00187_1	g00187_1	2000	NA	634	hypothetical protein		69	0.341772	76	0	0	0.00383141	0.0021594	0.339411	2.80813e-06	46	3	23	7
	980902_G_G-core	2634	snp	1057	g00187_1	g00187_1	2000	NA	634	hypothetical protein		69	0.341772	76	0	0	0.00383141	0.0021594	0.339411	2.80813e-06	46	3	23	7
	g00526_00024-c	834	core_allele		g00526	g00526_00024	Cj0834c	NA	386	hypothetical protein		22	-0.139241	-68.3333	-4	-38.0591	0.622866	0.0148354	0.000309889	2.86352e-06	13	36	9	21
	107879_T_C-core	508	snp	170	g00101	g00101	Cj0508	pbpF	23	Penicillin-binding protein 1F		9	-0.367089	-71	0	0	0.00126731	0.00678981	0.339411	2.92056e-06	2	47	7	23
	949083_C_T-core	511	snp	741	g03302	g03302	Cj0511	ctpB	607	Carboxy-terminal processing protease CtpB		7	-0.367089	-71	0	0	0.00126731	0.00678981	0.339411	2.92056e-06	1	48	6	24
	118683_C_T-core	1661	snp	873	g00972	g00972	Cj1661	macB	24	Macrolide export ATP-binding/permease protein MacB		9	-0.367089	-71	0	0	0.00126731	0.00678981	0.339411	2.92056e-06	2	47	7	23
	7650_T_C-core	1729	snp	831	g00212	g00212	Cj1729c	flgE	1	Flagellar hook protein FlgE		9	-0.367089	-71	0	0	0.00126731	0.00678981	0.339411	2.92056e-06	2	47	7	23
	690709_G_G-core	289	snp	607	g01096	g01096	Cj0289c	NA	377	hypothetical protein		74	0.367089	71	0	0	0.00126731	0.00678981	0.339411	2.92056e-06	49	0	25	5
	566241_A_G-core	252	snp	243	g01050	g01050	Cj0252	moaC	316	Cyclic pyranopterin monophosphate synthase		14	-0.240506	-76.6667	-2	-36.8776	0.168734	0.00167606	0.0104935	2.96764e-06	7	42	7	23
	566242_G_A-core	252	snp	244	g01050	g01050	Cj0252	moaC	316	Cyclic pyranopterin monophosphate synthase		14	-0.240506	-76.6667	-2	-36.8776	0.168734	0.00167606	0.0104935	2.96764e-06	7	42	7	23
	566250_T_A-core	252	snp	252	g01050	g01050	Cj0252	moaC	316	Cyclic pyranopterin monophosphate synthase		14	-0.240506	-76.6667	-2	-36.8776	0.168734	0.00167606	0.0104935	2.96764e-06	7	42	7	23
	857136_A_G-core	1287	snp	234	g01366	g01366	Cj1287c	maeB	524	NADP-dependent malic enzyme		22	-0.240506	-76.6667	-2	-36.8776	0.168734	0.00167606	0.0104935	2.96764e-06	11	38	11	19
	644799_C_T-core	1646	snp	507	g01152	g01152	Cj1646	NA	352	hypothetical protein		22	-0.240506	-76.6667	-2	-36.8776	0.168734	0.00167606	0.0104935	2.96764e-06	11	38	11	19
	224733_A_G-core	1408	snp	273	g00111	g00111	Cj1408	fliL	61	hypothetical protein		13	-0.265823	-65	-3	-51.8354	0.0547157	0.0296441	0.00185644	3.01115e-06	6	43	7	23
	892360_C_C-core	145	snp	1558	g00257_1	g00257_1	Cj0145	NA	560	hypothetical protein		70	0.265823	65	3	51.8354	0.0547157	0.0296441	0.00185644	3.01115e-06	45	4	25	5
	761271_A_A-core	665	snp	939	g03347	g03347	Cj0665c	argG	425	Argininosuccinate synthase		30	-0.139241	-59.6667	-5	-41.5401	0.622866	0.104242	4.91429e-05	3.1908e-06	17	32	13	17
	950049_G_G-core	138	snp	30	g00245	g00245	Cj0138	rimP	608	Ribosome maturation factor RimP		21	-0.265823	-71.6667	-2	-38.1013	0.0547157	0.0057503	0.0104935	3.30157e-06	10	39	11	19
	975816_T_C-core	664	snp	348	g01603	g01603	Cj0664c	rplI	628	50S ribosomal protein L9		17	-0.265823	-71.6667	-2	-38.1013	0.0547157	0.0057503	0.0104935	3.30157e-06	8	41	9	21
	347274_A_G-core	882	snp	327	g00157	g00157	Cj0882c	flhA	123	Flagellar biosynthesis protein FlhA		9	-0.265823	-71.6667	-2	-38.1013	0.0547157	0.0057503	0.0104935	3.30157e-06	4	45	5	25
	988089_G_A-core	1091	snp	825	g03381	g03381	Cj1091c	leuS	642	Leucine--tRNA ligase		7	-0.265823	-71.6667	-2	-38.1013	0.0547157	0.0057503	0.0104935	3.30157e-06	3	46	4	26
	8772_T_C-core	1729	snp	1953	g00212	g00212	Cj1729c	flgE	1	Flagellar hook protein FlgE		21	-0.265823	-71.6667	-2	-38.1013	0.0547157	0.0057503	0.0104935	3.30157e-06	10	39	11	19
	361476_T_C-core	1050	snp	348	g00432	g00432	Cj1050c	cobB	130	NAD-dependent protein deacylase		41	0.0886076	12	6	6.37975	0.78784	0.928394	4.62521e-06	3.383e-06	27	22	14	16
	361455_C_C-core	1050	snp	327	g00432	g00432	Cj1050c	cobB	130	NAD-dependent protein deacylase (global regulation gene: cj1050)		37	-0.0632911	-17	-6	-6.4557	0.853902	0.891984	4.62521e-06	3.52287e-06	22	27	15	15
	478179_G_A-core	268	snp	930	g00112	g00112	Cj0268c	NA	225	putative protein		10	-0.291139	-60	-3	-52.4051	0.0236424	0.081853	0.00185644	3.59259e-06	4	45	6	24
	478180_C_T-core	268	snp	931	g00112	g00112	Cj0268c	NA	225	putative protein		10	-0.291139	-60	-3	-52.4051	0.0236424	0.081853	0.00185644	3.59259e-06	4	45	6	24
	732247_C_T-core	684	snp	607	g00883	g00883	Cj0684	priA	401	Primosomal protein N'		34	-0.291139	-60	-3	-52.4051	0.0236424	0.081853	0.00185644	3.59259e-06	16	33	18	12
	744855_T_C-core	1342	snp	546	g00178_1	g00178_1	Cj1342c	NA	409	hypothetical protein		16	-0.341772	-47	-3	-48.1899	0.00383141	0.507687	0.00185644	3.61108e-06	6	43	10	20
	744891_T_G-core	1342	snp	582	g00178_1	g00178_1	Cj1342c	NA	409	hypothetical protein		16	-0.341772	-47	-3	-48.1899	0.00383141	0.507687	0.00185644	3.61108e-06	6	43	10	20
	744892_A_G-core	1342	snp	583	g00178_1	g00178_1	Cj1342c	NA	409	hypothetical protein		16	-0.341772	-47	-3	-48.1899	0.00383141	0.507687	0.00185644	3.61108e-06	6	43	10	20
	863313_C_T-core	306	snp	1053	g00388	g00388	Cj0306c	bioF	529	8-amino-7-oxononanoate synthase		15	-0.265823	-78.3333	-1	-20.8228	0.0547157	0.0011193	0.0590258	3.61494e-06	7	42	8	22
	1220028_T_C-core	463	snp	528	g02151	g02151	Cj0463	NA	888	putative zinc protease		11	-0.265823	-78.3333	-1	-20.8228	0.0547157	0.0011193	0.0590258	3.61494e-06	5	44	6	24
	518640_C_T-core	621	snp	819	g00393	g00393	Cj0621	NA	265	hypothetical protein		38	-0.291139	-47.3333	-4	-55.1224	0.0236424	0.505416	0.000309889	3.70294e-06	18	31	20	10
	731778_T_C-core	684	snp	138	g00883	g00883	Cj0684	priA	401	Primosomal protein N'		40	-0.291139	-47.3333	-4	-55.1224	0.0236424	0.505416	0.000309889	3.70294e-06	19	30	21	9
	617511_A_A-core	307	snp	342	g00304	g00304	Cj0307	bioA	339	Adenosylmethionine-8-amino-7-oxononanoate aminotransferase		39	0.291139	47.3333	4	55.1224	0.0236424	0.505416	0.000309889	3.70294e-06	30	19	9	21
	g00260_00050-aa	3267	accessory_allele		g00260	g00260_00050	2000	NA	1267	hypothetical protein		13	-0.316456	-64.6667	-2	-40.9283	0.0111965	0.032902	0.0104935	3.86565e-06	5	44	8	22
	g00506_00002-aa	3339	accessory_allele		g00506	g00506_00002	2000	NA	1339	hypothetical protein		11	-0.316456	-64.6667	-2	-40.9283	0.0111965	0.032902	0.0104935	3.86565e-06	4	45	7	23
	4323_C_T-core	2	snp	441	g00153	g00153	Cj0002	dnaN	1	Beta sliding clamp		7	-0.316456	-64.6667	-2	-40.9283	0.0111965	0.032902	0.0104935	3.86565e-06	2	47	5	25
	1009104_T_C-core	36	snp	993	g00692	g00692	Cj0036	NA	668	hypothetical protein		5	-0.316456	-64.6667	-2	-40.9283	0.0111965	0.032902	0.0104935	3.86565e-06	1	48	4	26
	871689_C_T-core	123	snp	609	g00707	g00707	Cj0123c	dus	539	putative tRNA-dihydrouridine synthase		7	-0.316456	-64.6667	-2	-40.9283	0.0111965	0.032902	0.0104935	3.86565e-06	2	47	5	25
	310753_C_T-core	174	snp	1219	g01284	g01284	Cj0174c	NA	104	hypothetical protein		9	-0.316456	-64.6667	-2	-40.9283	0.0111965	0.032902	0.0104935	3.86565e-06	3	46	6	24
	260939_G_A-core	256	snp	1418	g00421	g00421	Cj0256	eptA	80	Phosphoethanolamine transferase EptA		3	-0.316456	-64.6667	-2	-40.9283	0.0111965	0.032902	0.0104935	3.86565e-06	0	49	3	27
	859284_T_T-core	720	snp	630	g00505	g00505	Cj0720c	flaC	526	Secreted flagellin C		13	-0.316456	-64.6667	-2	-40.9283	0.0111965	0.032902	0.0104935	3.86565e-06	5	44	8	22
	1289202_G_A-core	728	snp	1113	g00311	g00311	Cj0728	NA	961	hypothetical protein		15	-0.316456	-64.6667	-2	-40.9283	0.0111965	0.032902	0.0104935	3.86565e-06	6	43	9	21
	245250_A_G-core	1295	snp	1209	g00213_1	g00213_1	Cj1295	NA	71	Putative polysaccharide biosynthesis protein with aminopeptidase-like domain protein		17	-0.316456	-64.6667	-2	-40.9283	0.0111965	0.032902	0.0104935	3.86565e-06	7	42	10	20
	1123377_C_T-core	1481	snp	309	g00750	g00750	Cj1481c	addA	788	ATP-dependent helicase/nuclease subunit A		13	-0.316456	-64.6667	-2	-40.9283	0.0111965	0.032902	0.0104935	3.86565e-06	5	44	8	22
	1124913_A_T-core	1481	snp	1845	g00750	g00750	Cj1481c	addA	788	ATP-dependent helicase/nuclease subunit A		17	-0.316456	-64.6667	-2	-40.9283	0.0111965	0.032902	0.0104935	3.86565e-06	7	42	10	20
	1174929_G_T-core	1515	snp	141	g01442	g01442	Cj1515c	nspC	841	Carboxynorspermidine/carboxyspermidine decarboxylase		13	-0.316456	-64.6667	-2	-40.9283	0.0111965	0.032902	0.0104935	3.86565e-06	5	44	8	22
	1174941_T_C-core	1515	snp	153	g01442	g01442	Cj1515c	nspC	841	Carboxynorspermidine/carboxyspermidine decarboxylase		13	-0.316456	-64.6667	-2	-40.9283	0.0111965	0.032902	0.0104935	3.86565e-06	5	44	8	22
	343270_A_G-core	1519	snp	493	g00749	g00749	Cj1519	moeA	121	Molybdopterin molybdenumtransferase		9	-0.316456	-64.6667	-2	-40.9283	0.0111965	0.032902	0.0104935	3.86565e-06	3	46	6	24
	180392_A_G-core	1669	snp	476	g00524	g00524	Cj1669c	ligA	45	DNA ligase		3	-0.316456	-64.6667	-2	-40.9283	0.0111965	0.032902	0.0104935	3.86565e-06	0	49	3	27
	748081_G_A-core	2412	snp	1411	g00272_1	g00272_1	2000	NA	412	hypothetical protein		5	-0.316456	-64.6667	-2	-40.9283	0.0111965	0.032902	0.0104935	3.86565e-06	1	48	4	26
	1050234_C_T-core	2706	snp	1086	g00242	g00242	2000	NA	706	hypothetical protein		3	-0.316456	-64.6667	-2	-40.9283	0.0111965	0.032902	0.0104935	3.86565e-06	0	49	3	27
	376218_A_A-core	131	snp	762	g00172	g00172	Cj0131	mepM	138	hypothetical protein		72	0.316456	64.6667	2	40.9283	0.0111965	0.032902	0.0104935	3.86565e-06	47	2	25	5
	245253_G_G-core	1295	snp	1212	g00213_1	g00213_1	Cj1295	NA	71	Putative polysaccharide biosynthesis protein with aminopeptidase-like domain protein		58	0.316456	64.6667	2	40.9283	0.0111965	0.032902	0.0104935	3.86565e-06	40	9	18	12
	1162216_T_T-core	1406	snp	358	g00520	g00520	Cj1406c	NA	832	hypothetical protein		76	0.316456	64.6667	2	40.9283	0.0111965	0.032902	0.0104935	3.86565e-06	49	0	27	3
	1162217_A_A-core	1406	snp	359	g00520	g00520	Cj1406c	NA	832	hypothetical protein		76	0.316456	64.6667	2	40.9283	0.0111965	0.032902	0.0104935	3.86565e-06	49	0	27	3
[truncated: 170,967 more rows]
