# Supplementary material for: Campylobacter jejuni genotypes are associated with post-infection irritable bowel syndrome in humans
Source: Commun Biol. 2021 Aug 30;4:1015. doi: 10.1038/s42003-021-02554-8 (PMC8405632; doi:10.1038/s42003-021-02554-8)
Supplement: Supplementary file 11 — Supplementary Data 8 [file 42003_2021_2554_MOESM11_ESM.xlsx]

## Sheet: SD8
Supp Data 8: Predicting risk of PI-IBS
	Identifier	Isolate ID	database identifier	epidemiology	Clonal complex	CPS/Penner types (HS)	LOS Class	weighted_risk	Prediction	Correct?		Label	Clonal complex	(n=)	Average Risk score	Predicted IBS	Correct
	1	E2011035218	6821	PI-IBS	ST-22CC	19	A1	1593	PI-IBS	1		ST-4684CC (n=1)	ST-4684CC	1	1018.33	0	1
	2	E2011037028	6822	PI-IBS	ST-354CC	53	F	1593	PI-IBS	1		ST-441CC (n=1)	ST-441CC	1	1450.33	0	1
	3	E2011037205	6823	PI-IBS	ST-21CC	4-complex	B2	1593	PI-IBS	1		ST-3644 (n=1)	ST-3644	1	1305.67	0	1
	4	E2011038871	6824	PI-IBS	ST-21CC	2	B2	1593	PI-IBS	1		ST-692CC (n=1)	ST-692CC	1	739	0	1
	5	E2012000317	6825	PI-IBS	ST-460CC	4-complex	B1	1442.33	Carrier	0		ST-2083CC (n=1)	ST-2083CC	1	1593	1	1
	6	E2012000859	6826	PI-IBS	ST-48CC	4-complex	B2	1593	PI-IBS	1		ST-443CC (n=1)	ST-443CC	1	1593	1	1
	7	E2012002019	6827	PI-IBS	ST-353CC	3,17	EHOP	1593	PI-IBS	1		ST-61CC (n=1)	ST-61CC	1	1451.67	0	0
	8	E2012002946	6828	PI-IBS	ST-257CC	2	B2	1593	PI-IBS	1		ST-179CC (n=2)	ST-179CC	2	1593	1	1
	9	E2012004327	6829	PI-IBS	ST-45CC	55	EHOP	1593	PI-IBS	1		ST-22CC (n=3)	ST-22CC	3	1593	1	1
	10	E2012005089	6830	PI-IBS	ST-206CC	4-complex	B2	1593	PI-IBS	1		ST-460CC (n=3)	ST-460CC	3	1194.56	0	0.666667
	11	E2012006046	6831	PI-IBS	ST-22CC	19	A1	1593	PI-IBS	1		ST-257CC (n=3)	ST-257CC	3	1255.22	0.333333	0.666667
	12	E2012008617	6832	PI-IBS	ST-21CC	4-complex	B2	1593	PI-IBS	1		ST-52CC (n=3)	ST-52CC	3	1448.56	0.666667	1
	13	E2012010134	6833	PI-IBS	ST-22CC	19	A1	1593	PI-IBS	1		ST-922CC (n=3)	ST-922CC	3	1593	1	1
	14	E2012012194	6834	PI-IBS	ST-206CC	-	EHOP	1593	PI-IBS	1		ST-354CC (n=4)	ST-354CC	4	1522.5	0.5	0.75
	15	E2012012749	6835	PI-IBS	ST-354CC	23,36	B2	1452.33	Carrier	0		ST-607CC (n=4)	ST-607CC	4	1236.83	0.25	0.75
	16	E2012013053	6836	PI-IBS	ST-21CC	2	C	1593	PI-IBS	1		ST-42CC (n=4)	ST-42CC	4	-1343.5	0	1
	17	E2012014781	6837	PI-IBS	ST-607CC	23,36	EHOP	1593	PI-IBS	1		ST-48CC (n=5)	ST-48CC	5	1593	1	0.8
	18	E2012014819	6838	PI-IBS	ST-353CC	3,17	C	1593	PI-IBS	1		ST-45CC (n=5)	ST-45CC	5	1593	1	0.8
	19	E2012015506	6839	PI-IBS	ST-48CC	4-complex	B2	1593	PI-IBS	1		ST-206CC (n=5)	ST-206CC	5	1593	1	0.8
	20	E2012016142	6840	PI-IBS	ST-21CC	-	C	1593	PI-IBS	1		ST-353CC (n=11)	ST-353CC	11	1527.06	0.727273	0.818182
	21	E2012016178	6841	PI-IBS	ST-45CC	53	EHOP	1593	PI-IBS	1		ST-21CC (n=17)	ST-21CC	17	1468.41	0.705882	0.764706
	22	E2012017545	6842	PI-IBS	ST-45CC	6	EHOP	1593	PI-IBS	1
	23	E2012018088	6843	PI-IBS	ST-48CC	4-complex	B2	1593	PI-IBS	1
	24	E2012018854	6844	PI-IBS	ST-353CC	23,36	C	1593	PI-IBS	1
	26	E2012021056	6846	PI-IBS	ST-21CC	1	C	981.667	Carrier	0		Label	LOS Class	(n=)	Average Risk score	Predicted IBS	Correct
	28	E2012022553	6848	PI-IBS	ST-354CC	15	K	1593	PI-IBS	1		A1 (n=5)	A1	5	1593	1	1
	29	E2012021661	6849	PI-IBS	ST-21CC	2	C	1593	PI-IBS	1		A2 (n=3)	A2	3	1545.89	0.666667	0.666667
	30	I2012016200	6850	PI-IBS	ST-48CC	4-complex	B2	1593	PI-IBS	1		B1 (n=10)	B1	10	187.667	0	0.8
	31	E2012015127	6851	carrier	ST-353CC	1	B2	1301.67	Carrier	1		B2 (n=17)	B2	17	1464.37	0.647059	0.882353
	33	E2012015849	6853	carrier	ST-42CC	23,36	B1	-1452.33	Carrier	1		C (n=18)	C	18	1475.33	0.722222	0.666667
	34	E2012018472	6854	carrier	ST-21CC	2	C	1450.33	Carrier	1		EHOP (n=16)	EHOP	16	1584.08	0.9375	0.875
	35	E2012005671	6855	carrier	ST-257CC	11	F	1015.67	Carrier	1		F (n=5)	F	5	1390.33	0.6	0.8
	36	E2012010419	6856	carrier	ST-607CC	4-complex	B1	1017.67	Carrier	1		J (n=1)	J	1	1451.67	0	1
	37	E2012006320	6857	carrier	ST-607CC	10	B2	1025.67	Carrier	1		K (n=2)	K	2	1449.33	0.5	1
	38	E2012018101	6858	carrier	ST-42CC	23,36	B1	-1452.33	Carrier	1		UT (n=2)	-	2	1166	0.5	1
	39	E2012003626	6859	carrier	ST-4684CC	4-complex	B1	1018.33	Carrier	1
	40	E2012015505	6860	carrier	ST-441CC	3,17	EHOP	1450.33	Carrier	1
	42	I2012011474	6862	carrier	ST-206CC	-	C	1593	PI-IBS	0		Label	CPS/Penner types (HS)	(n=)	Average Risk score	Predicted IBS	Correct
	43	E2012016153	6863	carrier	ST-52CC	4-complex	B1	1159.67	Carrier	1		HS:10 (n=1)	10	1	1025.67	0	1
	44	E2012003302	6864	carrier	ST-353CC	15	EHOP	1593	PI-IBS	0		HS:37 (n=1)	37	1	1593	1	1
	45	E2012002502	6865	carrier	ST-460CC	4-complex	B1	1301.67	Carrier	1		HS:55 (n=1)	55	1	1593	1	1
	46	E2012006072	6866	carrier	ST-354CC	53	J	1451.67	Carrier	1		HS:6 (n=1)	6	1	1593	1	1
	47	I2012007641	6867	carrier	ST-460CC	4-complex	B2	839.667	Carrier	1		HS:11 (n=2)	11	2	1086.33	0	0.5
	48	E2012013094	6868	carrier	ST-21CC	2	C	1451.67	Carrier	1		HS:9 (n=2)	9	2	1166	0.5	1
	49	E2012007681	6869	carrier	ST-42CC	23,36	B1	-1017	Carrier	1		HS:15 (n=3)	15	3	1497.22	0.666667	0.666667
	50	E2012012030	6870	carrier	ST-42CC	23,36	B1	-1452.33	Carrier	1		HS:19 (n=3)	19	3	1593	1	1
	51	I2012009768	6871	carrier	ST-21CC	2	C	1593	PI-IBS	0		HS:5 (n=3)	5	3	1593	1	1
	52	E2012007647	6872	carrier	ST-48CC	4-complex	B2	1593	PI-IBS	0		HS:53 (n=3)	53	3	1545.89	0.666667	1
	53	E2012016561	6873	carrier	ST-21CC	1	C	981.667	Carrier	1		HS:1 (n=6)	1	6	1268.33	0.166667	0.833333
	54	E2012007753	6874	carrier	ST-353CC	23,36	C	1593	PI-IBS	0		UT (n=7)	-	7	1593	1	0.571429
	55	E2012017598	6875	carrier	ST-21CC	-	C	1593	PI-IBS	0		HS:23,36 (n=8)	23,36	8	107.167	0.375	0.75
	56	E2012016577	6876	carrier	ST-21CC	2	C	981.667	Carrier	1		HS:3,17 (n=8)	3,17	8	1575.17	0.875	1
	57	E2012007679	6877	carrier	ST-353CC	1	B2	1309.67	Carrier	1		HS:2 (n=12)	2	12	1518.39	0.75	0.833333
	58	E2012012345	6878	carrier	ST-353CC	1	B2	1442.33	Carrier	1		HS:4-complex (n=18)	4-complex	18	1415.11	0.555556	0.777778
	59	E2012017715	6879	carrier	ST-45CC	-	EHOP	1593	PI-IBS	0
	60	E2012011757	6880	carrier	ST-3644	15	K	1305.67	Carrier	1
	63	E2012005153	7735	carrier	ST-692CC	9	-	739	Carrier	1
	69	E2012015896	7736	carrier	ST-21CC	2	C	1593	PI-IBS	0
	70	E2014012956	7737	PI-IBS	ST-21CC	2	A1	1593	PI-IBS	1
	73	E2014015456	7740	PI-IBS	ST-2083CC	9	-	1593	PI-IBS	1
	74	E2014015609	7741	PI-IBS	ST-52CC	5	F	1593	PI-IBS	1
	75	E2014016480	7742	PI-IBS	ST-922CC	3,17	EHOP	1593	PI-IBS	1
	76	E2014016912	7743	PI-IBS	ST-179CC	4-complex	A2	1593	PI-IBS	1
	78	E2014018235	7744	PI-IBS	ST-922CC	3,17	EHOP	1593	PI-IBS	1
	80	E2014020891	7746	PI-IBS	ST-206CC	4-complex	A1	1593	PI-IBS	1
	82	E2015000962	7748	PI-IBS	ST-45CC	-	EHOP	1593	PI-IBS	1
	84	E2015002247	7750	PI-IBS	ST-353CC	3,17	EHOP	1593	PI-IBS	1
	85	E2015004422	7751	PI-IBS	ST-353CC	3,17	EHOP	1593	PI-IBS	1
	87	E2015005812	7753	PI-IBS	ST-443CC	37	EHOP	1593	PI-IBS	1
	88	E2015007018	7754	PI-IBS	ST-61CC	4-complex	A2	1451.67	Carrier	0
	89	E2015007344	7755	PI-IBS	ST-52CC	5	F	1593	PI-IBS	1
	91	E2015009253	7756	PI-IBS	ST-257CC	11	F	1157	Carrier	0
	93	E2015009866	7758	PI-IBS	ST-353CC	5	B2	1593	PI-IBS	1
	94	E2015010261	7759	PI-IBS	ST-21CC	2	C	1593	PI-IBS	1
	98	E2015012059	7763	PI-IBS	ST-206CC	-	C	1593	PI-IBS	1
	99	E2015012403	7764	PI-IBS	ST-922CC	3,17	EHOP	1593	PI-IBS	1
	104	I2014016971	7766	PI-IBS	ST-21CC	2	C	1593	PI-IBS	1
	105	I2015006299	7767	PI-IBS	ST-179CC	1	A2	1593	PI-IBS	1
	106	I2015010177	7768	PI-IBS	ST-607CC	4-complex	B1	1311	Carrier	0
