# Supplementary material for: Campylobacter jejuni genotypes are associated with post-infection irritable bowel syndrome in humans
Source: Commun Biol. 2021 Aug 30;4:1015. doi: 10.1038/s42003-021-02554-8 (PMC8405632; doi:10.1038/s42003-021-02554-8)
Supplement: Supplementary file 12 — Supplementary Data 9 [file 42003_2021_2554_MOESM12_ESM.xlsx]

## Sheet: SD9_virulence
Supp Data 9: Laboratory phenotype data
	Isolate ID	Alias	epidemiology	Sequence Type	species	Invasion (Invaded bacteria/Starting inoculum)	Adhesion (Adhesed bacteria/Starting Innoculum)	Barrier (% drop in baseline TER, 24 h post-infection)
	1	E2011035218	PI-IBS	22	Campylobacter jejuni	0.000172037	0.00142815	-91.6275
	2	E2011037028	PI-IBS	354*	Campylobacter jejuni	0.000108969	0.00127784	-96.1162
	3	E2011037205	PI-IBS	806	Campylobacter jejuni	0.000152672	0.00232698	-67.5304
	4	E2011038871	PI-IBS	4253	Campylobacter jejuni	0.000307758	0.00268757	-87.0274
	5	E2012000317	PI-IBS	3919	Campylobacter jejuni	3.947e-05	0.00148551	-91.0964
	6	E2012000859	PI-IBS	48	Campylobacter jejuni	5.70067e-05	0.00129436	-69.2642
	7	E2012002019	PI-IBS	5	Campylobacter jejuni	0.000557036	0.00238196	-96.6192
	8	E2012002946	PI-IBS	824	Campylobacter jejuni	9.45712e-05	0.000794775	-97.6709
	9	E2012004327	PI-IBS	45	Campylobacter jejuni	0.000916853	0.00458054	-89.1415
	10	E2012005089	PI-IBS	572	Campylobacter jejuni	0.000219521	0.0015215	-83.1371
	11	E2012006046	PI-IBS	22	Campylobacter jejuni	0.000172354	0.00380926	-91.1218
	12	E2012008617	PI-IBS	10347	Campylobacter jejuni	0.000359832	0.00286278	-95.2331
	13	E2012010134	PI-IBS	22	Campylobacter jejuni	0.00955228	0.0023569	-96.8116
	14	E2012012194	PI-IBS	222*	Campylobacter jejuni	3.31894e-05	0.00207332	-75.0903
	15	E2012012749	PI-IBS	2076	Campylobacter jejuni	0.000522247	0.00889204	-91.3706
	16	E2012013053	PI-IBS	2862	Campylobacter jejuni	2.45952e-05	0.000489207	-90.0847
	17	E2012014781	PI-IBS	2118	Campylobacter jejuni	0.000160667	0.0014163	-96.1689
	18	E2012014819	PI-IBS	353	Campylobacter jejuni	0.000247887	0.00249095	-86.2797
	19	E2012015506	PI-IBS	48	Campylobacter jejuni	0.000135087	0.00167588	-97.7325
	20	E2012016142	PI-IBS	50	Campylobacter jejuni	0.000313192	0.00175877	-92.9993
	21	E2012016178	PI-IBS	45	Campylobacter jejuni	0.000185261	0.0021469	-91.1428
	22	E2012017545	PI-IBS	45	Campylobacter jejuni	0.000299648	0.00127505	-95.9809
	23	E2012018088	PI-IBS	918	Campylobacter jejuni	0.000178864	0.000877609	-95.2135
	24	E2012018854	PI-IBS	353	Campylobacter jejuni	0.000243946	0.00184782	-94.4913
	25	E2012019832	NA	1068	Campylobacter coli	0.000922178	0.00144155	-28.7501
	26	E2012021056	PI-IBS	8	Campylobacter jejuni	5.25343e-05	0.000690059	-89.2421
	27	E2012021210	NA	1767	Campylobacter coli	0.00034188	0.00060406	-98.3128
	28	E2012022553	PI-IBS	653	Campylobacter jejuni	9.79894e-05	0.00136402	-97.2525
	29	E2012021661	PI-IBS	982	Campylobacter jejuni	0.000579233	0.00495238	-85.1506
	30	I2012016200	PI-IBS	48	Campylobacter jejuni	4.51164e-05	0.000709406	-91.3789
	31	E2012015127	carrier	1036	Campylobacter jejuni	7.37688e-05	0.00122825	-87.4483
	32	E2012005393	NA	830	Campylobacter coli	5.40133e-07	2.77441e-05	-38.0057
	33	E2012015849	carrier	459	Campylobacter jejuni	0.000556092	0.00152504	-96.7104
	34	E2012018472	carrier	21	Campylobacter jejuni	7.86998e-06	0.000389595	-95.4723
	35	E2012005671	carrier	929	Campylobacter jejuni	3.05664e-05	0.000397124	-86.1102
	36	E2012010419	carrier	607	Campylobacter jejuni	0.00110656	0.00971318	-43.1522
	37	E2012006320	carrier	607	Campylobacter jejuni	5.30952e-05	0.00065873	-64.0728
	38	E2012018101	carrier	459	Campylobacter jejuni	6.67593e-05	0.000663169	-94.0483
	39	E2012003626	carrier	4684*	Campylobacter jejuni	0.000273962	0.0113922	-90.3383
	40	E2012015505	carrier	441	Campylobacter jejuni	0.000295919	0.00250716	-93.0025
	42	I2012011474	carrier	222	Campylobacter jejuni	0.000104686	0.000928935	-44.1605
	43	E2012016153	carrier	10350	Campylobacter jejuni	0.000129783	0.00389899	-85.3108
	44	E2012003302	carrier	353	Campylobacter jejuni	0.000112222	0.000684175	-85.2941
	45	E2012002502	carrier	460	Campylobacter jejuni	7.60298e-05	0.000738329	-84.4361
	46	E2012006072	carrier	354	Campylobacter jejuni	7.86049e-05	0.00109056	-95.0637
	47	I2012007641	carrier	460	Campylobacter jejuni	0.000258896	0.0035449	-87.042
	48	E2012013094	carrier	982	Campylobacter jejuni	3.79141e-05	0.000482721	-83.9096
	49	E2012007681	carrier	42	Campylobacter jejuni	2.80294e-05	0.000461612	-84.4718
	50	E2012012030	carrier	459	Campylobacter jejuni	2.17377e-05	0.000389954	-81.4515
	51	I2012009768	carrier	982	Campylobacter jejuni	0.000502757	0.00265397	-94.4322
	52	E2012007647	carrier	48	Campylobacter jejuni	5.76097e-06	0.000214963	-88.6811
	53	E2012016561	carrier	8	Campylobacter jejuni	1.86115e-05	0.000207854	-91.7066
	54	E2012007753	carrier	353	Campylobacter jejuni	2.95507e-05	0.000417993	-40.1309
	55	E2012017598	carrier	50	Campylobacter jejuni	7.99399e-05	0.000912724	-95.7951
	56	E2012016577	carrier	21	Campylobacter jejuni	0.000144074	0.00113663	-96.8079
	57	E2012007679	carrier	353	Campylobacter jejuni	0.0001532	0.00185392	-90.8765
	58	E2012012345	carrier	1232	Campylobacter jejuni	1.4147e-05	0.000170988	-96.5249
	59	E2012017715	carrier	137	Campylobacter jejuni	1.27587e-05	0.00015931	-86.7622
	60	E2012011757	carrier	3644	Campylobacter jejuni	7.51022e-05	0.000616944	-82.998
	63	E2012005153	carrier		Campylobacter jejuni	NA	NA	NA
	69	E2012015896	carrier		Campylobacter jejuni	NA	NA	NA
	70	E2014012956	PI-IBS		Campylobacter jejuni	NA	NA	NA
	71	E2014012997	NA		Campylobacter jejuni	NA	NA	NA
	72	E2014015455	NA		Campylobacter jejuni	NA	NA	NA
	73	E2014015456	PI-IBS		Campylobacter jejuni	NA	NA	NA
	74	E2014015609	PI-IBS		Campylobacter jejuni	NA	NA	NA
	75	E2014016480	PI-IBS		Campylobacter jejuni	NA	NA	NA
	76	E2014016912	PI-IBS		Campylobacter jejuni	NA	NA	NA
	78	E2014018235	PI-IBS		Campylobacter jejuni	NA	NA	NA
	79	E2014018586	NA		Campylobacter coli	NA	NA	NA
	80	E2014020891	PI-IBS		Campylobacter jejuni	NA	NA	NA
	81	E2014021783	NA		Campylobacter coli	NA	NA	NA
	82	E2015000962	PI-IBS		Campylobacter jejuni	NA	NA	NA
	83	E2015001491	NA		Campylobacter jejuni	NA	NA	NA
	84	E2015002247	PI-IBS		Campylobacter jejuni	NA	NA	NA
	85	E2015004422	PI-IBS		Campylobacter jejuni	NA	NA	NA
	86	E2015004456	NA		Campylobacter jejuni	NA	NA	NA
	87	E2015005812	PI-IBS		Campylobacter jejuni	NA	NA	NA
	88	E2015007018	PI-IBS		Campylobacter jejuni	NA	NA	NA
	89	E2015007344	PI-IBS		Campylobacter jejuni	NA	NA	NA
	91	E2015009253	PI-IBS		Campylobacter jejuni	NA	NA	NA
	92	E2015009855	NA		Campylobacter jejuni	NA	NA	NA
	93	E2015009866	PI-IBS		Campylobacter jejuni	NA	NA	NA
	94	E2015010261	PI-IBS		Campylobacter jejuni	NA	NA	NA
	95	E2015010507	NA		Campylobacter jejuni	NA	NA	NA
	96	E2015010744	NA		Campylobacter jejuni	NA	NA	NA
	97	E2015011323	NA		Campylobacter jejuni	NA	NA	NA
	98	E2015012059	PI-IBS		Campylobacter jejuni	NA	NA	NA
	99	E2015012403	PI-IBS		Campylobacter jejuni	NA	NA	NA
	100	I2014011204	NA		Campylobacter jejuni	NA	NA	NA
	104	I2014016971	PI-IBS		Campylobacter jejuni	NA	NA	NA
	105	I2015006299	PI-IBS		Campylobacter jejuni	NA	NA	NA
	106	I2015010177	PI-IBS		Campylobacter jejuni	NA	NA	NA
	107	I2015010234	NA		Campylobacter coli	NA	NA	NA

## Sheet: Apical cytokine
	Isolate ID	Alias	epidemiology	species	IFNg	IL-10	IL-1alpha	IL-1beta	IL-4	IL-6	IL-8	IP-10	MCP-1	TNF-alpha	MIG	I-TAC
	1	E2011035218	PI-IBS	Campylobacter jejuni	< LLOQ	< LLOQ	< LLOQ	< LLOQ	< LLOQ	13.39	153.42	116.49	1.97	3.94	4.46	5.22
	2	E2011037028	PI-IBS	Campylobacter jejuni	< LLOQ	< LLOQ	< LLOQ	< LLOQ	< LLOQ	10.56	133.31	152.26	0.97	4.43	5.24	7.85
	3	E2011037205	PI-IBS	Campylobacter jejuni	< LLOQ	< LLOQ	< LLOQ	< LLOQ	< LLOQ	9.5	123.5	145.33	< LLOQ	3.36	5.4	8.4
	4	E2011038871	PI-IBS	Campylobacter jejuni	< LLOQ	< LLOQ	2.2	< LLOQ	< LLOQ	4.56	96.97	35.27	1.21	1.79	5.08	3.63
	5	E2012000317	PI-IBS	Campylobacter jejuni	< LLOQ	< LLOQ	< LLOQ	< LLOQ	< LLOQ	3.73	98.43	112.48	1.62	2.53	6.71	7.11
	6	E2012000859	PI-IBS	Campylobacter jejuni	< LLOQ	< LLOQ	< LLOQ	< LLOQ	< LLOQ	3.22	85.2	44.56	1.62	2.27	5.24	3.63
	7	E2012002019	PI-IBS	Campylobacter jejuni	< LLOQ	< LLOQ	< LLOQ	< LLOQ	< LLOQ	8.73	107.82	81.18	4.29	4.36	6.88	4.83
	8	E2012002946	PI-IBS	Campylobacter jejuni	< LLOQ	< LLOQ	< LLOQ	< LLOQ	< LLOQ	10.75	116.25	142.79	2.44	3.26	7.91	4.24
	9	E2012004327	PI-IBS	Campylobacter jejuni	< LLOQ	< LLOQ	< LLOQ	< LLOQ	< LLOQ	8.41	142.96	237.82	1.62	4.08	11.55	11.07
	10	E2012005089	PI-IBS	Campylobacter jejuni	< LLOQ	< LLOQ	< LLOQ	< LLOQ	< LLOQ	14.13	170.12	425.27	2.29	4.81	10.8	19.7
	11	E2012006046	PI-IBS	Campylobacter jejuni	< LLOQ	< LLOQ	< LLOQ	< LLOQ	< LLOQ	6.9	108.11	119.79	1.21	3.26	7.39	7.11
	12	E2012008617	PI-IBS	Campylobacter jejuni	< LLOQ	< LLOQ	< LLOQ	< LLOQ	< LLOQ	6.48	118.35	114.75	1.97	2.35	10.06	2.8
	13	E2012010134	PI-IBS	Campylobacter jejuni	< LLOQ	< LLOQ	< LLOQ	< LLOQ	< LLOQ	16.54	158.22	319.39	2.59	12.28	11.18	15.54
	14	E2012012194	PI-IBS	Campylobacter jejuni	< LLOQ	< LLOQ	1.44	< LLOQ	< LLOQ	10.91	173.3	595.86	3.13	4.71	14.66	20.52
	15	E2012012749	PI-IBS	Campylobacter jejuni	< LLOQ	< LLOQ	< LLOQ	< LLOQ	< LLOQ	6.48	113.45	151.68	3.13	3.15	10.25	8.58
	16	E2012013053	PI-IBS	Campylobacter jejuni	< LLOQ	< LLOQ	< LLOQ	< LLOQ	< LLOQ	3.03	88.24	72.32	2.44	1.75	6.55	5.41
	17	E2012014781	PI-IBS	Campylobacter jejuni	< LLOQ	< LLOQ	< LLOQ	< LLOQ	< LLOQ	4.05	98.48	181.19	1.21	2.01	9.7	12.29
	18	E2012014819	PI-IBS	Campylobacter jejuni	< LLOQ	< LLOQ	< LLOQ	< LLOQ	< LLOQ	4.78	131.79	141.12	1.62	2.2	8.09	5.02
	19	E2012015506	PI-IBS	Campylobacter jejuni	< LLOQ	< LLOQ	< LLOQ	< LLOQ	< LLOQ	8.47	146.04	225.87	0.97	3.36	8.97	10.55
	20	E2012016142	PI-IBS	Campylobacter jejuni	< LLOQ	< LLOQ	< LLOQ	< LLOQ	< LLOQ	7.51	112.09	140.1	< LLOQ	2.27	7.91	10.72
	21	E2012016178	PI-IBS	Campylobacter jejuni	< LLOQ	< LLOQ	< LLOQ	< LLOQ	< LLOQ	10.2	114.17	210.71	2.29	2.71	7.91	11.25
	22	E2012017545	PI-IBS	Campylobacter jejuni	< LLOQ	< LLOQ	< LLOQ	< LLOQ	< LLOQ	12.23	134.4	270.34	2.73	3.36	8.97	14.18
	23	E2012018088	PI-IBS	Campylobacter jejuni	< LLOQ	< LLOQ	0.45	< LLOQ	< LLOQ	5.58	96.51	147.28	1.97	3.04	6.88	8.22
	24	E2012018854	PI-IBS	Campylobacter jejuni	< LLOQ	< LLOQ	< LLOQ	< LLOQ	< LLOQ	3.47	97.53	153.19	2.14	1.82	7.74	6.18
	25	E2012019832	NA	Campylobacter coli	< LLOQ	< LLOQ	< LLOQ	< LLOQ	< LLOQ	4.24	67.71	120.09	1.43	1.21	6.21	15.54
	26	E2012021056	PI-IBS	Campylobacter jejuni	< LLOQ	< LLOQ	< LLOQ	< LLOQ	< LLOQ	2.96	60.65	60.28	< LLOQ	1.09	5.08	3.63
	27	E2012021210	NA	Campylobacter coli	< LLOQ	< LLOQ	< LLOQ	< LLOQ	< LLOQ	5.33	131.03	213.67	< LLOQ	2.71	7.57	6.37
	28	E2012022553	PI-IBS	Campylobacter jejuni	< LLOQ	< LLOQ	< LLOQ	< LLOQ	< LLOQ	1.5	75.29	66.12	1.8	2.2	5.08	7.48
	29	E2012021661	PI-IBS	Campylobacter jejuni	< LLOQ	< LLOQ	< LLOQ	< LLOQ	< LLOQ	14.61	123.86	189.86	1.97	3.86	10.8	10.02
	30	I2012016200	PI-IBS	Campylobacter jejuni	< LLOQ	< LLOQ	1.06	< LLOQ	< LLOQ	10.88	118.22	132.19	1.62	3.86	7.91	5.8
	31	E2012015127	carrier	Campylobacter jejuni	< LLOQ	< LLOQ	< LLOQ	< LLOQ	< LLOQ	4.82	91.97	77.9	1.97	2.2	7.74	2.8
	32	E2012005393	NA	Campylobacter coli	< LLOQ	< LLOQ	< LLOQ	< LLOQ	< LLOQ	9.4	122.69	382.12	2.59	3.11	10.06	17.88
	33	E2012015849	carrier	Campylobacter jejuni	< LLOQ	< LLOQ	< LLOQ	< LLOQ	< LLOQ	3.44	81.55	129.54	0.69	1.97	7.74	6.74
	34	E2012018472	carrier	Campylobacter jejuni	< LLOQ	< LLOQ	< LLOQ	< LLOQ	< LLOQ	5.3	89.62	127.99	< LLOQ	2.64	6.38	6.55
	35	E2012005671	carrier	Campylobacter jejuni	< LLOQ	< LLOQ	< LLOQ	< LLOQ	< LLOQ	5.39	61.27	85.88	0.69	1.21	6.55	4.83
	36	E2012010419	carrier	Campylobacter jejuni	< LLOQ	< LLOQ	< LLOQ	< LLOQ	< LLOQ	1.34	31.38	4.83	< LLOQ	0.53	4	0.42
	37	E2012006320	carrier	Campylobacter jejuni	< LLOQ	< LLOQ	< LLOQ	< LLOQ	< LLOQ	3.15	71.41	55.91	1.62	2.09	4.92	4.43
	38	E2012018101	carrier	Campylobacter jejuni	< LLOQ	< LLOQ	< LLOQ	< LLOQ	< LLOQ	4.94	78.52	86.2	1.62	2.31	5.08	6.55
	39	E2012003626	carrier	Campylobacter jejuni	< LLOQ	< LLOQ	< LLOQ	< LLOQ	< LLOQ	6.1	99.05	209.95	1.62	2.09	7.57	13.67
	40	E2012015505	carrier	Campylobacter jejuni	< LLOQ	< LLOQ	< LLOQ	< LLOQ	< LLOQ	10.68	140.98	116.45	2.43	3.56	7.08	5.78
	42	I2012011474	carrier	Campylobacter jejuni	< LLOQ	< LLOQ	< LLOQ	< LLOQ	< LLOQ	7.88	105	104.25	3.56	2.86	7.91	5.13
	43	E2012016153	carrier	Campylobacter jejuni	< LLOQ	< LLOQ	< LLOQ	< LLOQ	< LLOQ	6.83	82.15	60.33	5.31	2.27	5.94	3.99
	44	E2012003302	carrier	Campylobacter jejuni	< LLOQ	< LLOQ	< LLOQ	< LLOQ	< LLOQ	4.25	88.99	56.56	3.9	2.1	5.31	2.82
	45	E2012002502	carrier	Campylobacter jejuni	< LLOQ	< LLOQ	< LLOQ	< LLOQ	< LLOQ	6.83	121.01	157.92	3.38	3.4	8.08	8.65
	46	E2012006072	carrier	Campylobacter jejuni	< LLOQ	< LLOQ	0.17	< LLOQ	< LLOQ	5.65	119.76	117.48	3.73	2.07	6.43	6.11
	47	I2012007641	carrier	Campylobacter jejuni	< LLOQ	< LLOQ	< LLOQ	< LLOQ	< LLOQ	7.88	110.71	172.48	4.07	2.78	14.92	6.11
	48	E2012013094	carrier	Campylobacter jejuni	< LLOQ	< LLOQ	< LLOQ	< LLOQ	< LLOQ	9.58	108.63	279.51	3.56	3.12	8.76	9.44
	49	E2012007681	carrier	Campylobacter jejuni	< LLOQ	< LLOQ	< LLOQ	< LLOQ	< LLOQ	6.66	97.48	125.12	3.01	2.3	7.58	6.11
	50	E2012012030	carrier	Campylobacter jejuni	< LLOQ	< LLOQ	< LLOQ	< LLOQ	< LLOQ	10.35	111.61	278.87	4.23	3.53	10.33	13.48
	51	I2012009768	carrier	Campylobacter jejuni	< LLOQ	< LLOQ	< LLOQ	< LLOQ	< LLOQ	11.71	143.38	149.96	3.29	3.12	7.58	6.43
	52	E2012007647	carrier	Campylobacter jejuni	< LLOQ	< LLOQ	0.43	< LLOQ	< LLOQ	7	72.79	45.02	4.79	2.35	7.58	3.16
	53	E2012016561	carrier	Campylobacter jejuni	< LLOQ	< LLOQ	< LLOQ	< LLOQ	< LLOQ	6.06	93.71	125.12	3.01	2.25	6.92	9.6
	54	E2012007753	carrier	Campylobacter jejuni	< LLOQ	< LLOQ	1.61	< LLOQ	< LLOQ	8.31	126.2	380.54	3.64	2.5	14.55	17.45
	55	E2012017598	carrier	Campylobacter jejuni	< LLOQ	< LLOQ	0.71	< LLOQ	< LLOQ	7.94	137.96	271.22	3.73	3.66	9.11	11.16
	56	E2012016577	carrier	Campylobacter jejuni	< LLOQ	< LLOQ	< LLOQ	< LLOQ	< LLOQ	7.88	89.39	122.87	2.22	2.25	6.59	5.78
	57	E2012007679	carrier	Campylobacter jejuni	< LLOQ	< LLOQ	< LLOQ	< LLOQ	< LLOQ	3.7	87.02	40.38	3.01	2.3	5.31	2.82
	58	E2012012345	carrier	Campylobacter jejuni	< LLOQ	< LLOQ	< LLOQ	< LLOQ	< LLOQ	3.87	69.19	86.8	2.63	1.82	7.91	3.82
	59	E2012017715	carrier	Campylobacter jejuni	< LLOQ	< LLOQ	< LLOQ	< LLOQ	< LLOQ	17.51	154.87	122.65	2	3.07	6.75	9.75
	60	E2012011757	carrier	Campylobacter jejuni	3.77	3.72	4.38	4.94	1.29	6.26	72.81	113.29	6.03	5.3	5.94	8.34
	63	E2012005153	carrier	Campylobacter jejuni	NA	NA	NA	NA	NA	NA	NA	NA	NA	NA	NA	NA
	69	E2012015896	carrier	Campylobacter jejuni	NA	NA	NA	NA	NA	NA	NA	NA	NA	NA	NA	NA
	70	E2014012956	PI-IBS	Campylobacter jejuni	NA	NA	NA	NA	NA	NA	NA	NA	NA	NA	NA	NA
	71	E2014012997	NA	Campylobacter jejuni	NA	NA	NA	NA	NA	NA	NA	NA	NA	NA	NA	NA
	72	E2014015455	NA	Campylobacter jejuni	NA	NA	NA	NA	NA	NA	NA	NA	NA	NA	NA	NA
	73	E2014015456	PI-IBS	Campylobacter jejuni	NA	NA	NA	NA	NA	NA	NA	NA	NA	NA	NA	NA
	74	E2014015609	PI-IBS	Campylobacter jejuni	NA	NA	NA	NA	NA	NA	NA	NA	NA	NA	NA	NA
	75	E2014016480	PI-IBS	Campylobacter jejuni	NA	NA	NA	NA	NA	NA	NA	NA	NA	NA	NA	NA
	76	E2014016912	PI-IBS	Campylobacter jejuni	NA	NA	NA	NA	NA	NA	NA	NA	NA	NA	NA	NA
	78	E2014018235	PI-IBS	Campylobacter jejuni	NA	NA	NA	NA	NA	NA	NA	NA	NA	NA	NA	NA
	79	E2014018586	NA	Campylobacter coli	NA	NA	NA	NA	NA	NA	NA	NA	NA	NA	NA	NA
	80	E2014020891	PI-IBS	Campylobacter jejuni	NA	NA	NA	NA	NA	NA	NA	NA	NA	NA	NA	NA
	81	E2014021783	NA	Campylobacter coli	NA	NA	NA	NA	NA	NA	NA	NA	NA	NA	NA	NA
	82	E2015000962	PI-IBS	Campylobacter jejuni	NA	NA	NA	NA	NA	NA	NA	NA	NA	NA	NA	NA
	83	E2015001491	NA	Campylobacter jejuni	NA	NA	NA	NA	NA	NA	NA	NA	NA	NA	NA	NA
	84	E2015002247	PI-IBS	Campylobacter jejuni	NA	NA	NA	NA	NA	NA	NA	NA	NA	NA	NA	NA
	85	E2015004422	PI-IBS	Campylobacter jejuni	NA	NA	NA	NA	NA	NA	NA	NA	NA	NA	NA	NA
	86	E2015004456	NA	Campylobacter jejuni	NA	NA	NA	NA	NA	NA	NA	NA	NA	NA	NA	NA
	87	E2015005812	PI-IBS	Campylobacter jejuni	NA	NA	NA	NA	NA	NA	NA	NA	NA	NA	NA	NA
	88	E2015007018	PI-IBS	Campylobacter jejuni	NA	NA	NA	NA	NA	NA	NA	NA	NA	NA	NA	NA
	89	E2015007344	PI-IBS	Campylobacter jejuni	NA	NA	NA	NA	NA	NA	NA	NA	NA	NA	NA	NA
	91	E2015009253	PI-IBS	Campylobacter jejuni	NA	NA	NA	NA	NA	NA	NA	NA	NA	NA	NA	NA
	92	E2015009855	NA	Campylobacter jejuni	NA	NA	NA	NA	NA	NA	NA	NA	NA	NA	NA	NA
	93	E2015009866	PI-IBS	Campylobacter jejuni	NA	NA	NA	NA	NA	NA	NA	NA	NA	NA	NA	NA
	94	E2015010261	PI-IBS	Campylobacter jejuni	NA	NA	NA	NA	NA	NA	NA	NA	NA	NA	NA	NA
	95	E2015010507	NA	Campylobacter jejuni	NA	NA	NA	NA	NA	NA	NA	NA	NA	NA	NA	NA
	96	E2015010744	NA	Campylobacter jejuni	NA	NA	NA	NA	NA	NA	NA	NA	NA	NA	NA	NA
	97	E2015011323	NA	Campylobacter jejuni	NA	NA	NA	NA	NA	NA	NA	NA	NA	NA	NA	NA
	98	E2015012059	PI-IBS	Campylobacter jejuni	NA	NA	NA	NA	NA	NA	NA	NA	NA	NA	NA	NA
	99	E2015012403	PI-IBS	Campylobacter jejuni	NA	NA	NA	NA	NA	NA	NA	NA	NA	NA	NA	NA
	100	I2014011204	NA	Campylobacter jejuni	NA	NA	NA	NA	NA	NA	NA	NA	NA	NA	NA	NA
	104	I2014016971	PI-IBS	Campylobacter jejuni	NA	NA	NA	NA	NA	NA	NA	NA	NA	NA	NA	NA
	105	I2015006299	PI-IBS	Campylobacter jejuni	NA	NA	NA	NA	NA	NA	NA	NA	NA	NA	NA	NA
	106	I2015010177	PI-IBS	Campylobacter jejuni	NA	NA	NA	NA	NA	NA	NA	NA	NA	NA	NA	NA
	107	I2015010234	NA	Campylobacter coli	NA	NA	NA	NA	NA	NA	NA	NA	NA	NA	NA	NA
				LLOQ	0.2 pg/mL	0.1 pg/mL	0.1 pg/mL	1.0 pg/mL	1.3 pg/mL	0.2 pg/mL	0.3 pg/mL	1.5 pg/mL	1.0 pg/mL	0.1 pg/mL	3.0 pg/mL	0.4 pg/mL
				LLOQ = Lower Limit of Quantification

## Sheet: Basolateral cytokine
	Isolate ID	Alias	epidemiology	species	IFNg	IL-10	IL-1alpha	IL-1beta	IL-4	IL-6	IL-8	IP-10	MCP-1	TNF-alpha	MIG	I-TAC
	1	E2011035218	PI-IBS	Campylobacter jejuni	< LLOQ	< LLOQ	< LLOQ	< LLOQ	< LLOQ	< LLOQ	37.52	4	< LLOQ	0.7	< LLOQ	< LLOQ
	2	E2011037028	PI-IBS	Campylobacter jejuni	< LLOQ	< LLOQ	< LLOQ	< LLOQ	< LLOQ	< LLOQ	33.46	< LLOQ	< LLOQ	0.6	< LLOQ	< LLOQ
	3	E2011037205	PI-IBS	Campylobacter jejuni	< LLOQ	< LLOQ	< LLOQ	< LLOQ	< LLOQ	< LLOQ	35.86	< LLOQ	< LLOQ	0.58	< LLOQ	< LLOQ
	4	E2011038871	PI-IBS	Campylobacter jejuni	< LLOQ	< LLOQ	< LLOQ	< LLOQ	< LLOQ	< LLOQ	34.36	< LLOQ	< LLOQ	< LLOQ	< LLOQ	< LLOQ
	5	E2012000317	PI-IBS	Campylobacter jejuni	< LLOQ	< LLOQ	< LLOQ	< LLOQ	< LLOQ	< LLOQ	33.99	< LLOQ	< LLOQ	0.6	< LLOQ	1.45
	6	E2012000859	PI-IBS	Campylobacter jejuni	< LLOQ	< LLOQ	< LLOQ	< LLOQ	< LLOQ	< LLOQ	30.38	< LLOQ	< LLOQ	< LLOQ	< LLOQ	< LLOQ
	7	E2012002019	PI-IBS	Campylobacter jejuni	< LLOQ	< LLOQ	< LLOQ	< LLOQ	< LLOQ	< LLOQ	46.26	6.53	2.22	0.85	< LLOQ	< LLOQ
	8	E2012002946	PI-IBS	Campylobacter jejuni	< LLOQ	< LLOQ	< LLOQ	< LLOQ	< LLOQ	< LLOQ	48.54	2.52	< LLOQ	0.8	< LLOQ	< LLOQ
	9	E2012004327	PI-IBS	Campylobacter jejuni	< LLOQ	< LLOQ	< LLOQ	< LLOQ	< LLOQ	< LLOQ	32.67	< LLOQ	2.82	< LLOQ	< LLOQ	< LLOQ
	10	E2012005089	PI-IBS	Campylobacter jejuni	< LLOQ	< LLOQ	< LLOQ	< LLOQ	< LLOQ	< LLOQ	45.86	2.06	< LLOQ	0.63	< LLOQ	< LLOQ
	11	E2012006046	PI-IBS	Campylobacter jejuni	< LLOQ	< LLOQ	< LLOQ	< LLOQ	< LLOQ	< LLOQ	29.24	< LLOQ	< LLOQ	0.65	7.74	1.8
	12	E2012008617	PI-IBS	Campylobacter jejuni	< LLOQ	< LLOQ	< LLOQ	< LLOQ	< LLOQ	< LLOQ	41.57	< LLOQ	< LLOQ	0.7	< LLOQ	< LLOQ
	13	E2012010134	PI-IBS	Campylobacter jejuni	< LLOQ	< LLOQ	< LLOQ	< LLOQ	< LLOQ	< LLOQ	44.68	< LLOQ	< LLOQ	1.07	< LLOQ	< LLOQ
	14	E2012012194	PI-IBS	Campylobacter jejuni	< LLOQ	< LLOQ	< LLOQ	< LLOQ	< LLOQ	< LLOQ	43.46	4.63	< LLOQ	< LLOQ	< LLOQ	1.45
	15	E2012012749	PI-IBS	Campylobacter jejuni	< LLOQ	< LLOQ	< LLOQ	< LLOQ	< LLOQ	< LLOQ	42.51	1.54	< LLOQ	0.77	< LLOQ	1.45
	16	E2012013053	PI-IBS	Campylobacter jejuni	< LLOQ	< LLOQ	< LLOQ	< LLOQ	< LLOQ	< LLOQ	49.87	11.86	2.74	< LLOQ	< LLOQ	< LLOQ
	17	E2012014781	PI-IBS	Campylobacter jejuni	< LLOQ	< LLOQ	< LLOQ	< LLOQ	< LLOQ	< LLOQ	75.53	10.4	< LLOQ	< LLOQ	< LLOQ	< LLOQ
	18	E2012014819	PI-IBS	Campylobacter jejuni	< LLOQ	< LLOQ	< LLOQ	< LLOQ	< LLOQ	< LLOQ	75.34	6.86	2.98	< LLOQ	< LLOQ	1.19
	19	E2012015506	PI-IBS	Campylobacter jejuni	< LLOQ	< LLOQ	< LLOQ	< LLOQ	< LLOQ	< LLOQ	122.24	19.84	< LLOQ	0.4	< LLOQ	1.89
	20	E2012016142	PI-IBS	Campylobacter jejuni	< LLOQ	< LLOQ	< LLOQ	< LLOQ	< LLOQ	< LLOQ	54.98	11.86	2.62	< LLOQ	< LLOQ	< LLOQ
	21	E2012016178	PI-IBS	Campylobacter jejuni	< LLOQ	< LLOQ	< LLOQ	< LLOQ	< LLOQ	< LLOQ	86.65	13.84	< LLOQ	< LLOQ	< LLOQ	1.89
	22	E2012017545	PI-IBS	Campylobacter jejuni	< LLOQ	< LLOQ	< LLOQ	< LLOQ	< LLOQ	< LLOQ	84.44	18.35	2.49	< LLOQ	< LLOQ	1.19
	23	E2012018088	PI-IBS	Campylobacter jejuni	< LLOQ	< LLOQ	< LLOQ	< LLOQ	< LLOQ	< LLOQ	59.26	13.84	2.49	< LLOQ	< LLOQ	< LLOQ
	24	E2012018854	PI-IBS	Campylobacter jejuni	< LLOQ	< LLOQ	< LLOQ	< LLOQ	< LLOQ	< LLOQ	66.68	22.63	2.62	< LLOQ	< LLOQ	1.19
	25	E2012019832	NA	Campylobacter coli	< LLOQ	< LLOQ	< LLOQ	< LLOQ	< LLOQ	< LLOQ	58.12	16.48	< LLOQ	< LLOQ	< LLOQ	1.54
	26	E2012021056	PI-IBS	Campylobacter jejuni	< LLOQ	< LLOQ	< LLOQ	< LLOQ	< LLOQ	< LLOQ	55.96	12.21	2.23	< LLOQ	< LLOQ	1.19
	27	E2012021210	NA	Campylobacter coli	< LLOQ	< LLOQ	< LLOQ	< LLOQ	< LLOQ	< LLOQ	127.34	33.82	2.74	0.87	< LLOQ	1.89
	28	E2012022553	PI-IBS	Campylobacter jejuni	< LLOQ	< LLOQ	< LLOQ	< LLOQ	< LLOQ	< LLOQ	66.45	7.85	2.23	< LLOQ	< LLOQ	< LLOQ
	29	E2012021661	PI-IBS	Campylobacter jejuni	< LLOQ	< LLOQ	< LLOQ	< LLOQ	< LLOQ	< LLOQ	57.67	4.42	< LLOQ	< LLOQ	< LLOQ	< LLOQ
	30	I2012016200	PI-IBS	Campylobacter jejuni	< LLOQ	< LLOQ	< LLOQ	< LLOQ	< LLOQ	< LLOQ	94.8	15.64	2.49	< LLOQ	< LLOQ	1.19
	31	E2012015127	carrier	Campylobacter jejuni	< LLOQ	< LLOQ	< LLOQ	< LLOQ	< LLOQ	< LLOQ	50.33	< LLOQ	2.49	< LLOQ	< LLOQ	< LLOQ
	32	E2012005393	NA	Campylobacter coli	< LLOQ	< LLOQ	< LLOQ	< LLOQ	< LLOQ	< LLOQ	91.79	19.84	< LLOQ	< LLOQ	< LLOQ	2.58
	33	E2012015849	carrier	Campylobacter jejuni	< LLOQ	< LLOQ	< LLOQ	< LLOQ	< LLOQ	< LLOQ	69.75	16.48	< LLOQ	< LLOQ	< LLOQ	< LLOQ
	34	E2012018472	carrier	Campylobacter jejuni	< LLOQ	< LLOQ	< LLOQ	< LLOQ	< LLOQ	< LLOQ	44.75	< LLOQ	< LLOQ	< LLOQ	< LLOQ	< LLOQ
	35	E2012005671	carrier	Campylobacter jejuni	< LLOQ	< LLOQ	< LLOQ	< LLOQ	< LLOQ	< LLOQ	44.93	11.86	2.62	< LLOQ	< LLOQ	1.19
	36	E2012010419	carrier	Campylobacter jejuni	< LLOQ	< LLOQ	< LLOQ	< LLOQ	< LLOQ	< LLOQ	42.98	< LLOQ	< LLOQ	< LLOQ	< LLOQ	< LLOQ
	37	E2012006320	carrier	Campylobacter jejuni	< LLOQ	< LLOQ	< LLOQ	< LLOQ	< LLOQ	< LLOQ	50.87	8.76	< LLOQ	< LLOQ	< LLOQ	< LLOQ
	38	E2012018101	carrier	Campylobacter jejuni	< LLOQ	< LLOQ	< LLOQ	< LLOQ	< LLOQ	< LLOQ	53.66	9.61	2.49	< LLOQ	< LLOQ	1.19
	39	E2012003626	carrier	Campylobacter jejuni	< LLOQ	< LLOQ	< LLOQ	< LLOQ	< LLOQ	< LLOQ	63.17	11.86	2.49	< LLOQ	< LLOQ	1.36
	40	E2012015505	carrier	Campylobacter jejuni	< LLOQ	< LLOQ	< LLOQ	< LLOQ	< LLOQ	< LLOQ	70.01	< LLOQ	< LLOQ	< LLOQ	< LLOQ	1.19
	42	I2012011474	carrier	Campylobacter jejuni	< LLOQ	< LLOQ	< LLOQ	< LLOQ	< LLOQ	< LLOQ	47.5	< LLOQ	< LLOQ	< LLOQ	< LLOQ	< LLOQ
	43	E2012016153	carrier	Campylobacter jejuni	< LLOQ	< LLOQ	< LLOQ	< LLOQ	< LLOQ	< LLOQ	47.71	< LLOQ	< LLOQ	< LLOQ	< LLOQ	1.19
	44	E2012003302	carrier	Campylobacter jejuni	< LLOQ	< LLOQ	< LLOQ	< LLOQ	< LLOQ	< LLOQ	44.68	< LLOQ	< LLOQ	< LLOQ	< LLOQ	< LLOQ
	45	E2012002502	carrier	Campylobacter jejuni	< LLOQ	< LLOQ	< LLOQ	< LLOQ	< LLOQ	< LLOQ	66.4	< LLOQ	< LLOQ	< LLOQ	< LLOQ	1.19
	46	E2012006072	carrier	Campylobacter jejuni	< LLOQ	< LLOQ	< LLOQ	< LLOQ	< LLOQ	< LLOQ	89.69	3.63	< LLOQ	< LLOQ	< LLOQ	1.54
	47	I2012007641	carrier	Campylobacter jejuni	< LLOQ	< LLOQ	< LLOQ	< LLOQ	< LLOQ	< LLOQ	60.7	< LLOQ	< LLOQ	< LLOQ	< LLOQ	< LLOQ
	48	E2012013094	carrier	Campylobacter jejuni	< LLOQ	< LLOQ	< LLOQ	< LLOQ	< LLOQ	< LLOQ	42.85	< LLOQ	< LLOQ	< LLOQ	< LLOQ	< LLOQ
	49	E2012007681	carrier	Campylobacter jejuni	< LLOQ	< LLOQ	< LLOQ	< LLOQ	< LLOQ	< LLOQ	52.22	< LLOQ	< LLOQ	< LLOQ	< LLOQ	< LLOQ
	50	E2012012030	carrier	Campylobacter jejuni	< LLOQ	< LLOQ	< LLOQ	< LLOQ	< LLOQ	< LLOQ	51.12	< LLOQ	< LLOQ	< LLOQ	< LLOQ	< LLOQ
	51	I2012009768	carrier	Campylobacter jejuni	< LLOQ	< LLOQ	< LLOQ	< LLOQ	< LLOQ	< LLOQ	60.83	< LLOQ	2.49	< LLOQ	< LLOQ	1.19
	52	E2012007647	carrier	Campylobacter jejuni	< LLOQ	< LLOQ	< LLOQ	< LLOQ	< LLOQ	< LLOQ	34.69	< LLOQ	< LLOQ	< LLOQ	< LLOQ	< LLOQ
	53	E2012016561	carrier	Campylobacter jejuni	< LLOQ	< LLOQ	< LLOQ	< LLOQ	< LLOQ	< LLOQ	64.92	< LLOQ	< LLOQ	< LLOQ	< LLOQ	< LLOQ
	54	E2012007753	carrier	Campylobacter jejuni	< LLOQ	< LLOQ	< LLOQ	< LLOQ	< LLOQ	< LLOQ	50.48	2.66	2.62	< LLOQ	< LLOQ	< LLOQ
	55	E2012017598	carrier	Campylobacter jejuni	< LLOQ	< LLOQ	< LLOQ	< LLOQ	< LLOQ	< LLOQ	40.9	4.8	2.06	< LLOQ	3.39	< LLOQ
	56	E2012016577	carrier	Campylobacter jejuni	< LLOQ	< LLOQ	< LLOQ	< LLOQ	< LLOQ	< LLOQ	35.51	< LLOQ	< LLOQ	< LLOQ	2.94	< LLOQ
	57	E2012007679	carrier	Campylobacter jejuni	< LLOQ	< LLOQ	< LLOQ	< LLOQ	< LLOQ	< LLOQ	32.77	< LLOQ	2.06	< LLOQ	< LLOQ	0.6
	58	E2012012345	carrier	Campylobacter jejuni	< LLOQ	< LLOQ	< LLOQ	< LLOQ	< LLOQ	< LLOQ	31.31	3.19	2.06	< LLOQ	< LLOQ	< LLOQ
	59	E2012017715	carrier	Campylobacter jejuni	< LLOQ	< LLOQ	< LLOQ	< LLOQ	< LLOQ	< LLOQ	40.61	< LLOQ	< LLOQ	< LLOQ	< LLOQ	< LLOQ
	60	E2012011757	carrier	Campylobacter jejuni	< LLOQ	< LLOQ	< LLOQ	< LLOQ	< LLOQ	< LLOQ	37.23	3.19	< LLOQ	< LLOQ	< LLOQ	< LLOQ
	63	E2012005153	carrier	Campylobacter jejuni	NA	NA	NA	NA	NA	NA	NA	NA	NA	NA	NA	NA
	69	E2012015896	carrier	Campylobacter jejuni	NA	NA	NA	NA	NA	NA	NA	NA	NA	NA	NA	NA
	70	E2014012956	PI-IBS	Campylobacter jejuni	NA	NA	NA	NA	NA	NA	NA	NA	NA	NA	NA	NA
	71	E2014012997	NA	Campylobacter jejuni	NA	NA	NA	NA	NA	NA	NA	NA	NA	NA	NA	NA
	72	E2014015455	NA	Campylobacter jejuni	NA	NA	NA	NA	NA	NA	NA	NA	NA	NA	NA	NA
	73	E2014015456	PI-IBS	Campylobacter jejuni	NA	NA	NA	NA	NA	NA	NA	NA	NA	NA	NA	NA
	74	E2014015609	PI-IBS	Campylobacter jejuni	NA	NA	NA	NA	NA	NA	NA	NA	NA	NA	NA	NA
	75	E2014016480	PI-IBS	Campylobacter jejuni	NA	NA	NA	NA	NA	NA	NA	NA	NA	NA	NA	NA
	76	E2014016912	PI-IBS	Campylobacter jejuni	NA	NA	NA	NA	NA	NA	NA	NA	NA	NA	NA	NA
	78	E2014018235	PI-IBS	Campylobacter jejuni	NA	NA	NA	NA	NA	NA	NA	NA	NA	NA	NA	NA
	79	E2014018586	NA	Campylobacter coli	NA	NA	NA	NA	NA	NA	NA	NA	NA	NA	NA	NA
	80	E2014020891	PI-IBS	Campylobacter jejuni	NA	NA	NA	NA	NA	NA	NA	NA	NA	NA	NA	NA
	81	E2014021783	NA	Campylobacter coli	NA	NA	NA	NA	NA	NA	NA	NA	NA	NA	NA	NA
	82	E2015000962	PI-IBS	Campylobacter jejuni	NA	NA	NA	NA	NA	NA	NA	NA	NA	NA	NA	NA
	83	E2015001491	NA	Campylobacter jejuni	NA	NA	NA	NA	NA	NA	NA	NA	NA	NA	NA	NA
	84	E2015002247	PI-IBS	Campylobacter jejuni	NA	NA	NA	NA	NA	NA	NA	NA	NA	NA	NA	NA
	85	E2015004422	PI-IBS	Campylobacter jejuni	NA	NA	NA	NA	NA	NA	NA	NA	NA	NA	NA	NA
	86	E2015004456	NA	Campylobacter jejuni	NA	NA	NA	NA	NA	NA	NA	NA	NA	NA	NA	NA
	87	E2015005812	PI-IBS	Campylobacter jejuni	NA	NA	NA	NA	NA	NA	NA	NA	NA	NA	NA	NA
	88	E2015007018	PI-IBS	Campylobacter jejuni	NA	NA	NA	NA	NA	NA	NA	NA	NA	NA	NA	NA
	89	E2015007344	PI-IBS	Campylobacter jejuni	NA	NA	NA	NA	NA	NA	NA	NA	NA	NA	NA	NA
	91	E2015009253	PI-IBS	Campylobacter jejuni	NA	NA	NA	NA	NA	NA	NA	NA	NA	NA	NA	NA
	92	E2015009855	NA	Campylobacter jejuni	NA	NA	NA	NA	NA	NA	NA	NA	NA	NA	NA	NA
	93	E2015009866	PI-IBS	Campylobacter jejuni	NA	NA	NA	NA	NA	NA	NA	NA	NA	NA	NA	NA
	94	E2015010261	PI-IBS	Campylobacter jejuni	NA	NA	NA	NA	NA	NA	NA	NA	NA	NA	NA	NA
	95	E2015010507	NA	Campylobacter jejuni	NA	NA	NA	NA	NA	NA	NA	NA	NA	NA	NA	NA
	96	E2015010744	NA	Campylobacter jejuni	NA	NA	NA	NA	NA	NA	NA	NA	NA	NA	NA	NA
	97	E2015011323	NA	Campylobacter jejuni	NA	NA	NA	NA	NA	NA	NA	NA	NA	NA	NA	NA
	98	E2015012059	PI-IBS	Campylobacter jejuni	NA	NA	NA	NA	NA	NA	NA	NA	NA	NA	NA	NA
	99	E2015012403	PI-IBS	Campylobacter jejuni	NA	NA	NA	NA	NA	NA	NA	NA	NA	NA	NA	NA
	100	I2014011204	NA	Campylobacter jejuni	NA	NA	NA	NA	NA	NA	NA	NA	NA	NA	NA	NA
	104	I2014016971	PI-IBS	Campylobacter jejuni	NA	NA	NA	NA	NA	NA	NA	NA	NA	NA	NA	NA
	105	I2015006299	PI-IBS	Campylobacter jejuni	NA	NA	NA	NA	NA	NA	NA	NA	NA	NA	NA	NA
	106	I2015010177	PI-IBS	Campylobacter jejuni	NA	NA	NA	NA	NA	NA	NA	NA	NA	NA	NA	NA
	107	I2015010234	NA	Campylobacter coli	NA	NA	NA	NA	NA	NA	NA	NA	NA	NA	NA	NA
				LLOQ	0.2 pg/mL	0.1 pg/mL	0.1 pg/mL	1.0 pg/mL	1.3 pg/mL	0.2 pg/mL	0.3 pg/mL	1.5 pg/mL	1.0 pg/mL	0.1 pg/mL	3.0 pg/mL	0.4 pg/mL
				LLOQ = Lower Limit of Quantification
