# Supplementary material for: Campylobacter jejuni genotypes are associated with post-infection irritable bowel syndrome in humans
Source: Commun Biol. 2021 Aug 30;4:1015. doi: 10.1038/s42003-021-02554-8 (PMC8405632; doi:10.1038/s42003-021-02554-8)
Supplement: Supplementary file 13 — Supplementary Data 10 [file 42003_2021_2554_MOESM13_ESM.xlsx]

## Sheet: genome-wide_prev.
Supplementary data 10: Genome wide variation in phenotype observations
					frequency	89	89	89	89	87	89	88	25	87	89	88	89	88	36	89	88	88	89	83	82	84	84	87	84	89	89	89	89	88	40	27	6	82	77	84	87	86	89	88	88	88	87	78	42
					percentage	100	100	100	100	97.8	100	98.9	28.1	97.8	100	98.9	100	98.9	40.4	100	98.9	98.9	100	93.3	92.1	94.4	94.4	97.8	94.4	100	100	100	100	98.9	44.9	30.3	6.7	92.1	86.5	94.4	97.8	96.6	100	98.9	98.9	98.9	97.8	87.6	47.2
					Core	Y	Y	Y	Y	Y	Y	Y	-	Y	Y	Y	Y	Y	-	Y	Y	Y	Y	-	-	-	-	Y	-	Y	Y	Y	Y	Y	-	-	-	-	-	-	Y	Y	Y	Y	Y	Y	Y	-	-
					Mean distance	0.01	0.006	0.006	0.004	0.006	0.006	0.008	0	0.012	0.005	0.005	0.01	0.014	0.003	0.007	0.009	0.004	0	0.011	0.015	0.027	0.029	0.01	0.009	0.006	0.008	0.004	0.004	0.015	0.039	0.163	0.004	0.017	0.012	0.011	0.008	0.014	0.009	0.016	0.584	0.018	0.002	0.008	0.035
					Locus Name	Cj0001	Cj0002	Cj0003	Cj0004c	Cj0005c	Cj0006	Cj0007	Cj0008	Cj0009	Cj0010c	Cj0011c	Cj0012c	Cj0013	Cj0014c	Cj0015c	Cj0016	Cj0017c	Cj0018c	Cj0019c	Cj0020c	Cj0021c	Cj0022c	Cj0023	Cj0024	Cj0025c	Cj0026c	Cj0027	Cj0028	Cj0029	Cj0030	Cj0031	Cj0033	Cj0034c	Cj0035c	Cj0036	Cj0037c	Cj0038c	Cj0039c	Cj0040	Cj0041	Cj0042	Cj0043	Cj0044c	Cj0045c
BIGSid	Isolate	Epidemiology	CC	Adhesion	Invasion	CAMP0001	CAMP0002	CAMP0003	CAMP0004	CAMP0005	CAMP0006	CAMP0007	CAMP0008	CAMP0009	CAMP0010	CAMP0011	CAMP0012	CAMP0013	CAMP0014	CAMP0015	CAMP0016	CAMP0017	CAMP0018	CAMP0019	CAMP0020	CAMP0021	CAMP0022	CAMP0023	CAMP0024	CAMP0025	CAMP0026	CAMP0027	CAMP0028	CAMP0029	CAMP0030	CAMP0031	CAMP0032	CAMP0033	CAMP0034	CAMP0035	CAMP0036	CAMP0037	CAMP0038	CAMP0039	CAMP0040	CAMP0041	CAMP0042	CAMP0043	CAMP0044
6821	6821 (1_S3_L003)	PI-IBS	ST-22CC	0.0014	0.00017	37	119	149	11	53	45	57		34	18	3	1	48	10	31	457	142	1	112	7	65	1	19	107	48	2	43	79	26		49		131	131			13	19	52	68	61	113
6822	6822 (2_S15_L003)	PI-IBS	ST-354CC	0.0013	0.00011	22	24	157	6	1	24	27		982	20	3	23	23		22	4	25	1	29	755	18	19	22	24	23	2	23	17	2	2		1	147	142	164	17	19	258	1	1035	6	1270	36	49
6823	6823 (3_S27_L003)	PI-IBS	ST-21CC	0.0023	0.00015	13	13	2156	9	10	26	1913		47	31	9	35	40		467	22	39	1	21		34	13	802	588	437	1	28	2	14		474		89	93	769	20	417	49	2	190814	1	1	1280
6824	6824 (4_S39_L003)	PI-IBS	ST-21CC	0.0027	0.00031	46	67	73	1	1	1	2256	1	983	1	1	1	1	1	1	1	1	1	10	11	753	24	26	27	24	1	23	94	106				473	45	1531	368	13	1413	1	1036	1	27	2	18
6825	6825 (5_S51_L003)	PI-IBS	ST-460CC	0.0015	4e-05	1641	1393	2157	6	5	36	2257		36	28	3	31	146		22	15	37	1	23		754	44	22	38	113	27	737	94	629					1390	1532	856	14	34	19	88	6	74	141	253
6826	6826 (6_S63_L003)	PI-IBS	ST-48CC	0.0013	5.7e-05	1	37	40	4	3	14	42	4	25	1	1	1	517	5	39	22	42	1	566	7	755	2	2	82	37	25	26	24	2	16			193	36	759	25	14	34	19	20809	1	1	20
6827	6827 (7_S75_L003)	PI-IBS	ST-353CC	0.0024	0.00056	111	111	72	6	28	51	81		58	28	3	31	36		22	25	37	1	23	19		34	32	96	38	26	84	27	2	196			504	517	625	351	22	30	21	388	56	226	539	13
6828	6828 (8_S87_L003)	PI-IBS	ST-257CC	0.0008	9.5e-05	138	229	340	6	120	31	278		105	32	2	75	146		28	218	37	1	170	55	156	13	22	369	805	403	23	17	2					132	1533	34	35	30	24	78	1	215	218	253
6829	6829 (9_S4_L003)	PI-IBS	ST-45CC	0.0046	0.00092	23	886	60	2	7	2	65		22	325	5	22	22	11	221	14	49	1	30	4	127	21	21	23	22	19	22	15	18				19	24	22	23	12	33	2	35	2	2	37	251
6830	6830 (10_S16_L003)	PI-IBS	ST-206CC	0.0015	0.00022	50	53	56	1	77	14	174	1	25	1	1	30	1	1	1	1	1	1	16	18	2	2	2	46	50	35	26	24	28	46			26	57	59	41	9	57	27	25	1	1	34	13
6831	6831 (11_S28_L003)	PI-IBS	ST-22CC	0.0038	0.00017	37	119	149	11	53	45			23	20	6	20	20		21	15	24	1	12	7	17	1	19	21	48	2	43	79	26		49		131	131	141	70	13	19	52	68	61	113	172
6832	6832 (12_S40_L003)	PI-IBS	ST-21CC	0.0029	0.00036	1414	27	2158	9	128	14	567	1	401	20	3	29	99		185	170	1	1	1	18	2	2	2	46	175	2	41	24	2	424			923	941	1166	59	756	789	19	20809	1	1	70	218
6833	6833 (13_S52_L003)	PI-IBS	ST-22CC	0.0024	0.00091	61	1274	2005	11	53	45	57		34	18	3	1	48	10	31	457	142	1	112	756	65	1	19	107	48	2	43	79	26		49		131		141	70	13	19	52	68	61	113
6834	6834 (14_S64_L003)	PI-IBS	ST-206CC	0.0021	3.3e-05	126	93	148	7	6	23	39	68	25	20	3	18	82		22	43	1	1	1	18	2		39	41	45	32	40	24	2	5	40		25	36	104	52	14	96	19	20809	1	1	20
6835	6835 (15_S76_L003)	PI-IBS	ST-354CC	0.0089	0.00052	46	137	180	9	16	90	44		37	36	2	40	125		22	4	45	1	82	22	2	44	82	131	200	30	170	168	2	143	14		46	307	129	193	13	71	88	204	22	271	276	34
6836	6836 (16_S88_L003)	PI-IBS	ST-21CC	0.00049	2.5e-05	13	13	52	1	1	1	54		934	13	3	14	11	5	39	22	24	1		7	17	1	19	21	20	20	21	16	19	16			70	1319	1378	2	776	49	2	849	1	1	25
6837	6837 (17_S5_L003)	PI-IBS	ST-607CC	0.0014	0.00016	277	55	337	45	127	51	333		187	20	3	31	196		190	114	211	1	23	88	133	13	183	222	178	2	23	41	117		143		267	291	56	173	160	241	1	36	6	1	246	232
6838	6838 (18_S17_L003)	PI-IBS	ST-353CC	0.0025	0.00025	1017	865	29	9	343	23	215		80	32	2	86	87		28	4	974	1	936		68	34	32	520	585	26	23	27	2						124	548	9	930	78	598			32
6839	6839 (19_S29_L003)	PI-IBS	ST-48CC	0.0017	0.00014	1	37	40	4	3	14	42	4	25	1	1	1	517	5	39	22	42	1	566	333	755	2	2	82	37	25	26	758	2	16			193	36	759	25	14	34	19	20809	1	1	20
6840	6840 (20_S41_L003)	PI-IBS	ST-21CC	0.014	0.00054	27	27	29	9	10	26	59		48	35	2	2	1	1	1	2	2	1	2	2	2	2	2	2	2	2	2	2	2		55		49	36	42	25	19	50	19	20809	1	27	2	18
6841	6841 (21_S53_L003)	PI-IBS	ST-45CC	0.0022	0.00019	2	2	2	2	2	2	2		2	35	2	2	1	1	857	2	2	1	819	7	2	2	2	2	2	2	2	2	2	16			2	2	2	2	2	2	2	32	2	2	2	80
6842	6842 (22_S65_L003)	PI-IBS	ST-45CC	0.0013	0.0003	23	2	2	2	564	979	2		2	35	2	2	978		21	15	1008	1	232	7	17	1	19	21	20	20	48	2	2	385						2	2	68	34	32	2	2	2	80
6843	6843 (23_S77_L003)	PI-IBS	ST-48CC	0.00088	0.00018	1	37	40	4	3	14	2070	1	25	1	1	30	1	1	1	1	1	1	1019	7	190	2	2	46	50	34	26	700	2	15	749		2	2	2	25	14	34	19	934	1	2	73
6844	6844 (24_S89_L003)	PI-IBS	ST-353CC	0.0019	0.00024	1006	1171	29	9	10	452	215		887	32	31	55	932		22	523	973	1	1025	19	27	34	32	1147	323	26	2	135	2	362		1	147		1534	17	823	258	1	88	12	19	509	65
6846	6846 (26_S18_L003)	PI-IBS	ST-21CC	0.00069	5.3e-05	300	244	1	1	1	1	1	1	1	1	1	1	48	10	202	119	203	1	223	123	135	86	193	233	154	2	26	19	2		556	3	1	39	1173	12	655	1091	26	251	115	74	68
6848	6848 (28_S42_L003)	PI-IBS	ST-354CC	0.0014	9.8e-05	111	280	2159	160	3	14	671		354	99	3	23	361		348	4	37	1	23	64		19	22		23	2	26	759	2	102	724		46	178	1535	857	102	34	19	20809	1	124	36
6849	6849 (29_S54_L003)	PI-IBS	ST-21CC	0.005	0.00058	13	13	52	1	1	1	54		47	31	9	35	40		35	20	44	1	24	47	31	43	41	14	20	20	42	10	2		17		49	52	24	34	35	49	2	190814	1	1		521
6850	6850 (30_S66_L003)	PI-IBS	ST-48CC	0.00071	4.5e-05	1	37	40	4	3	14	42	4	25	1	1	30	1	1	1	1	1	1	16	757	711	2	2	82	37	25	26	24	2	16			193	36	759	25	14	34	19	20809	1	1	20
6851	6851 (31_S78_L003)	carrier	ST-353CC	0.013	0.00079	137	866	166	28	57	101	167		109	35	2	2	116		95	64	107	1	74	65	2	86	99	118	97	59	23	83	2	425			63	70	43	82	14	34	1	110811	22	19	126	78
6853	6853 (33_S7_L003)	carrier	ST-42CC	0.0015	0.00056	30	31	33	7	6	805	26		23	20	6	20	20		115		955	1	884	629	17	1	19	21	20	20	21	16	19		4		17	105	23	11	13	19	17	12	5	2	1606
6854	6854 (34_S19_L003)	carrier	ST-21CC	0.00039	7.9e-06	13	1394	1	1	1	1	54		12	13	3	14	974	5	893	22	953	1		116	17	1	19	14	13	13	14	10	14	13	645		2	1226		324	13	49	2	190814	1	1
6855	6855 (35_S31_L003)	carrier	ST-257CC	0.0004	3.1e-05	17	148	21	6	5	20	165		18	18	3	18	18		17	4	32	1	3	5	15	13	17	19	18	16	19	187	155				66	25	100	8	14	17	16	29	6	19	363	49
6856	6856 (36_S43_L003)	carrier	ST-607CC	0.0097	0.0011	111	197	1818	10	474	842	1933		670	20	3	29	99		28	4	88	1	18	53	670		83	94	770	2	138	659	576	393			122	199	1383	73	742	53	26	21	6	74	68	208
6857	6857 (37_S55_L003)	carrier	ST-607CC	0.00066	5.3e-05	111	197	1818	10	426	45	1300		670	20	3	79	1044		22	25	1067	1	18	53	670		83	94	770	2	138	659	576	267	842		55	60		59	134	1345	42	20809	1	27	1607	208
6858	6858 (38_S67_L003)	carrier	ST-42CC	0.00066	6.7e-05	30	31	33	7	6	832	26		23	20	6	20	20		21	15	24	1	12	7	17	1	19	21	20	20	21	16	19		4		17	105	23	11	13	19	17	12	5	2	28
6859	6859 (39_S79_L003)	carrier	ST-4684CC	0.011	0.00027	1642	278	2160	6	76	36	2258	1	984	32	2	150	239		37	152		1	1143	11			220		124	30	738	2	630	75	1495		24	29	1536	858	451	729	24	528	1	27	397
6860	6860 (40_S91_L003)	carrier	ST-441CC	0.0025	0.0003	28	28	148	7	6	94	155	5	46	34	11	1	46	10	1	1	249	1		183	2	2	40	42	46	27	41	24	2				48	49	53	35	34	47	19	18	6	2	7	251
6861	6861 (41_S8_L003)	0	0	0	0	1	37	40	4	3	14	42	4	25	1	1	1	517	5	39	22	42	1	566	7	755	2	2	82	37	25	739	24	2	16			193	36	759	25	14	34	19	20809	1	1	20
6862	6862 (42_S20_L003)	carrier	ST-206CC	0.00087	0.0001	126	93	148	7	6	23	39	1	25	20	3	18	82		22	43	1	1	1	18	2	40	39	41	45	32	40	760	2	5			25	36	104	52	14	96	19	20809	1	1271	20
6863	6863 (43_S32_L003)	carrier	ST-52CC	0.0039	0.00013	251	209	314	9	47	31	310	15	892	32	2	40	187		22	4	25	1	29	758	18	19	22	24	885	30	23	2	2				473	45	308	151	160	1273	17	151	6	1	141
6864	6864 (44_S44_L003)	carrier	ST-353CC	0.00068	0.00011	88	27	29	9		71	157		36	28	3	31	36		950	25	113	1	108	19		34	729	924	38	26	212	198	162				473	1391	1076	60	92	1414	57	81	50	74		248
6865	6865 (45_S56_L003)	carrier	ST-460CC	0.00074	7.6e-05	137	1012	361	6	103	31	1368		83	32	2	86	87		864	25	113	1	1	759	756	1	895	94	157	78	145	139	103				291	845	1156	615	14	34	75	404	291	1	141
6866	6866 (46_S68_L003)	carrier	ST-354CC	0.0011	7.9e-05	46	195	180	9	16	35	67		37	29	2	42	37		33	4	25	1	1144	8	28	19	45	24	38	26	23	17	24	87			473	1392	1537	29	14	797	29	1037	1	42	36	65
6867	6867 (47_S80_L003)	carrier	ST-460CC	0.0016	0.00026	137	1395	2161	6	1	980	2259		36	28	3	31	146		22	15	37	1	23	55	58	59	465	38	113	27	118	94	67				20	25	24	12	14	21	1	3	6	1272	153	253
6868	6868 (48_S92_L003)	carrier	ST-21CC	0.00048	3.8e-05	13	13	52	1	1	1	54		47	31	9	35	40		35	20	44	1	24	47	31	43	41	14	13	1	42	10	2		17		49	52	24	34	35	49	2	190814	1	1	25
6869	6869 (49_S9_L003)	carrier	ST-42CC	0.00046	2.8e-05	30	31	1616	7	6	23	1621		23	20	6	20	20		21	15	860	1	12	7	601	1	37	889	679	20	21	16	19				19	124	591	43	17	25	17	5	1	26	20
6870	6870 (50_S21_L003)	carrier	ST-42CC	0.00039	2.2e-05	30	31	33	22	3	46	123		18	18	3	1	49	16	31	4	47	1	49	7	17	1	19	21	20	20	21	16	19		4		17	105	23	11	13	19	17	12	5	2	28
6871	6871 (51_S33_L003)	carrier	ST-21CC	0.0027	0.0005	13	13	52	1	1	1	54		47	31	9	35	40		35	20	44	1	24	47	31	43	41	14	20	20	42	10	2		17		49	52	24	34	35	49	2	190814	1	1
6872	6872 (52_S45_L003)	carrier	ST-48CC	0.00021	5.8e-06	1	37	40	4	3	14	42	4	25	1	1	1	517	5	39	22	42	1	566	7	755	2	2	82	37	25	739	24	2	16			193	36	759	25	14	34	19	20809	1	1	20	15
6873	6873 (53_S57_L003)	carrier	ST-21CC	0.00021	1.9e-05	300	244	1	1	1	1	1	1	1	1	1	1	48	10	202	119	203	1	223	123	135	86	193	233	154	2	26	19	2				226	297	66	2	2	256	34	136	115	2	68
6874	6874 (54_S69_L003)	carrier	ST-353CC	0.00042	3e-05	1006	1171	29	9	10	452	215		887	32	31	55	932		22	523	973	1	1025	19	27	34	32	1147	323	26	2	135	2	362		1	147		1534	17	823	258	1	593	12	19	509	39
6875	6875 (55_S81_L003)	carrier	ST-21CC	0.00091	8e-05	27	27	29	9	10	26	59		48	35	2	2	1	1	1	2	2	1	2	2	2	2	2	2	2	2	2	2	2	14	55		49	36	42	25	19	50	19	20809	1	27	2
6876	6876 (56_S93_L003)	carrier	ST-21CC	0.0011	0.00014	30	1011	1	1	1	1	1	1	1	1	1	1	48	10	25	1	203	1	234	7	240	86	193	233	744	2	654	19	2		670		2	2	2	716	78	53	26	251	6	74	1225	28
6877	6877 (57_S10_L003)	carrier	ST-353CC	0.0019	0.00015	1643	55	339	185	10	981	2260			18	3	1	1045		22	577	37	1	23	19	27	34			886	26	740	761	2	9			135		1538	859		1415	26	33	6	19	36
6878	6878 (58_S22_L003)	carrier	ST-353CC	0.00017	1.4e-05	305	247	414	6	150	188	2261		165	115	2	37	42		37	4	284	1	23	23	2	13	220	236	58	2	23	2	158				278	1074	327	46	15	17	2	31	171	326	1608	233
6879	6879 (59_S34_L003)	carrier	ST-45CC	0.00016	1.3e-05	23	2	2	2	7	2	980		67	13	3	28	48	10	31	4	14	1	12	7	24	149	19	115	48	2	43	79	124				283	140	247	140	16	259	2	32	2	2	7
6880	6880 (60_S46_L003)	carrier	ST-3644	0.00062	7.5e-05	163	1396	968	6	45	14	51	1	25	334	3	18	735	10	31	4	14	1	68	18	2	2	2	575	86	2	41	24	631				169	121	217	426	88	682	19	67	758	930	659	491
7735	7735 (61_S58_L003_contigs)	carrier	ST-692CC	0	0	1543	29	2018	1	34	899	443		12	13	3	77	254		245	141	37	1	78		41	135	163	198	80	44	191	50	38	426					1163	50	294	1416	17	222	27	305	133	268
7736	7736 (62_S70_L003_contigs)	carrier	ST-21CC	0	0	1	1	1	1	1	1	1	1	1	1	1	1	1	1	1	513	42	1	933	21	17	32	1	1	1	1	28	2	14	75			10	64	14		28	63	2	190814	1	1	25	11
7737	7737 (63_S82_L003_contigs)	PI-IBS	ST-21CC	0	0	46	67	73	1	1	1	1	1	30	1	1	1	1	1	1	1	1	1	1145	11	23	24	26	27	24	1	24	18	632		843		473	1391	1076	60	19	1	19	20809	1	27	1609	80
7738	7738 (64_S94_L003_contigs)	carrier	ST-353CC	0	0	88	27	29	4	3	146	2262		985	28	108	603	1046		645	25	113	1	108	760	15	13	896		38	26	23	27	2	427				36	1539	25	14	44	19	123	1	1	195	189
7739	7739 (65_S11_L003_contigs)	carrier	ST-22CC	0	0	57	39	160	10	13	45	161		34	18	3	1	48	10	92	4	14	1	73	7	17	1	19	115	48	2	43	79	26					36	22	10	12	20	2	1038	121	1273	1610
7740	7740 (66_S23_L003_contigs)	PI-IBS	ST-2083CC	0	0	486	393	675	79	5	51	1807		303	20	27	2	36		22	25	37	1	23	23	28	44	338	362	214	2	279	160	2	173			220	472	553	19	15	59	2	335	22	1	1198
7741	7741 (67_S35_L003_contigs)	PI-IBS	ST-52CC	0	0	1644	108	510	6	49	31	140		94	49		31	87		951	86	80	1	1143	19		74	82	93	82	53	81	71	82				117	114	43	34	26	112	24	313	20	1	92	12
7742	7742 (68_S47_L003_contigs)	PI-IBS	ST-922CC	0	0	28	28	148	7	6	94	155	5	46	34	11	1	46	166	1	1	43	1	933	21	17	42	40	42	46	27	41	24	2				48	51	53	35	34	47	19	18	6	2	7
7743	7743 (69_S59_L003_contigs)	PI-IBS	ST-179CC	0	0	1645	40	2162	10	565	982	2263			30	9	604		13	130	19	868	1		20	136	525	897	1148	688	305	516	497					793	811	985	543	189	910	194	1039	759		820
7744	7744 (70_S71_L003_contigs)	PI-IBS	ST-922CC	0	0	28	28	148	7	6	94	155	5	46	34	11	1	46	10	1	1	20	1		412	2	2	40	42	46	27	41	24	2				48	51	53	35	34	47	19	18	6	2	7	14
7746	7746 (72_S95_L003_contigs)	PI-IBS	ST-206CC	0	0	108	31	445	4	566	14	51	17	45	1	1	1	45		22	24	41	1	57	22	2	40	81	41	45	32	40	33	2	16			139	36	1540	2	2	32	95	219	82	118	119	206
7748	7748 (74_S24_L003_contigs)	PI-IBS	ST-45CC	0	0	61	473	329	2	7	2	36		22	22	5	22	22	11	20	62	26	1	202	13	20	21	149	23	95	58	94	15	18				71	269	289	22	43	31	2	32	2	2	7	251
7749	7749 (75_S36_L003_contigs)	carrier	ST-21CC	0	0	13	13	52	1	1	1	54		47	31	9	35	40		35	20	44	1	1014	116	17	1	19		20	380	42	10	2	16			226	297	66	2	2	256	34	136	115	2	1611
7750	7750 (76_S48_L003_contigs)	PI-IBS	ST-353CC	0	0	159	2	2163	9	10	71	157		36	28	3	93	1045		22	577	37	1	18	29	27	526	83	34	38	26	23	27	2	92			135	1393	1541	17	63	92	21	44	12	73	32
7751	7751 (77_S60_L003_contigs)	PI-IBS	ST-353CC	0	0	111	111	803	6	28	51	81		58	28	3	31	36		952	25	37	1	23	19	27	34	32	96	38	433	2	2	2	289			169			860	134	789	19	20809	1	1	1612	556
7752	7752 (78_S72_L003_contigs)	carrier	ST-353CC	0	0	88	27	29	9	10	71	157		36	28	3	31	36		645	25	113	1	108	19	27	34	32	34	38	26	23	27	2		844		32		1252	59	136	1417	19	123	1	1	195	218
7753	7753 (79_S84_L003_contigs)	PI-IBS	ST-443CC	0	0	1646	32	34	6	567	31	111		106	18	3	55	1047	1	953	72	1	1	1044		68	34		520	887	434	67	56	2	59		6	138	192	145	20	95	132	1	20809	1	1
7754	7754 (80_S96_L003_contigs)	PI-IBS	ST-61CC	0	0	13	13	14	4	3	14	14		12	13	3	14	11	5	39	22	42	1	934	116	17	1	19	14	13	13	14	10	14	16	3		10	1252	435	140		1248	19	802	3	2
7755	7755 (81_S13_L003_contigs)	PI-IBS	ST-52CC	0	0	135	125	235	7	39	23	215		80	32	2	81	87		28	4	140	1	18	64	32	24	68	81	74	2	71	60	14				1136	25	43	29	14	34	1	20809	133	74		208
7756	7756 (83_S37_L003_contigs)	PI-IBS	ST-257CC	0	0	17	148	21	6	5	20	165		18	18	3	18	18		17	4	20	1	3	5	15	13	17	19	18	16	19	187	155				66	25	100	8	14	17	16	29	6	1274	1613
7757	7757 (84_S49_L003_contigs)	carrier	ST-45CC	0	0	2	2	2	2	2	2	2		2	35	2	2	1	1	857	2	2	1	819	7	2	2	2	2	2	2	2	2	2	16			2	2	2	2	2	2		32	2	2	2
7758	7758 (85_S61_L003_contigs)	PI-IBS	ST-353CC	0	0	2	31	49	4		843	1934		36	28	3	18	36		864	25	113	1	937		671	13	93	222	771	2	669	17	2			1	353		538	192	64	141	42	20809	1	1	1300
7759	7759 (86_S73_L003_contigs)	PI-IBS	ST-21CC	0	0	13	13	52	1	1	1	54		47	31	9	35	40		35	20	44	1	24		31	43	41	14	13	1	42	10	2				48		53	35	34	47	2	190814	1	1	25
7760	7760 (87_S85_L003_contigs)	carrier	ST-354CC	0	0	22	24	157	6	1	24	27		24	20	3	23	23		22	4	25	1	29	8	18	19	22	24	23	2	23	17	2				121		164	17	19	258	1	3	579	1275	36	39
7761	7761 (88_S97_L003_contigs)	carrier	ST-508CC	0	0	61	64	48	1	21	40	50		44	33	86	39	44	15	40	23	40	1	104	54	124	76	121	40	44	31	83	108	25		451		180	72	71	17	124	46	1	520810	18	99	96
7762	7762 (89_S14_L003_contigs)	carrier	ST-574CC	0	0	46	137	180	9	16	90	44		37	36	2	40	125		22	4	45	1	82	22	2	44	82	131	888	62	23	34	2				20	1394	55	37	36	152	1	178	22	1	30	145
7763	7763 (90_S26_L003_contigs)	PI-IBS	ST-206CC	0	0	126	93	148	7	6	23	39	1	25	20	3	18	82		22	43	1	1		18	2	40	39	41	45	32	40	24	2	5			25	36	104	52	14	96	19	20809	1	1	20
7764	7764 (91_S38_L003_contigs)	PI-IBS	ST-922CC	0	0	28	28	148	7	6	94	155	5	46	34	11	1	46	10	1	1	43	1	932	116	669	42	40	42	46	27	41	24	2				48	51	53	35	34	47	19	18	6	2
7765	7765 (92_S50_L003_contigs)	carrier	ST-45CC	0	0	55	57	1612	4	9	2	65		22	22	5	22	22	11	20	14	23	1	4	4	127	21	21	887	37	25	26	24	2				931	818	1182	546	88	922	2		1	1	20
7766	7766 (93_S62_L003_contigs)	PI-IBS	ST-21CC	0	0	13	13	52	1	1	1	54		47	31	9	35	40		35	20	44	1	24	47	31	43	41	14	20	20	42	10	2		17		49	52	1357	34	35	49	2	190814	1	1
7767	7767 (94_S74_L003_contigs)	PI-IBS	ST-179CC	0	0	789	576	999	11	265	165	2264		125	88	9	35	121		45	202	206	1	445	627	136	443	35	759	577	305	516	497	435				793	811	985	861	824	1418	1	1040	681	1074	820	590
7768	7768 (95_S86_L003_contigs)	PI-IBS	ST-607CC	0	0	111	197	132	6	5	31	1582		95	20	3	29	99		28	4	88	1	18	53	28		682	94	83	2	138	73	52	102			481	1395	71	17		92	21	798	1	1	1614
	number of X (absent)					0	0	0	0	2	0	1	64	2	0	1	0	1	53	0	1	1	0	6	7	5	5	2	5	0	0	0	0	1	49	62	83	7	12	5	2	3	0	1	1	1	2	11	47
	prevelance					1	1	1	1	0.977528	1	0.988764	0.280899	0.977528	1	0.988764	1	0.988764	0.404494	1	0.988764	0.988764	1	0.932584	0.921348	0.94382	0.94382	0.977528	0.94382	1	1	1	1	0.988764	0.449438	0.303371	0.0674157	0.921348	0.865169	0.94382	0.977528	0.966292	1	0.988764	0.988764	0.988764	0.977528	0.876404	0.47191
	unique alleles					40	46	49	14	34	31	52	6	40	20	11	26	36	8	33	27	38	1	44	34	33	21	34	38	45	25	34	34	25	25	19	3	44	47	54	45	37	50	19	47	23	25	44	28
	Isolate frequency					89	89	89	89	87	89	88	25	87	89	88	89	88	36	89	88	88	89	83	82	84	84	87	84	89	89	89	89	88	40	27	6	82	77	84	87	86	89	88	88	88	87	78	42
	Isolate percentage					100	100	100	100	97.8	100	98.9	28.1	97.8	100	98.9	100	98.9	40.4	100	98.9	98.9	100	93.3	92.1	94.4	94.4	97.8	94.4	100	100	100	100	98.9	44.9	30.3	6.7	92.1	86.5	94.4	97.8	96.6	100	98.9	98.9	98.9	97.8	87.6	47.2
	Core					Y	Y	Y	Y	Y	Y	Y	-	Y	Y	Y	Y	Y	-	Y	Y	Y	Y	-	-	-	-	Y	-	Y	Y	Y	Y	Y	-	-	-	-	-	-	Y	Y	Y	Y	Y	Y	Y	-	-
	Mean distance					0.01	0.006	0.006	0.004	0.006	0.006	0.008	0	0.012	0.005	0.005	0.01	0.014	0.003	0.007	0.009	0.004	0	0.011	0.015	0.027	0.029	0.01	0.009	0.006	0.008	0.004	0.004	0.015	0.039	0.163	0.004	0.017	0.012	0.011	0.008	0.014	0.009	0.016	0.584	0.018	0.002	0.008	0.035
		49			Prev. in IBS	1	1	1	1	0.979592	1	0.979592	0.306122	0.979592	1	0.979592	1	0.979592	0.428571	1	1	1	1	0.918367	0.877551	0.938776	0.959184	0.979592	0.979592	1	1	1	1	0.979592	0.469388	0.306122	0.102041	0.918367	0.857143	0.938776	0.979592	0.959184	1	1	1	0.979592	0.959184	0.836735	0.469388
		39			Prev. in no-IBS	1	1	1	1	0.974359	1	1	0.230769	0.974359	1	1	1	1	0.358974	1	0.974359	0.974359	1	0.948718	0.974359	0.948718	0.923077	0.974359	0.897436	1	1	1	1	1	0.410256	0.307692	0.025641	0.923077	0.871795	0.948718	0.974359	0.974359	1	0.974359	0.974359	1	1	0.923077	0.487179
					alleles per isolate	0.449438	0.516854	0.550562	0.157303	0.390805	0.348315	0.590909	0.24	0.45977	0.224719	0.125	0.292135	0.409091	0.222222	0.370787	0.306818	0.431818	0.011236	0.53012	0.414634	0.392857	0.25	0.390805	0.452381	0.505618	0.280899	0.382022	0.382022	0.284091	0.625	0.703704	0.5	0.536585	0.61039	0.642857	0.517241	0.430233	0.561798	0.215909	0.534091	0.261364	0.287356	0.564103	0.666667
[truncated: 1,579 more columns]
